# Supplementary material for: Metabolomic and Transcriptomic Profiling Uncover the Underlying Mechanism of Color Differentiation in Scutellaria baicalensis Georgi. Flowers
Source: Front Plant Sci. 2022 Jun 9;13:884957. doi: 10.3389/fpls.2022.884957 (PMC9218823; doi:10.3389/fpls.2022.884957)
Supplement: Supplementary file 3 [file Table_3.xlsx]

## Sheet: SbPR_vs_SbP
Table S3 Differentially accumulated metabolites between SbPR_vs_SbP
Index	Compounds	Class	SbPR_1	SbPR_2	SbPR_3	SbP_1	SbP_2	SbP_3	VIP	Fold Change	Log2FC	Type
GQ512001	Quercetin-O-rutinoside-hexose	Flavonols	4980	2400	3690	10700	15800	13250	1.15845	3.59079	1.8443	up
GQ512002	Isorhamnetin-3-O-rutinoside	Flavonols	123000	129000	126000	19100	21100	20100	1.41693	0.159524	-2.64816	down
Hmhp006591	Skullcapflavone II	Flavonoid	319220	241280	280250	6302100	5202900	5752500	1.81704	20.5263	4.3594	up
Hmhp007382	Altisin	Flavonoid	45653	54195	49924	2307400	1351700	1829550	1.97539	36.6467	5.19561	up
Zmhp002964	5，7-dihydroxy-6,8 -dimethoxyflavone-7-O-glucoside	Flavonoid	15845000	16466000	16155500	48750000	50285000	49517500	1.10708	3.06506	1.61591	up
Zmhp003514	6,7,8-tetrahydroxy-5-methoxyflavone	Flavonoid	9	9	9	24715000	13841000	19278000	3.98962	2142000	21.0305	up
mws0024	Gallic acid	Flavanols	9	9	9	2500000	9	1.25e+06	2.51387	138889	17.0836	up
mws0089	Kaempferol 7-O-glucosdie	Flavonols	4200000	4270000	4235000	1070000	1210000	1140000	1.19791	0.269185	-1.89333	down
mws0169	Cyanidin 3-rutinoside(Keracyanin chloride)	Anthocyanins	906060	1001000	953530	58582	64335	61458.5	1.73157	0.0644537	-3.95559	down
mws0171	Cyanin chloride	Anthocyanins	159090000	152740000	155915000	20002000	19713000	19857500	1.50168	0.127361	-2.973	down
mws0176	Pelargonin chloride	Anthocyanins	19343	16335	17839	3840.7	3664.6	3752.65	1.30422	0.210362	-2.24905	down
mws0183	Protocatechuic acid	Flavanols	4510000	3830000	4170000	1440000	1460000	1450000	1.0723	0.347722	-1.52399	down
mws0744	Dihydromyricetin(Ampelopsin)	Dihydroflavonol	165000	161000	163000	1240000	1330000	1285000	1.50288	7.88344	2.97882	up
mws0789	Pinocembrin(Dihydrochrysin)	Dihydroflavone	3870000	4010000	3940000	24700000	25500000	25100000	1.42351	6.37056	2.67142	up
mws0917	3,7-Di-O-methylquercetin	Flavonols	9	9	9	159000	372000	265500	3.34495	29500	14.8484	up
mws0918	Prunetin	Isoflavones	685000	679000	682000	1770000	1660000	1715000	1.00387	2.51466	1.33036	up
mws0920	Tricetin	Flavonoid	9	9	9	561000	536000	548500	3.47226	60944.4	15.8952	up
mws1174	3-O-Acetylpinobanksin	Dihydroflavonol	38700	52200	45450	314000	2290000	1302000	1.77454	28.6469	4.84031	up
mws1181	Delphin chloride	Anthocyanins	1092600	918780	1005690	63515000	44658000	54086500	2.08416	53.7805	5.74901	up
pmb0618	8-C-Hexosyl-hesperetin O-hexoside	Flavonoid carbonoside	186570	166190	176380	744120	1007400	875760	1.31707	4.96519	2.31185	up
pmb3006	Apigenin 7-O-glucoside(Cosmosiin)	Flavonoid	3820000	3110000	3465000	743000	758000	750500	1.29083	0.216595	-2.20693	down
pmb3026	Quercetin O-acetylhexoside	Flavonoid	12700000	13800000	13250000	4370000	5120000	4745000	1.05782	0.358113	-1.48151	down
pmb3042	Tricin 5-O-hexoside	Flavonoid	72800	50700	61750	22500	20000	21250	1.06524	0.34413	-1.53898	down
pme0309	Methyl gallate	Flavanols	9140	10000	9570	994000	887000	940500	2.24042	98.2759	6.61877	up
pme2459	Luteolin 7-O-glucoside(Cynaroside)	Flavonoid	7167200	5437500	6302350	2069700	2469700	2269700	1.04683	0.360136	-1.47339	down
pmn001640	Betmidin(Myricetin 3-α-L-arabinofuranoside)	Flavonols	9	9	9	15700	16500	16100	2.86279	1788.89	10.8048	up
pmn001645	Isorhamnetin 3-O-β-(2''-O-acetyl-β-D-glucuronide)	Flavonols	28800000	31200000	30000000	8110000	8600000	8355000	1.18181	0.2785	-1.84425	down
pmp000009	Centaureidin	Anthocyanins	305880	340910	323395	3098100	2883100	2990600	1.56007	9.24751	3.20907	up
pmp000107	Monohydroxy-trimethoxyflavone	Other Flavonoids	98039	87276	92657.5	8927.2	12676	10801.6	1.53301	0.116576	-3.10066	down
pmp000115	Monohydroxy-hexamethoxyflavone	Other Flavonoids	10023000	8966300	9494650	34839000	31189000	33014000	1.16591	3.47712	1.79789	up
pmp000117	3,5,6,7,8,3′,4′-Heptamethoxyflavone	Flavonols	4073700	3213000	3643350	15519000	12832000	14175500	1.21436	3.89079	1.96006	up
pmp000237	Apigenin-6-C-2-glucuronylxyloside	Flavonoid carbonoside	2866.2	3508.2	3187.2	20156	18349	19252.5	1.40247	6.04057	2.59468	up
pmp000581	Apigenin-7-O-(6'-O-acetyl)-β-D-glucoside	Flavonoid	523550	93481	308516	65429	75372	70400.5	1.0376	0.228191	-2.13169	down
pmp000585	Apigenin-7-O-(6-O-Malonyl Glucoside)	Flavonoid	1283400	1167800	1225600	329120	340630	334875	1.19085	0.273234	-1.87179	down
pmp000587	Luteolin-7-O-(6'-O-malonyl)-β-D-glucoside	Flavonoid	117580	113870	115725	32620	30759	31689.5	1.19049	0.273835	-1.86862	down
pmp000589	Quercetin-7-O-(6'-O-malonyl)-β-D-glucoside	Flavonols	17064000	17055000	17059500	7041200	6195200	6618200	1.01724	0.387948	-1.36606	down
pmp000591	Acacetin-7-O-rutinoside	Flavonoid	18738	1791000	904869	12008	20719	16363.5	1.52761	0.0180838	-5.78916	down
pmp000789	Casticin	Dihydroflavone	9197.4	7958.4	8577.9	155500	122440	138970	1.74303	16.2009	4.01801	up
pmp001311	6-Hydroxykaempferol-7,6-O-Diglucoside	Flavonols	100910	72675	86792.5	1153800	1507600	1330700	1.72556	15.332	3.93847	up
VIP, variable importance in project; 9, means not detected

## Sheet: SbW_vs_SbP
Table S3 Differentially accumulated metabolites between SbW_vs_SbP
Index	Compounds	Class	SbW_1	SbW_2	SbW_3	SbP_1	SbP_2	SbP_3	VIP	Fold Change	Log2FC	Type
Hmhp004295	wogonoside	Flavonoid	7805900	8298600	8052250	1382300	1951800	1667050	1.2683	0.207029	-2.27209	down
Hmhp005160	Rehderianin??I	Flavonoid	2816100	2305500	2560800	8812700	11306000	10059350	1.1775	3.92821	1.97387	up
Hmhp006115	Oroxylin	Flavonoid	1898100	1910200	1904150	150540	129270	139905	1.63502	0.0734737	-3.76663	down
Hmhp006417	Scuteamoenoside	Flavonoid	169800	139420	154610	31638	40228	35933	1.21816	0.232411	-2.10525	down
Hmhp006591	Skullcapflavone II	Flavonoid	231160	189550	210355	6302100	5202900	5752500	1.83936	27.3466	4.77329	up
Hmhp007382	Altisin	Flavonoid	219550	159520	189535	2307400	1351700	1829550	1.50877	9.65283	3.27095	up
Zmhp002868	Oroxylin A 7-O-glucuronide	Flavonoid	7069900	7198400	7134150	1194900	1726500	1460700	1.2729	0.204748	-2.28808	down
Zmhp002964	5，7-dihydroxy-6,8 -dimethoxyflavone-7-O-glucoside	Flavonoid	13436000	17236000	15336000	48750000	50285000	49517500	1.09361	3.22884	1.69102	up
Zmhp003514	6,7,8-tetrahydroxy-5-methoxyflavone	Flavonoid	71251000	70762000	71006500	24715000	13841000	19278000	1.14976	0.271496	-1.881	down
mws0051	Acacetin	Flavonoid	1883100	1824600	1853850	136060	125060	130560	1.64807	0.0704264	-3.82774	down
mws0059	Rutin	Flavonols	17500	14900	16200	162000	104000	133000	1.45692	8.20988	3.03736	up
mws0129	Genkwanin	Flavonoid	1746700	1675400	1711050	135220	119680	127450	1.63059	0.0744864	-3.74688	down
mws0169	Cyanidin 3-rutinoside(Keracyanin chloride)	Anthocyanins	9	9	9	58582	64335	61458.5	3.00621	6828.72	12.7374	up
mws0171	Cyanin chloride	Anthocyanins	854490	816160	835325	20002000	19713000	19857500	1.80102	23.7722	4.5712	up
mws0744	Dihydromyricetin(Ampelopsin)	Dihydroflavonol	6160000	5530000	5845000	1240000	1330000	1285000	1.24426	0.219846	-2.18543	down
mws0789	Pinocembrin(Dihydrochrysin)	Dihydroflavone	6030000	6220000	6125000	24700000	25500000	25100000	1.20154	4.09796	2.03491	up
mws0917	3,7-Di-O-methylquercetin	Flavonols	15700	13200	14450	159000	372000	265500	1.69683	18.3737	4.19957	up
mws0918	Prunetin	Isoflavones	43000000	40200000	41600000	1770000	1660000	1715000	1.8066	0.041226	-4.6003	down
mws1034	Isosakuranetin(4'-Methylnaringenin)	Dihydroflavone	630840	666790	648815	64869	71906	68387.5	1.5175	0.105404	-3.246	down
mws1048	Cyanidin 3-O-galactoside	Anthocyanins	2129700	821580	1475640	32201000	32308000	32254500	1.78443	21.858	4.45009	up
mws1174	3-O-Acetylpinobanksin	Dihydroflavonol	46700	29300	38000	314000	2290000	1302000	1.77143	34.2632	5.09859	up
mws1181	Delphin chloride	Anthocyanins	4693900	4487600	4590750	63515000	44658000	54086500	1.58293	11.7816	3.55847	up
mws2210	Peonidin 3-O-glucoside chloride	Anthocyanins	85697	88879	87288	449610	439200	444405	1.29071	5.09125	2.34802	up
mws4160	8-Methoxychrysin(Wogonin)	Flavonoid	1927000	1807500	1867250	143360	126630	134995	1.63982	0.0722962	-3.78994	down
pmb0542	Cyanidin 3-O-malonylhexoside	Anthocyanins	1121300	576890	849095	24245000	27694000	25969500	1.87482	30.5849	4.93475	up
pmb0550	Cyanidin 3-O-glucoside(Kuromanin)	Anthocyanins	2568800	992470	1780635	39555000	40026000	39790500	1.79082	22.3462	4.48196	up
pmb0554	Pelargonidin 3-O-malonylhexoside	Anthocyanins	3131.7	2558	2844.85	22199	23990	23094.5	1.46392	8.118	3.02112	up
pmb0608	Chrysoeriol O-malonylhexoside	Flavonoid	307300	299290	303295	952400	905090	928745	1.07003	3.06218	1.61456	up
pmb0616	C-Hexosyl-luteolin O-hexosyl-O-pentoside	Flavonoid carbonoside	6409.9	7637.5	7023.7	2175.8	1945.4	2060.6	1.11714	0.293378	-1.76917	down
pmb0618	8-C-Hexosyl-hesperetin O-hexoside	Flavonoid carbonoside	31312	25044	28178	744120	1007400	875760	1.87293	31.0796	4.95789	up
pmb0725	Tricin 7-O-feruloylhexoside	Flavonoid	9	9	9	10416	11266	10841	2.6947	1204.56	10.2343	up
pmb2957	Cyanidin O-syringic acid	Anthocyanins	270000	157000	213500	2400000	2500000	2450000	1.58199	11.4754	3.52047	up
pmb2959	Cyanidin O-acetylhexoside	Anthocyanins	152000	69400	110700	3450000	4200000	3825000	1.90892	34.5528	5.11073	up
pmb3045	Tricin O-glucuronic acid	Flavonoid	72900	81700	77300	253000	312000	282500	1.14751	3.65459	1.86971	up
pme0309	Methyl gallate	Flavanols	58600	82200	70400	994000	887000	940500	1.62902	13.3594	3.73978	up
pmf0371	Syringaldehyde	Flavonoid	52600	36500	44550	144000	107000	125500	1.01456	2.81706	1.49419	up
pmn001640	Betmidin(Myricetin 3-α-L-arabinofuranoside)	Flavonols	3580	3170	3375	15700	16500	16100	1.26441	4.77037	2.2541	up
pmp000003	Nepetin	Flavonoid	348810	279210	314010	3239500	3090900	3165200	1.53805	10.0799	3.33341	up
pmp000009	Centaureidin	Anthocyanins	1219800	687860	953830	3098100	2883100	2990600	1.07291	3.13536	1.64863	up
pmp000109	Tetramethyl-O-isoscutellarein	Flavonoid	303990	182990	243490	18746	39788	29267	1.45936	0.120198	-3.05652	down
pmp000113	5-Hydroxy-6,7,8,3',4'-pentamethoxyflavone	Flavonoid	3305100	2043200	2674150	23528000	22588000	23058000	1.48558	8.62255	3.10812	up
pmp000115	Monohydroxy-hexamethoxyflavone	Other Flavonoids	1091900	626320	859110	34839000	31189000	33014000	1.93535	38.4281	5.26409	up
pmp000126	Luteolin-6,8-di-C-glucoside	Flavonoid	248660	308450	278555	79298	109830	94564	1.04282	0.339481	-1.5586	down
pmp000172	5,2'-Dihydroxy-7,8-dimethoxyflavone glycosides	Flavonoid	976120	765570	870845	209640	238250	223945	1.17344	0.257158	-1.95927	down
pmp000573	Acacetin-7-O-galactoside	Flavonoid	6337000	9219000	7778000	706700	853550	780125	1.52713	0.100299	-3.31762	down
pmp000575	Tilianin(Acacetin-7-O-β-D-glucoside)	Flavonoid	5844600	7047800	6446200	527690	668210	597950	1.55859	0.0927601	-3.43035	down
pmp000577	Acacetin-7-O-glucuronide	Flavonoid	7844500	7334400	7589450	1319500	1975200	1647350	1.24839	0.217058	-2.20385	down
pmp000581	Apigenin-7-O-(6'-O-acetyl)-β-D-glucoside	Flavonoid	197460	276390	236925	65429	75372	70400.5	1.1027	0.297143	-1.75077	down
pmp000583	Diosmetin-7-O-glucuronide	Flavonoid	21025000	19053000	20039000	56280000	55985000	56132500	1.0265	2.80116	1.48603	up
pmp001166	Irilin D	Isoflavones	69077	50404	59740.5	1059100	1013400	1036250	1.70978	17.3459	4.11652	up
pmp001204	Apigenin-7,4'-dimethylether	Flavonoid	12371000	12581000	12476000	984960	810160	897560	1.6417	0.0719429	-3.797	down
pmp001311	6-Hydroxykaempferol-7,6-O-Diglucoside	Flavonols	76919	66514	71716.5	1153800	1507600	1330700	1.72645	18.555	4.21374	up
VIP, variable importance in project; 9, means not detected

## Sheet: SbW_vs_SbPR
Table S3 Differentially accumulated metabolites between SbW_vs_SbPR
Index	Compounds	Class	SbW_1	SbW_2	SbW_3	SbPR_1	SbPR_2	SbPR_3	VIP	Fold Change	Log2FC	Type
GQ512002	Isorhamnetin-3-O-rutinoside	Flavonols	16600	14100	15350	123000	129000	126000	1.28102	8.20847	3.03711	up
Hmhp004295	wogonoside	Flavonoid	7805900	8298600	8052250	1035200	1105600	1070400	1.25408	0.132932	-2.91124	down
Hmhp005160	Rehderianin??I	Flavonoid	2816100	2305500	2560800	14764000	15113000	14938500	1.1724	5.83353	2.54437	up
Hmhp005846	Tenaxin I	Flavonoid	8999300	8481600	8740450	31900000	33652000	32776000	1.01482	3.74992	1.90686	up
Hmhp006115	Oroxylin	Flavonoid	1898100	1910200	1904150	67739	65815	66777	1.6162	0.0350692	-4.83365	down
Hmhp006417	Scuteamoenoside	Flavonoid	169800	139420	154610	34867	28366	31616.5	1.10954	0.204492	-2.28988	down
Hmhp007382	Altisin	Flavonoid	219550	159520	189535	45653	54195	49924	1.01133	0.263403	-1.92466	down
Zmhp002868	Oroxylin A 7-O-glucuronide	Flavonoid	7069900	7198400	7134150	904650	933320	918985	1.264	0.128815	-2.95663	down
Zmhp003514	6,7,8-tetrahydroxy-5-methoxyflavone	Flavonoid	71251000	70762000	71006500	9	9	9	3.5187	1.26749e-07	-22.9115	down
Zmhp004065	7，8-dihydroxy-5,6,4' -tetramethoxyflavone	Flavonoid	8806500	8237400	8521950	31289000	33138000	32213500	1.01784	3.78006	1.91841	up
mws0024	Gallic acid	Flavanols	9	214000	107004	9	9	9	1.89027	8.41086e-05	-13.5374	down
mws0051	Acacetin	Flavonoid	1883100	1824600	1853850	67783	67679	67731	1.60625	0.0365353	-4.77456	down
mws0059	Rutin	Flavonols	17500	14900	16200	169000	54000	111500	1.15658	6.88272	2.78298	up
mws0129	Genkwanin	Flavonoid	1746700	1675400	1711050	67476	63909	65692.5	1.59417	0.0383931	-4.70301	down
mws0169	Cyanidin 3-rutinoside(Keracyanin chloride)	Anthocyanins	9	9	9	906060	1001000	953530	3.00334	105948	16.693	up
mws0171	Cyanin chloride	Anthocyanins	854490	816160	835325	159090000	152740000	155915000	2.0191	186.652	7.54421	up
mws0744	Dihydromyricetin(Ampelopsin)	Dihydroflavonol	6160000	5530000	5845000	165000	161000	163000	1.67021	0.0278871	-5.16426	down
mws0917	3,7-Di-O-methylquercetin	Flavonols	15700	13200	14450	9	9	9	2.39836	0.000622837	-10.6489	down
mws0918	Prunetin	Isoflavones	43000000	40200000	41600000	685000	679000	682000	1.7901	0.0163942	-5.93067	down
mws0920	Tricetin	Flavonoid	308000	248000	278000	9	9	9	2.83836	3.23741e-05	-14.9148	down
mws1034	Isosakuranetin(4'-Methylnaringenin)	Dihydroflavone	630840	666790	648815	27483	33565	30524	1.54388	0.0470458	-4.40979	down
mws1048	Cyanidin 3-O-galactoside	Anthocyanins	2129700	821580	1475640	41726000	49295000	45510500	1.64116	30.8412	4.94679	up
mws1181	Delphin chloride	Anthocyanins	4693900	4487600	4590750	1092600	918780	1005690	1.08759	0.219069	-2.19054	down
mws1474	5,7-Dihydroxy-3',4',5'-trimethoxyflavone	Flavonoid	655510	635780	645645	2647900	2661900	2654900	1.0499	4.11201	2.03984	up
mws2210	Peonidin 3-O-glucoside chloride	Anthocyanins	85697	88879	87288	629110	635210	632160	1.24241	7.24223	2.85643	up
mws4160	8-Methoxychrysin(Wogonin)	Flavonoid	1927000	1807500	1867250	67384	70508	68946	1.6036	0.0369238	-4.7593	down
pmb0542	Cyanidin 3-O-malonylhexoside	Anthocyanins	1121300	576890	849095	64281000	63549000	63915000	1.83948	75.2743	6.23408	up
pmb0550	Cyanidin 3-O-glucoside(Kuromanin)	Anthocyanins	2568800	992470	1780635	50833000	60222000	55527500	1.64377	31.1841	4.96274	up
pmb0554	Pelargonidin 3-O-malonylhexoside	Anthocyanins	3131.7	2558	2844.85	51142	53300	52221	1.50642	18.3563	4.19821	up
pmb0618	8-C-Hexosyl-hesperetin O-hexoside	Flavonoid carbonoside	31312	25044	28178	186570	166190	176380	1.1949	6.25949	2.64605	up
pmb0725	Tricin 7-O-feruloylhexoside	Flavonoid	9	9	9	10663	12721	11692	2.36366	1299.11	10.3433	up
pmb2957	Cyanidin O-syringic acid	Anthocyanins	270000	157000	213500	1610000	1960000	1785000	1.28527	8.36066	3.06362	up
pmb2959	Cyanidin O-acetylhexoside	Anthocyanins	152000	69400	110700	11200000	7510000	9355000	1.86147	84.5077	6.40101	up
pme0309	Methyl gallate	Flavanols	58600	82200	70400	9140	10000	9570	1.24132	0.135937	-2.87898	down
pme1540	Isorhamnetin 3-O-neohesperidoside	Flavonols	99149	146710	122930	41238	19912	30575	1.02485	0.24872	-2.00741	down
pmn001640	Betmidin(Myricetin 3-α-L-arabinofuranoside)	Flavonols	3580	3170	3375	9	9	9	2.1493	0.00266667	-8.55075	down
pmn001645	Isorhamnetin 3-O-β-(2''-O-acetyl-β-D-glucuronide)	Flavonols	7790000	7910000	7850000	28800000	31200000	30000000	1.02185	3.82166	1.9342	up
pmp000003	Nepetin	Flavonoid	348810	279210	314010	2588000	2418700	2503350	1.272	7.9722	2.99498	up
pmp000006	Eupatilin	Flavonoid	8888700	8438800	8663750	32945000	32946000	32945500	1.02042	3.80268	1.92702	up
pmp000010	5,7,4',5'-Tetrahydro-3',6-dimethoxyflavone	Flavonoid	261270	238860	250065	1041500	1042500	1042000	1.05472	4.16692	2.05898	up
pmp000107	Monohydroxy-trimethoxyflavone	Other Flavonoids	11087	12788	11937.5	98039	87276	92657.5	1.26331	7.76188	2.95641	up
pmp000109	Tetramethyl-O-isoscutellarein	Flavonoid	303990	182990	243490	15175	10156	12665.5	1.51007	0.0520165	-4.26489	down
pmp000113	5-Hydroxy-6,7,8,3',4'-pentamethoxyflavone	Flavonoid	3305100	2043200	2674150	17116000	14613000	15864500	1.17602	5.93254	2.56865	up
pmp000115	Monohydroxy-hexamethoxyflavone	Other Flavonoids	1091900	626320	859110	10023000	8966300	9494650	1.36929	11.0517	3.4662	up
pmp000172	5,2'-Dihydroxy-7,8-dimethoxyflavone glycosides	Flavonoid	976120	765570	870845	177030	181990	179510	1.10569	0.206133	-2.27835	down
pmp000573	Acacetin-7-O-galactoside	Flavonoid	6337000	9219000	7778000	635150	584350	609750	1.40311	0.0783942	-3.67311	down
pmp000575	Tilianin(Acacetin-7-O-β-D-glucoside)	Flavonoid	5844600	7047800	6446200	476420	518210	497315	1.41189	0.0771486	-3.69622	down
pmp000577	Acacetin-7-O-glucuronide	Flavonoid	7844500	7334400	7589450	992040	1020100	1006070	1.25492	0.132562	-2.91526	down
pmp000789	Casticin	Dihydroflavone	191430	103970	147700	9197.4	7958.4	8577.9	1.47593	0.0580765	-4.1059	down
pmp001166	Irilin D	Isoflavones	69077	50404	59740.5	815600	860860	838230	1.4354	14.0312	3.81056	up
pmp001204	Apigenin-7,4'-dimethylether	Flavonoid	12371000	12581000	12476000	685540	692540	689040	1.50265	0.0552292	-4.17842	down
VIP, variable importance in project; 9, means not detected
