# Supplementary material for: Metabolomic and Transcriptomic Profiling Uncover the Underlying Mechanism of Color Differentiation in Scutellaria baicalensis Georgi. Flowers
Source: Front Plant Sci. 2022 Jun 9;13:884957. doi: 10.3389/fpls.2022.884957 (PMC9218823; doi:10.3389/fpls.2022.884957)
Supplement: Supplementary file 4 [file Table_4.xlsx]

## Sheet: Summary of the sequencing and d
Summary of the sequencing and de novo assembly
Sequences	SbP	SbPR	SbW
Raw Read	4.12489e+07	4.54536e+07	42937694
Clean Read	4.01384e+07	4.42094e+07	4.11269e+07
Q20%	99.99	99.99	99.98
Q30%	98.04	98.12	98.11
GC content%	47	47	47.5
unigenes	28507

## Sheet: significant compound count
Table S4 Differentially expressed genes in SbP, SbPR and SbW
group name	All sig diff	down regulated	up regulated
SbP_vs_SbPR	4418	1253	3165
SbP_vs_SbW	7378	1352	6026
SbPR_vs_SbW	4898	1441	3457

## Sheet: SbP_vs_SbPR
Table S4 Differentially expressed genes in SbP_vs_SbPR
ID	FPKM.SbP_1	FPKM.SbP_2	FPKM.SbP_3	FPKM.SbPR_1	FPKM.SbPR_2	FPKM.SbPR_3	Fold Change	log2(FC)	pval	qval	Regulation
Sb04g22340	1.21778	1.09708	1.23612	28.5593	29.1606	29.5521	0.0406887	-4.61923	0	0	down
Sb03g37120	472.811	465.24	447.165	72.2067	74.3827	77.7539	6.17454	2.62633	0	0	up
Sb04g00310	41.6331	47.5538	44.0217	1.32378	1.58571	1.50812	30.1539	4.91427	0	0	up
Sb06g07980	15.0652	15.231	14.3224	57.9379	57.6225	58.4962	0.256346	-1.96384	0	0	down
Sb08g11930	151.538	146.732	137.263	719.964	736.071	741.901	0.198155	-2.3353	0	0	down
Sb03g28140	49.3583	41.2285	43.3825	364.708	368.634	386.431	0.11964	-3.06323	0	0	down
Sb04g16880	31.1196	31.5561	27.1874	230.306	220.096	225.354	0.132982	-2.9107	0	0	down
Sb07g00580	6.15107	7.10859	6.80412	79.7386	75.0797	70.3463	0.0891072	-3.48831	0	0	down
Sb08g16560	18.3667	18.4157	16.4431	123.867	122.392	116.767	0.146616	-2.76989	0	0	down
Sb07g14910	2878.95	2890.4	2760.46	83.2185	88.3876	83.6427	33.4177	5.06254	0	0	up
Sb03g02380	40.6863	41.8057	39.4018	156.261	157.271	157.842	0.258593	-1.95125	0	0	down
Sb01g38730	2.72531	2.76808	2.79574	33.777	32.0908	27.3996	0.0888748	-3.49208	0	0	down
Sb02g37480	14.3751	14.2219	13.5363	78.1257	79.1514	81.4524	0.17649	-2.50234	0	0	down
Sb02g03820	4.99781	5.41737	5.09727	35.0889	35.6493	36.7185	0.14436	-2.79226	0	0	down
Sb01g60640	185.733	181.647	190.295	704.867	686.787	685.834	0.268437	-1.89735	0	0	down
Sb02g05450	69.1972	71.8839	71.0875	323.654	319.71	315.661	0.221234	-2.17636	0	0	down
Sb06g12200	166.775	166.384	162.736	710.355	707.652	710.189	0.233012	-2.10152	0	0	down
Sb09g00260	105.525	105.949	101.323	519.715	497.929	487.911	0.207762	-2.267	0	0	down
Sb07g04950	6.98706	6.30683	6.83224	147.313	148.342	150.804	0.0450795	-4.47139	0	0	down
Sb08g16870	4.55471	3.71934	3.83166	43.1538	41.9749	40.3731	0.0964584	-3.37395	0	0	down
Sb03g09920	24.8676	23.4388	24.5699	326.572	326.263	330.218	0.0741326	-3.75375	0	0	down
Sb04g15980	22.68	27.172	24.8955	223.717	223.362	227.592	0.110791	-3.17408	0	0	down
Sb01g49090	44.7488	41.8494	43.1502	0.162165	0.184242	0.137098	268.35	8.06797	0	0	up
Sb04g08650	155.157	150.717	150.582	599.138	599.898	605.792	0.252908	-1.98331	0	0	down
Sb09g12670	100.273	99.0018	96.8498	388.279	401.17	403.209	0.248289	-2.0099	0	0	down
Sb01g39090	1.54708	1.56125	1.35976	123.766	121.389	123.824	0.0121093	-6.36774	0	0	down
Sb06g33990	22.8199	21.3343	20.1135	114.604	116.325	114.067	0.186285	-2.42442	0	0	down
Sb03g42390	6.29894	6.20805	4.71271	184.759	185.546	188.294	0.0308266	-5.01968	0	0	down
Sb01g60410	214.453	218.899	215.927	40.4013	39.9501	39.4023	5.42179	2.43877	0	0	up
Sb07g15260	1828.68	1845.73	1707.82	129.518	132.256	119.66	14.1105	3.8187	0	0	up
Sb05g07300	0.206056	0.075014	0.0001	37.9408	36.9304	38.2352	0.00248589	-8.65202	0	0	down
Sb07g10060	29.9008	29.9471	30.8029	422.757	425.454	428.768	0.0709884	-3.81627	0	0	down
Sb01g21430	1108.83	1062.34	1053.64	20.8253	16.6892	18.4303	57.6428	5.84907	0	0	up
Sb04g17750	0.03238	0.122847	0.08778	42.2987	41.1505	42.2878	0.00193266	-9.0152	0	0	down
Sb02g37460	105.201	105.979	102.41	1.67877	2.14049	2.1776	52.2926	5.70853	0	0	up
Sb01g21410	158.619	151.135	154.059	1.6788	1.33626	1.97195	93.0044	6.53923	0	0	up
Sb01g16900	91.4183	92.357	90.3682	434.431	438.215	438.398	0.209103	-2.25771	0	0	down
Sb01g38760	3.39946	3.02245	3.49756	26.6758	26.6553	27.7095	0.122401	-3.03031	0	0	down
Sb01g59490	2.62655	3.14735	2.62364	20.1768	20.9183	20.3528	0.136661	-2.87133	1e-303	8e-301	down
Sb07g08230	5.38273	4.8124	5.77384	32.2139	31.2042	30.9537	0.169213	-2.56308	1.23341e-294	5.79209e-292	down
Sb01g41880	328.896	337.178	332.316	926.453	917.581	925.039	0.36055	-1.47173	7.4041e-290	3.39216e-287	down
Sb09g15580	16.5402	17.5995	17.196	56.5966	58.7181	56.2301	0.299255	-1.74055	3.50484e-281	1.5675e-278	down
Sb07g15310	296.007	295.875	293.684	55.7684	50.8498	56.3075	5.4354	2.44239	1.31676e-280	5.75209e-278	up
Sb04g03270	35.6149	36.7847	32.0246	133.629	137.136	133.859	0.258077	-1.95412	2.55674e-279	1.09149e-276	down
Sb02g37670	56.9784	59.2398	53.2374	205.275	207.321	212.19	0.271222	-1.88245	2.24069e-276	9.35315e-274	down
Sb01g40960	7.01638	7.46238	7.5581	84.3679	77.2144	80.1867	0.0911484	-3.45564	3.17252e-276	1.29549e-273	down
Sb08g07290	222.707	219.519	216.193	617.669	621.122	625.553	0.353164	-1.50159	1.04633e-275	4.18178e-273	down
Sb03g36180	60.7022	59.3911	57.2726	205.253	194.153	209.52	0.291277	-1.77954	7.65502e-274	2.99566e-271	down
Sb08g10720	6.02032	6.37641	7.24641	40.6205	42.0279	42.5077	0.156949	-2.67163	2.854e-269	1.09407e-266	down
Sb09g00250	0.729774	0.838315	1.08058	70.8199	71.0805	70.4126	0.0124753	-6.32478	5.19439e-269	1.95143e-266	down
Sb01g44090	26.2704	26.2062	22.3986	109.069	106.756	105.168	0.233261	-2.09998	8.40191e-268	3.09454e-265	down
Sb08g09230	84.0257	86.0051	83.4699	238.971	236.066	232.144	0.358466	-1.48009	1.04417e-261	3.77186e-259	down
Sb01g62530	33.8064	34.4248	31.7443	3.32931	3.27556	2.78368	10.6487	3.4126	1.01389e-259	3.59337e-257	up
Sb02g35090	19.9147	21.2463	22.712	109.549	108.884	111.295	0.193714	-2.368	3.90628e-259	1.35881e-256	down
Sb02g23000	18.9333	18.2049	18.7397	64.6247	64.636	66.1067	0.286015	-1.80584	3.646e-257	1.24521e-254	down
Sb04g04490	21.805	19.976	19.5571	95.498	96.8497	95.2721	0.213261	-2.22931	7.49269e-249	2.51326e-246	down
Sb01g34930	16.555	16.6787	14.8478	62.7697	64.9853	66.6847	0.247282	-2.01577	5.2963e-247	1.74536e-244	down
Sb03g15100	871.066	808.721	783.808	136.497	130.666	145.209	5.97422	2.57875	2.93762e-243	9.51384e-241	up
Sb01g53900	85.416	84.4488	79.5794	234.905	234.769	236.997	0.352985	-1.50232	2.36179e-242	7.51931e-240	down
Sb02g28930	303.506	295.599	295.032	72.1779	71.8023	72.8326	4.12401	2.04405	1.38256e-240	4.32833e-238	up
Sb04g16870	72.8527	69.8312	69.2365	212.526	206.16	203.495	0.340609	-1.55381	2.48293e-240	7.6458e-238	down
Sb08g14890	32.6489	35.2848	32.5334	99.458	98.9549	95.7577	0.341527	-1.54993	1.53502e-239	4.65062e-237	down
Sb07g02950	11.8902	12.5529	12.4156	40.2643	41.0913	41.598	0.299777	-1.73804	3.62641e-238	1.08125e-235	down
Sb01g60430	40.7049	40.3047	40.7235	3.75651	4.35664	3.96021	10.0828	3.33382	7.6828e-237	2.2549e-234	up
Sb04g17070	0.015369	0.0001	0.0001	19.896	21.0152	21.8471	0.000248079	-11.9769	4.73716e-232	1.36897e-229	down
Sb03g11150	22.5259	20.2652	22.9956	85.6258	93.4529	88.2444	0.246094	-2.02272	3.78232e-226	1.07647e-223	down
Sb06g28120	130.011	131.824	126.929	352.727	340.655	331.001	0.37951	-1.39779	1.12084e-223	3.14236e-221	down
Sb02g22710	11.2532	13.1359	13.1179	54.8669	50.8747	54.5314	0.234019	-2.0953	1.92026e-223	5.30443e-221	down
Sb04g02120	16.9989	16.0208	15.9118	52.5498	51.9505	51.4246	0.313815	-1.67201	3.30114e-221	8.98677e-219	down
Sb09g06420	70.042	71.7046	71.6214	13.8725	12.7948	12.3254	5.472	2.45207	5.67342e-218	1.52242e-215	up
Sb04g03380	42.2417	40.1828	40.4061	4.5922	5.25824	4.52877	8.54224	3.09461	2.2547e-217	5.96512e-215	up
Sb03g23560	23.7063	23.6751	27.1343	118.687	110.762	125.036	0.210208	-2.25011	2.05449e-211	5.35993e-209	down
Sb07g08170	125.557	125.808	125.693	0.0001	0.0001	0.0001	1.25686e+06	20.2614	3.26408e-211	8.39897e-209	up
Sb01g33070	273.032	264.005	252.446	59.3542	57.7044	59.4771	4.47209	2.16095	1.23907e-210	3.14522e-208	up
Sb01g41280	0.0001	0.028244	0.0001	12.1681	12.6909	12.3839	0.000763744	-10.3546	6.97952e-210	1.74804e-207	down
Sb03g37060	11.7804	11.7379	11.5242	44.063	42.6841	44.3837	0.267234	-1.90383	1.66347e-205	4.1114e-203	down
Sb07g04110	44.275	45.7884	44.7689	107.618	104.728	106.207	0.423264	-1.24037	8.52885e-205	2.0806e-202	down
Sb07g01160	40.6462	42.128	42.0884	97.9552	96.2228	98.3072	0.426902	-1.22802	2.36495e-203	5.69528e-201	down
Sb03g31920	10.4763	10.7499	11.5065	38.2583	39.9939	40.5003	0.275638	-1.85915	2.85991e-203	6.80006e-201	down
Sb01g58030	13.4559	13.6939	13.8208	47.7873	47.7522	47.0425	0.287347	-1.79913	1.50328e-202	3.52971e-200	down
Sb01g65370	68.618	69.6436	72.4793	194.317	184.666	182.049	0.375631	-1.41261	2.05909e-200	4.77504e-198	down
Sb08g02850	56.8724	57.9239	58.0675	136.77	136.882	136.595	0.421365	-1.24686	8.37168e-200	1.91773e-197	down
Sb09g11900	72.7547	70.0078	70.8575	175.402	182.023	182.277	0.395811	-1.33712	2.38184e-191	5.39043e-189	down
Sb08g01000	17.578	17.1793	16.7211	47.3091	48.7216	49.0267	0.354883	-1.49458	4.68103e-188	1.04677e-185	down
Sb01g14040	9.72255	10.5917	10.5522	30.9715	32.1466	30.467	0.329822	-1.60024	1.04343e-186	2.30585e-184	down
Sb01g44440	23.204	21.5708	22.6774	61.2601	61.6599	60.9828	0.366781	-1.44701	1.29607e-186	2.83087e-184	down
Sb08g04980	125.631	128.757	136.723	31.4859	29.2896	31.0078	4.26124	2.09127	2.6883e-186	5.80426e-184	up
Sb07g01590	63.4764	63.3038	57.5858	164.702	157.559	163.391	0.379625	-1.39735	4.44366e-185	9.48519e-183	down
Sb08g01770	3.27516	4.02937	3.47441	17.5956	18.7198	18.5117	0.196599	-2.34667	8.90894e-185	1.88029e-182	down
Sb01g38780	0.0001	0.0001	0.0001	8.79529	11.5008	11.3401	9.48282e-06	-16.6863	7.7287e-184	1.61307e-181	down
Sb06g07920	31.8077	34.4297	32.6516	7.40797	7.20568	7.27398	4.51803	2.1757	2.17645e-182	4.49257e-180	up
Sb07g00690	93.7432	81.3436	86.214	257.523	266.882	254.748	0.335365	-1.5762	3.94082e-182	8.04613e-180	down
Sb05g03300	124.954	125.13	122.973	269.009	272.816	276.905	0.455653	-1.13399	7.67204e-182	1.54959e-179	down
Sb01g37030	0.0001	0.0001	0.0001	2.9112	2.867	2.93539	3.4429e-05	-14.826	3.68257e-181	7.35888e-179	down
Sb03g42370	0.382576	0.00503	0.578432	88.3918	86.5532	125.103	0.00321961	-8.2789	8.32335e-181	1.64575e-178	down
Sb02g33460	39.4204	39.9448	39.8351	88.0564	87.576	89.9012	0.448908	-1.15551	1.19572e-179	2.33962e-177	down
Sb03g43170	0.017747	0.0001	0.0001	15.104	15.7263	14.8415	0.000392955	-11.3133	4.9447e-179	9.57538e-177	down
Sb06g14050	113.437	114.648	116.528	25.6775	27.3716	25.7488	4.37339	2.12875	2.40089e-178	4.60186e-176	up
Sb04g14750	209.46	206.166	199.201	475.329	490.098	489.397	0.422612	-1.24259	8.96654e-177	1.70129e-174	down
Sb01g60660	43.1852	40.7806	35.6364	142.043	139.284	143.631	0.281444	-1.82908	1.8176e-176	3.41418e-174	down
Sb06g13890	22.3542	22.4984	22.2149	62.32	59.5601	58.0788	0.372682	-1.42398	3.57229e-176	6.64376e-174	down
Sb07g01280	30.323	33.8003	31.4823	0.0001	0.259535	0.163437	225.98	7.82005	4.63331e-176	8.53255e-174	up
Sb02g17380	125.653	123.396	121.26	264.05	270.241	268.345	0.461366	-1.11602	6.62985e-174	1.20908e-171	down
Sb01g67420	45.116	49.2423	43.847	123.817	122.065	125.029	0.37261	-1.42426	1.50185e-173	2.71257e-171	down
Sb01g49380	9.66757	9.78473	9.87637	30.6411	31.3081	30.405	0.317567	-1.65487	3.36393e-171	6.01791e-169	down
Sb02g20660	50.2177	45.5095	49.3848	139.621	149.305	141.324	0.337274	-1.56801	1.25509e-170	2.22411e-168	down
Sb08g16310	154.721	158.855	161.597	40.5905	44.1799	41.4385	3.76497	1.91264	5.54721e-170	9.7382e-168	up
Sb09g03830	14.5045	14.4681	14.6346	34.8969	36.0744	36.0445	0.407483	-1.29519	1.92364e-169	3.3457e-167	down
Sb06g25810	0.44533	0.57244	0.642736	20.0617	22.3273	19.9745	0.0266262	-5.23101	2.55742e-168	4.40721e-166	down
Sb04g21060	61.1617	59.1326	56.9796	136.263	143.141	139.785	0.422898	-1.24162	1.25809e-165	2.14837e-163	down
Sb01g37740	99.5969	99.7147	95.071	233.475	243.351	229.278	0.416911	-1.26219	3.74929e-164	6.34475e-162	down
Sb01g57370	23.6775	22.5581	21.6039	65.146	60.6464	63.0797	0.359182	-1.47721	5.94206e-162	9.96568e-160	down
Sb06g01430	106.072	101.859	95.6513	245.45	236.499	238.433	0.42142	-1.24667	9.20896e-162	1.53081e-159	down
Sb08g09630	5.77999	5.09388	3.41853	65.0939	64.2404	61.6744	0.0748259	-3.74032	6.99514e-159	1.1526e-156	down
Sb02g41340	75.9367	74.6231	75.0807	22.0453	21.5901	20.9814	3.49198	1.80404	6.92353e-158	1.13088e-155	up
Sb04g07210	2.79474	2.84361	3.1192	12.1195	12.2445	12.0701	0.240367	-2.05669	5.83835e-157	9.45411e-155	down
Sb03g02530	45.9858	48.4475	46.6601	102.288	104.398	104.702	0.453111	-1.14206	6.67112e-155	1.07103e-152	down
Sb07g15270	107.824	106.847	103.364	26.9351	26.6502	23.7319	4.11339	2.04033	9.65189e-154	1.53645e-151	up
Sb02g32470	32.9399	31.8755	30.2262	6.27041	6.60673	5.78483	5.09279	2.34846	1.81043e-153	2.85775e-151	up
Sb03g11730	12.746	13.5842	13.7897	52.483	51.8992	51.4662	0.257429	-1.95775	6.35698e-153	9.9508e-151	down
Sb09g10180	36.9556	37.6931	36.5813	87.861	90.347	89.0246	0.416229	-1.26455	1.30478e-152	2.02554e-150	down
Sb01g09280	67.8623	63.421	63.7752	15.9575	15.5434	14.3977	4.24976	2.08738	7.52236e-152	1.1582e-149	up
Sb01g68350	151.632	149.329	147.466	308.512	310.346	312.079	0.481694	-1.05381	1.42225e-151	2.172e-149	down
Sb06g06630	10.6806	10.6971	9.67109	0.0001	0.033639	0.074182	287.699	8.16841	2.10653e-151	3.19105e-149	up
Sb02g38780	15.4753	14.9905	16.2089	38.7745	40.3343	40.0213	0.391796	-1.35182	1.66467e-150	2.50153e-148	down
Sb07g07310	18.4926	18.7462	16.5862	56.7519	59.1871	53.9244	0.316872	-1.65803	1.45083e-149	2.16289e-147	down
Sb04g02230	609.929	612.936	610.442	180.99	175.375	187.945	3.36813	1.75195	2.62941e-149	3.88904e-147	up
Sb06g10100	80.8019	80.9548	85.2463	17.5816	16.093	15.3967	5.03355	2.33158	3.65615e-149	5.36541e-147	up
Sb05g05140	267.942	271.029	276.408	82.5056	77.1673	82.0577	3.37309	1.75407	6.42376e-149	9.35379e-147	up
Sb03g31830	22.6921	21.0588	24.7269	84.4182	85.8442	79.9663	0.273661	-1.86954	3.40081e-148	4.91392e-146	down
Sb02g04710	13.339	9.029	8.28434	142.507	131.769	126.789	0.0764275	-3.70976	5.84046e-148	8.37459e-146	down
Sb02g18950	59.0979	58.2249	59.7435	15.0946	15.4315	15.6907	3.83121	1.9378	2.39031e-147	3.40148e-145	up
Sb06g13440	17.5048	17.8203	18.3149	49.6653	46.5809	47.0301	0.374382	-1.41742	1.24974e-146	1.76504e-144	down
Sb05g10270	45.7832	46.1095	44.454	98.3411	104.031	98.221	0.453592	-1.14053	1.44925e-146	2.03154e-144	down
Sb06g21090	55.6238	57.7058	54.2804	122.002	121.483	123.777	0.456377	-1.1317	2.28719e-146	3.18242e-144	down
Sb01g43000	54.9247	54.3958	49.242	6.57333	6.71791	7.0594	7.79152	2.9619	5.22329e-146	7.21428e-144	up
Sb02g11820	0.074767	0.077835	0.0001	13.3955	13.8799	14.3079	0.0036722	-8.08914	1.43314e-145	1.96497e-143	down
Sb09g10070	35.1766	34.2899	34.495	9.28276	9.45298	9.18115	3.72396	1.89684	2.15598e-145	2.93463e-143	up
Sb01g72800	26.267	26.4527	27.7545	61.7286	62.7666	60.5862	0.434804	-1.20156	3.13967e-145	4.24284e-143	down
Sb01g70120	47.4415	50.5683	48.875	107.131	113.943	116.199	0.435508	-1.19923	7.31538e-145	9.81514e-143	down
Sb09g14990	24.2829	25.1303	24.0107	52.8716	54.0025	51.5759	0.463389	-1.10971	4.36111e-143	5.76895e-141	down
Sb03g21900	65.6165	67.5657	64.9193	2.74425	2.51433	1.97406	27.3899	4.77557	6.08176e-143	7.98879e-141	up
Sb06g00580	37.5645	37.9171	36.806	88.2282	85.0549	85.6842	0.433598	-1.20557	9.97054e-143	1.3006e-140	down
Sb01g20950	50.3085	52.8093	50.3151	117.346	114.793	116.843	0.439658	-1.18555	1.60067e-142	2.07358e-140	down
Sb04g12870	1.7459	1.62126	1.47426	17.6474	19.1879	16.9531	0.0900087	-3.47379	4.10818e-142	5.28548e-140	down
Sb01g59040	14.3148	13.2287	12.1234	49.7853	51.666	49.6935	0.262443	-1.92992	5.68258e-142	7.26134e-140	down
Sb07g14260	18.1687	20.8832	19.2786	1.67799	2.11012	2.20355	9.73527	3.28322	1.73824e-140	2.19134e-138	up
Sb06g29360	33.6835	36.7496	33.9282	77.4375	78.6906	75.7632	0.450044	-1.15186	3.38054e-140	4.23334e-138	down
Sb01g52630	295.347	292.707	285.537	58.1194	52.6106	54.3119	5.29314	2.40412	4.20285e-140	5.22823e-138	up
Sb01g54310	178.113	192.35	193.06	47.1798	46.5328	42.803	4.12791	2.04541	5.74206e-140	7.09598e-138	up
Sb07g09660	9.06253	10.1233	10.1703	0.0001	0.0001	0.0001	97854	16.5783	1.84696e-138	2.25281e-136	up
Sb02g20650	24.9884	22.3588	22.5327	67.8357	70.2553	70.0103	0.335797	-1.57434	4.84511e-138	5.87165e-136	down
Sb01g52920	163.083	147.785	147.691	333.843	335.457	342.43	0.453242	-1.14165	2.83548e-137	3.41421e-135	down
Sb07g05150	15.7916	16.3722	16.385	43.7855	40.284	42.4074	0.383855	-1.38137	1.25287e-136	1.48949e-134	down
Sb06g05320	0.968981	1.08052	0.674819	23.3827	24.2017	24.2606	0.0379194	-4.72092	7.82545e-136	9.24486e-134	down
Sb01g52130	8.0666	8.22564	7.64064	20.1061	20.2754	20.1104	0.395638	-1.33775	1.09414e-135	1.28452e-133	down
Sb01g67430	79.5937	83.9307	75.1232	192.022	184.925	192.376	0.419178	-1.25436	1.34657e-135	1.57106e-133	down
Sb01g43170	82.7917	82.7746	79.0681	15.1658	11.8002	14.3211	5.92519	2.56686	2.09713e-135	2.43164e-133	up
Sb01g57500	5.85855	6.75306	6.86856	25.744	24.3751	25.046	0.259165	-1.94806	9.97917e-134	1.14298e-131	down
Sb02g36110	16.5113	18.6322	18.4255	1.20011	1.05963	1.01375	16.3645	4.03249	4.77228e-133	5.40015e-131	up
Sb04g08270	6.40549	7.42127	6.87246	26.1052	28.1227	28.5814	0.249963	-2.00022	4.73235e-132	5.32291e-130	down
Sb08g05650	10.9132	11.3005	10.6668	29.1157	30.9712	28.8204	0.369829	-1.43507	2.18116e-130	2.39596e-128	down
Sb01g15940	17.8458	19.4405	19.5423	42.9321	43.7882	42.3631	0.440247	-1.18362	5.75613e-130	6.28623e-128	down
Sb01g66610	2.9834	3.62533	4.10335	20.0765	19.6838	19.8792	0.179613	-2.47703	6.8867e-130	7.47744e-128	down
Sb06g27020	14.6117	12.1833	11.982	63.1752	66.9899	70.3592	0.193378	-2.3705	7.00881e-130	7.56629e-128	down
Sb02g06740	22.4837	23.2071	22.2547	54.6358	49.6287	50.8946	0.437909	-1.1913	4.08197e-129	4.36644e-127	down
Sb09g03380	434.275	446.993	422.143	110.972	110.623	124.267	3.76859	1.91402	4.09121e-129	4.36644e-127	up
Sb04g06130	33.4679	32.9869	34.3602	72.2468	75.6396	72.3802	0.457695	-1.12754	2.57298e-128	2.73056e-126	down
Sb01g37670	10.2436	10.597	9.33043	29.3186	29.2303	28.0067	0.348574	-1.52046	4.44423e-128	4.68991e-126	down
Sb03g21890	50.3262	45.748	49.5076	2.37481	1.80436	1.54048	25.4529	4.66976	5.34283e-128	5.60668e-126	up
Sb03g37070	9.22915	9.03383	9.49993	31.5538	32.3127	32.9317	0.286812	-1.80182	8.32772e-126	8.69044e-124	down
Sb08g10600	6.73988	8.86404	6.88276	39.8983	39.15	38.9819	0.190516	-2.39201	2.03369e-124	2.09895e-122	down
Sb01g64230	0.965258	1.23581	0.773971	15.542	15.8173	16.2748	0.0624562	-4.00101	4.19996e-124	4.31105e-122	down
Sb03g14270	22.2473	21.5989	20.9374	47.6912	46.2791	47.7299	0.457187	-1.12914	1.16392e-123	1.18821e-121	down
Sb02g22740	51.6009	49.0732	52.1152	105.846	104.442	100.941	0.490922	-1.02644	5.1419e-123	5.22083e-121	down
Sb07g01290	25.4154	26.5166	22.8254	0.0001	0.0001	0.0001	249191	17.9269	8.724e-122	8.76319e-120	up
Sb06g08850	0.265013	0.635475	0.366888	12.9924	13.9915	12.4206	0.0321632	-4.95845	3.48711e-120	3.44746e-118	down
Sb07g01200	3.77207	3.80076	4.68573	13.8222	14.4625	13.3907	0.294144	-1.76541	3.86874e-120	3.80474e-118	down
Sb06g13780	1.26705	1.19723	1.14838	9.72944	10.3995	11.0507	0.115866	-3.10947	1.26954e-119	1.24203e-117	down
Sb04g04190	733.366	728.958	748.507	264.213	267.369	260.976	2.78949	1.48	1.33366e-119	1.298e-117	up
Sb03g43510	20.0996	18.7363	18.9991	42.7501	42.0201	43.7684	0.449942	-1.15219	1.94377e-119	1.88205e-117	down
Sb06g13990	45.4977	43.8615	39.4745	106.455	105.259	102.347	0.410218	-1.28554	3.92812e-119	3.78388e-117	down
Sb06g11220	11.3272	10.8046	11.0997	30.3226	32.9482	33.4756	0.343491	-1.54166	4.95406e-119	4.74781e-117	down
Sb02g08490	40.0827	37.4385	38.8118	97.5924	94.6182	100.005	0.398106	-1.32877	1.50793e-118	1.43781e-116	down
Sb09g01490	15.7534	17.6695	16.7386	43.4879	46.7319	44.4524	0.372471	-1.4248	2.01825e-118	1.91468e-116	down
Sb03g36160	36.7642	37.0063	34.1368	9.09944	8.63282	8.625	4.09403	2.03352	7.1567e-118	6.75535e-116	up
Sb01g22690	90.6793	88.9658	83.1796	179.493	185.318	196.339	0.468368	-1.09429	7.90566e-115	7.31526e-113	down
Sb08g09610	36.6312	34.7093	36.0666	9.31825	8.86201	8.79983	3.98097	1.99312	1.14601e-114	1.05523e-112	up
Sb07g09180	71.3061	73.12	68.3197	7.16311	6.87168	7.16698	10.0343	3.32687	1.65958e-114	1.52066e-112	up
Sb03g22230	48.333	42.1445	44.6448	6.56503	6.84306	7.50061	6.46249	2.69209	1.83364e-114	1.672e-112	up
Sb04g00250	29.1047	28.5033	28.5288	5.72589	4.89193	6.05167	5.16733	2.36942	3.1596e-113	2.85336e-111	up
Sb01g39880	8.14618	8.17734	7.77172	20.08	21.5248	19.6253	0.393519	-1.34549	1.04296e-112	9.37365e-111	down
Sb09g10980	0.852536	0.472085	0.580087	13.0821	12.0355	13.0337	0.0499251	-4.32409	1.18199e-112	1.05726e-110	down
Sb02g41020	9.21323	10.9024	11.3082	0.478356	0.687772	0.554709	18.2608	4.19068	2.36815e-111	2.08842e-109	up
Sb01g13360	9.07144	11.6186	8.87174	36.8199	38.2346	38.4048	0.26055	-1.94037	5.79175e-111	5.08375e-109	down
Sb01g52820	33.1186	35.1501	34.4105	8.01403	8.54046	8.31696	4.1284	2.04558	1.12297e-110	9.81109e-109	up
Sb05g10070	3.34654	3.75295	3.44839	17.3303	16.8936	17.3254	0.204618	-2.289	1.26446e-109	1.09961e-107	down
Sb07g14480	0.044796	0.078157	0.03468	4.39169	4.71328	4.61142	0.0114923	-6.44319	3.15848e-109	2.73405e-107	down
Sb01g46520	60.521	62.2665	57.791	9.26618	9.74108	9.43617	6.34869	2.66646	4.61118e-109	3.97323e-107	up
Sb03g43610	13.6865	12.5084	13.6556	33.5309	32.7367	34.2868	0.396309	-1.3353	1.01016e-108	8.62492e-107	down
Sb04g11630	216.228	218.974	207.672	58.5758	57.813	61.6944	3.60996	1.85198	5.91054e-108	5.02369e-106	up
Sb01g08380	153.153	144.982	153.721	312.457	308.518	307.116	0.486866	-1.0384	2.10686e-107	1.78267e-105	down
Sb09g11490	7.30464	8.31371	6.34334	30.4079	28.8608	31.4712	0.242029	-2.04675	2.26543e-107	1.90824e-105	down
Sb07g08160	46.9734	53.991	43.5725	0.0001	0.0001	0.0001	481790	18.878	3.64504e-107	3.05662e-105	up
Sb05g13220	8.37759	9.40809	8.77175	27.0688	27.4886	26.6967	0.326844	-1.61332	5.6555e-107	4.72146e-105	down
Sb04g07030	41.6808	38.3021	43.8315	92.3227	93.4558	93.6859	0.443042	-1.17448	8.5926e-107	7.14174e-105	down
Sb06g23930	6.64698	7.25626	6.46822	35.9115	32.5164	36.6443	0.193881	-2.36676	2.90091e-106	2.40047e-104	down
Sb01g37490	3.50982	2.86206	2.55215	16.7466	17.4364	20.8271	0.162225	-2.62393	3.56976e-106	2.94098e-104	down
Sb04g22790	70.8971	72.936	72.2091	22.6104	23.1727	23.1591	3.13367	1.64785	5.00653e-106	4.10666e-104	up
Sb01g38550	8.30585	9.97258	9.29369	29.3976	27.4132	28.7877	0.32211	-1.63438	6.65384e-106	5.43417e-104	down
Sb07g02780	11.4934	12.4784	10.9694	32.2392	31.5268	29.8512	0.373235	-1.42184	4.56071e-105	3.67675e-103	down
Sb01g16490	30.1567	31.9231	28.832	66.1298	66.1464	62.3308	0.467156	-1.09802	6.67124e-105	5.35524e-103	down
Sb06g18060	1022.8	1024.47	1029.12	380.076	384.132	391.741	2.66136	1.41216	1.33908e-103	1.05686e-101	up
Sb03g15810	25.1739	27.6191	27.3447	99.6248	90.6359	86.7387	0.289306	-1.78933	3.99282e-103	3.13812e-101	down
Sb01g33770	44.4105	40.1514	40.9666	98.3947	104.01	109.768	0.402112	-1.31433	7.30252e-103	5.69172e-101	down
Sb01g02090	22.0577	22.2484	22.179	44.2577	49.4046	43.8331	0.483544	-1.04828	1.85343e-102	1.43863e-100	down
Sb01g08110	24.2815	23.2327	22.5567	52.2436	54.1223	54.4421	0.435742	-1.19845	1.07404e-101	8.23461e-100	down
Sb01g70420	37.6676	35.7334	32.1311	86.8838	79.0644	83.6816	0.422754	-1.24211	6.77152e-99	5.08785e-97	down
Sb05g06860	3.63419	4.10175	3.4863	16.9544	18.0591	17.9424	0.211916	-2.23843	1.72342e-98	1.28975e-96	down
Sb04g09270	5.08239	5.1648	4.23907	16.7699	17.8865	17.6703	0.276842	-1.85286	1.22522e-97	9.0608e-96	down
Sb01g56070	78.9913	81.9793	85.9669	183.283	171.83	179.657	0.461764	-1.11477	1.74385e-97	1.28457e-95	down
Sb07g11590	2.36433	2.55895	2.362	10.2988	10.049	9.91817	0.240708	-2.05464	7.4114e-97	5.43811e-95	down
Sb07g04780	31.0127	30.4744	29.8647	6.69297	6.12814	6.70985	4.67728	2.22567	2.40061e-96	1.74104e-94	up
Sb02g31040	47.5432	46.4868	47.5685	14.7933	13.993	13.5356	3.34575	1.74233	3.85473e-96	2.7849e-94	up
Sb01g62650	106.446	102.436	104.402	38.0353	37.4954	36.0949	2.80657	1.48881	4.38538e-96	3.15613e-94	up
Sb01g23630	7.68148	8.43551	8.72568	27.5209	26.1673	27.7534	0.305037	-1.71295	4.6811e-96	3.3561e-94	down
Sb01g06870	30.1596	26.0204	22.9823	91.4456	79.7741	87.5307	0.30594	-1.70868	9.77614e-95	6.87771e-93	down
Sb01g14180	72.3557	72.643	77.5083	24.4531	23.3197	21.2959	3.22153	1.68775	2.54328e-94	1.77595e-92	up
Sb02g15730	122.706	120.484	114.562	36.8526	36.8719	39.0019	3.17363	1.66613	2.56538e-94	1.77816e-92	up
Sb01g03320	5.02386	7.22631	5.67954	0.0001	0.0001	0.0001	59765.7	15.867	2.56539e-94	1.77816e-92	up
Sb09g12380	1.89137	1.489	1.55827	17.0955	18.4353	17.3005	0.0934795	-3.41921	2.7917e-94	1.92791e-92	down
Sb07g12370	0.541925	0.512129	0.377671	8.80572	8.14703	8.68093	0.0558533	-4.16221	6.8529e-94	4.7152e-92	down
Sb02g34280	156.1	155.325	162.899	33.8706	33.9476	29.0266	4.89777	2.29212	1.30349e-93	8.93605e-92	up
Sb01g11640	4.28413	4.46023	4.07981	17.4501	16.9852	17.6931	0.246012	-2.0232	5.2767e-93	3.56538e-91	down
Sb06g08080	1.40581	1.31897	1.99183	19.5486	18.4553	19.968	0.0813604	-3.61953	8.11623e-93	5.44483e-91	down
Sb01g17570	6.37785	6.3878	6.6175	19.299	17.9032	19.8574	0.339701	-1.55766	8.75155e-93	5.85014e-91	down
Sb04g01890	4.58628	5.23064	5.84036	0.0001	0.0001	0.0001	52190.9	15.6715	1.14846e-91	7.62284e-90	up
Sb03g21910	25.9791	23.9107	25.6836	1.60319	1.82723	2.20346	13.4141	3.74568	1.86529e-91	1.23372e-89	up
Sb09g10190	27.2826	26.8744	28.9639	66.522	64.5869	69.8917	0.413536	-1.27392	6.99087e-91	4.6076e-89	down
Sb02g12180	7.81541	7.46882	7.35623	17.269	16.2634	16.002	0.457065	-1.12953	8.8347e-91	5.80248e-89	down
Sb05g08080	22.5469	21.5791	22.1731	7.95394	7.55339	7.21945	2.91723	1.5446	1.30809e-90	8.53167e-89	up
Sb07g07190	26.9942	26.494	28.7752	79.2	77.5377	73.1521	0.357838	-1.48262	1.39931e-90	9.09504e-89	down
Sb01g02150	17.7383	18.0902	17.944	36.1252	37.4095	37.9759	0.482219	-1.05224	5.59241e-89	3.62234e-87	down
Sb03g41020	5.66666	4.7738	5.08358	0.0001	0.0001	0.0001	51746.8	15.6592	6.34699e-89	4.09697e-87	up
Sb02g06750	55.7212	53.9086	64.0781	141.042	153.494	149.229	0.391441	-1.35313	8.34238e-89	5.34823e-87	down
Sb03g04100	230.476	224.413	217.367	81.5044	84.1476	79.9798	2.73684	1.45251	9.0954e-89	5.81115e-87	up
Sb02g38330	30.7424	29.7003	30.9476	67.1603	65.8038	66.7949	0.457503	-1.12815	5.44234e-88	3.45368e-86	down
Sb01g56010	27.4441	24.6726	24.6344	5.54248	6.21475	6.0177	4.31794	2.11034	4.30729e-87	2.72418e-85	up
Sb08g07590	14.1891	11.4567	11.5955	41.3354	45.1633	44.547	0.284186	-1.81509	4.80371e-87	3.02795e-85	down
Sb01g28660	0.812772	0.649387	0.587264	11.5773	12.2567	10.1438	0.0603165	-4.0513	1.97461e-86	1.22818e-84	down
Sb03g31810	23.6258	24.4949	24.224	7.27694	6.50174	6.40826	3.58374	1.84147	2.70712e-86	1.67824e-84	up
Sb01g45860	3.12877	2.7479	3.39901	8.94741	9.33405	9.26969	0.336671	-1.57059	7.40487e-86	4.56043e-84	down
Sb01g70760	7.75165	6.61099	7.34271	18.9883	18.9498	17.0567	0.39468	-1.34124	7.90389e-86	4.85185e-84	down
Sb06g12720	19.1099	17.7993	16.2854	36.8323	36.8223	37.2766	0.479528	-1.06031	9.9356e-86	6.05943e-84	down
Sb01g49740	0.506996	0.455241	0.697309	6.3607	6.0016	5.97551	0.0904986	-3.46596	1.38948e-84	8.36536e-83	down
Sb06g22590	7.66255	7.85014	7.68306	34.6387	36.2501	31.0574	0.227529	-2.13588	1.44544e-84	8.67447e-83	down
Sb06g13590	8.99664	9.37926	9.05242	19.3657	18.4522	19.338	0.479887	-1.05923	1.59005e-84	9.51193e-83	down
Sb06g00570	24.408	29.589	26.9591	82.0575	89.5222	86.8045	0.313317	-1.67431	2.8795e-84	1.71166e-82	down
Sb02g20110	34.243	33.1228	34.6198	10.1024	9.88624	10.517	3.34318	1.74122	9.50411e-84	5.63171e-82	up
Sb04g21130	22.5205	23.6738	22.5603	3.81685	4.04577	3.67273	5.96033	2.57539	1.03658e-83	6.12299e-82	up
Sb01g49700	6.41031	5.97854	5.79786	18.5369	17.581	18.7754	0.33131	-1.59375	2.35722e-83	1.38803e-81	down
Sb06g10620	0.0001	0.0001	0.0001	6.73723	6.60637	6.533	1.50931e-05	-16.0157	3.2175e-83	1.88867e-81	down
Sb07g07530	0.038837	0.0001	0.0001	3.49727	3.33297	4.11829	0.0035655	-8.13168	1.10683e-82	6.43673e-81	down
Sb03g38030	22.1357	22.1728	22.4682	2.69306	2.5399	2.2397	8.93615	3.15965	1.31606e-82	7.62988e-81	up
Sb01g41700	14.5024	14.6266	14.8077	3.36311	3.60684	3.22022	4.31166	2.10824	9.48085e-82	5.46283e-80	up
Sb02g24140	22.6061	24.5202	23.6614	3.35384	3.91385	4.2434	6.14953	2.62048	1.11307e-81	6.39386e-80	up
Sb01g00520	26.0976	27.6081	27.2317	5.3219	4.98979	4.96005	5.29981	2.40594	1.64872e-81	9.44193e-80	up
Sb01g47490	2.15977	2.68714	3.27227	20.6274	20.8283	20.2506	0.131578	-2.92601	2.66454e-81	1.5213e-79	down
Sb01g31590	7.47884	7.50387	8.68574	30.0947	33.5512	27.5047	0.259663	-1.94529	2.95581e-81	1.6774e-79	down
Sb06g25820	25.9308	27.4114	27.3237	57.8311	55.7966	49.4509	0.494645	-1.01554	4.21528e-81	2.38493e-79	down
Sb06g07680	14.1555	13.6609	14.1122	28.4643	30.5588	27.9318	0.482187	-1.05233	8.16358e-81	4.59116e-79	down
Sb02g35880	5.42255	6.28499	5.51027	29.863	27.1074	28.8041	0.200733	-2.31665	1.1565e-80	6.48469e-79	down
Sb04g08560	19.8023	19.6158	18.6836	50.5506	46.3848	49.2195	0.397536	-1.33084	1.41299e-80	7.87583e-79	down
Sb08g10870	189.708	192.596	196.914	77.1446	78.5543	78.1598	2.47678	1.30847	1.77308e-80	9.82463e-79	up
Sb06g19040	250.291	242.518	241.735	100.104	98.7328	97.3609	2.47991	1.31029	1.97636e-80	1.09188e-78	up
Sb06g31020	3.60628	3.0499	3.5881	13.7851	12.9558	14.1736	0.250383	-1.99779	1.85321e-79	1.01489e-77	down
Sb01g22620	29.6745	28.3725	32.1469	8.34517	8.14753	8.06986	3.67201	1.87657	4.31585e-79	2.34982e-77	up
Sb07g15800	25.0168	23.3684	24.9381	59.8044	61.2975	59.0845	0.40693	-1.29715	7.6626e-79	4.14796e-77	down
Sb08g13130	4.61693	4.64025	4.51382	15.2833	14.1374	14.9286	0.310512	-1.68728	1.13764e-78	6.14063e-77	down
Sb06g05520	0.378443	0.672751	0.499063	7.40805	7.98281	7.82124	0.0667866	-3.9043	1.69373e-78	9.11604e-77	down
Sb01g24190	7.26611	7.25036	7.30321	0.12401	0.068899	0.170368	60.0635	5.90842	3.51145e-78	1.87384e-76	up
Sb03g21170	8.85093	9.14145	8.79938	24.7942	24.0045	25.0095	0.362992	-1.46199	6.22067e-78	3.31017e-76	down
Sb06g28180	1.02987	0.808579	1.09202	6.54487	6.26763	6.46077	0.152048	-2.7174	8.95376e-78	4.75106e-76	down
Sb03g32350	12.9252	15.1576	14.3394	0.0001	0.0001	0.0001	141407	17.1095	2.33524e-77	1.22528e-75	up
Sb09g14710	16.2358	15.0775	17.9951	46.4192	47.109	49.8179	0.343981	-1.5396	2.50861e-77	1.31258e-75	down
Sb08g15210	10.0655	10.3633	8.5547	0.0001	0.0001	0.0001	96611.6	16.5599	4.06535e-77	2.12121e-75	up
Sb08g13960	0.0001	0.155464	0.078626	6.62839	5.97465	6.37155	0.0123423	-6.34025	5.07263e-77	2.62491e-75	down
Sb01g68750	15.1196	15.134	15.1911	29.9787	32.9885	29.9195	0.48925	-1.03136	7.76348e-77	4.00629e-75	down
Sb01g44120	1.64171	1.71843	1.99441	10.0067	9.72451	9.16906	0.185277	-2.43225	1.0087e-76	5.19106e-75	down
Sb02g19400	60.9561	60.8436	62.2094	23.4263	22.6959	22.8077	2.66951	1.41657	1.29359e-76	6.63901e-75	up
Sb02g27380	8.03653	7.77388	7.72851	22.9736	26.717	25.3245	0.313789	-1.67213	2.76414e-76	1.41091e-74	down
Sb04g11270	13.9144	13.5031	11.6345	29.1176	30.4721	28.3024	0.444318	-1.17034	5.38614e-76	2.73441e-74	down
Sb06g16040	15.5698	17.5183	15.6465	33.8557	33.4448	32.8894	0.486423	-1.03972	7.81312e-76	3.95584e-74	down
Sb03g39880	29.4441	27.0034	29.0439	60.4314	56.5588	59.0449	0.48565	-1.04201	1.86845e-75	9.43469e-74	down
Sb03g28940	10.9242	10.0683	10.9172	0.878444	0.536179	0.774897	14.5738	3.86531	3.46109e-75	1.74298e-73	up
Sb03g10100	9.27221	8.28998	7.71425	33.6715	30.3708	33.5122	0.259101	-1.94841	4.21978e-75	2.11372e-73	down
Sb06g04220	23.0565	25.085	23.9848	2.16013	1.51553	1.88523	12.9703	3.69714	6.23925e-75	3.1087e-73	up
Sb01g47070	53.7063	51.4468	45.9753	7.50913	6.35835	6.88418	7.28271	2.86448	7.10331e-75	3.52986e-73	up
Sb03g13900	5.29716	6.40196	5.49562	18.5728	17.859	18.6542	0.312143	-1.67972	9.83572e-74	4.86195e-72	down
Sb09g00290	2.67925	1.96253	2.89085	32.6104	31.6375	28.7631	0.0809865	-3.62617	1.61061e-73	7.91982e-72	down
Sb02g36450	35.3558	31.5479	32.5413	7.89553	6.91625	6.76035	4.60989	2.20473	1.93186e-73	9.47469e-72	up
Sb03g16330	12.7616	12.1979	12.0764	28.1898	27.1572	27.2257	0.448525	-1.15674	3.80977e-73	1.85877e-71	down
Sb01g26730	67.8889	74.5069	75.1792	151.876	148.664	152.695	0.480049	-1.05875	4.02646e-73	1.95941e-71	down
Sb09g09870	16.3036	18.8241	20.2155	50.5644	53.669	53.6614	0.350507	-1.51248	6.90403e-73	3.33381e-71	down
Sb01g39060	0.0001	0.0001	0.0001	7.49049	8.1598	5.1458	1.44258e-05	-16.081	6.97721e-73	3.36051e-71	down
Sb07g15040	13.3926	12.1415	14.8699	2.35805	2.41231	2.44037	5.60333	2.48629	1.52623e-72	7.31345e-71	up
Sb03g16990	0.143228	0.381095	0.181885	5.62595	5.79601	5.68633	0.0412787	-4.59846	2.88349e-72	1.37471e-70	down
Sb09g10060	49.3453	50.438	52.6893	17.5349	18.8038	18.2795	2.79161	1.4811	2.94446e-72	1.40022e-70	up
Sb07g14890	175.278	179.012	171.503	67.9781	72.4342	70.8721	2.48856	1.31531	3.72044e-72	1.76477e-70	up
Sb07g09260	47.8199	50.3006	53.7522	17.6267	17.646	17.0161	2.9045	1.53829	5.53911e-72	2.61424e-70	up
Sb03g35220	8.68863	9.79265	9.91127	0.515644	0.687559	0.515677	16.5181	4.04597	7.68e-72	3.60653e-70	up
Sb01g16580	0.188096	0.347239	0.117125	5.47273	5.09079	5.55418	0.040481	-4.62661	1.9172e-71	8.95838e-70	down
Sb03g07380	17.0691	15.7018	15.6928	33.167	32.3982	32.9931	0.491726	-1.02407	2.53572e-71	1.18191e-69	down
Sb03g29860	23.5954	23.8601	24.3358	50.6588	47.6669	46.019	0.49736	-1.00764	4.50601e-71	2.0899e-69	down
Sb03g08770	59.4381	61.2229	62.388	17.9754	17.8518	18.2662	3.38394	1.75871	7.19955e-71	3.32276e-69	up
Sb02g03830	0.911969	1.15076	1.31109	7.83667	6.66297	8.09649	0.14931	-2.74362	8.41875e-71	3.86645e-69	down
Sb02g28450	10.856	11.1158	11.5885	24.4484	24.303	25.1517	0.454114	-1.13887	9.60017e-71	4.37693e-69	down
Sb02g21980	0.129753	0.104608	0.18728	2.56163	2.4037	2.79741	0.0543159	-4.20248	1.09331e-70	4.97257e-69	down
Sb07g07580	125.92	126.528	132.374	52.9255	52.4883	53.8391	2.41642	1.27287	7.04696e-70	3.17434e-68	up
Sb07g06930	15.6331	14.524	14.5237	32.9156	32.1964	28.7063	0.476248	-1.07021	1.27503e-69	5.71604e-68	down
Sb02g14120	2.42865	2.32819	2.0499	13.4669	15.1041	12.6649	0.165068	-2.59887	1.54411e-68	6.84071e-67	down
Sb01g64260	9.69793	9.33409	9.78314	24.5433	25.1606	26.9248	0.376036	-1.41106	3.0617e-68	1.34598e-66	down
Sb01g19660	6.58664	8.11548	8.57503	21.0837	21.4448	23.6056	0.351969	-1.50648	3.06686e-68	1.34598e-66	down
Sb03g31370	17.7124	17.53	14.0072	0.0001	0.0001	0.0001	164165	17.3248	4.82518e-68	2.10293e-66	up
Sb09g15520	84.5669	82.9951	84.3724	28.155	28.2034	30.8402	2.88921	1.53067	4.84214e-68	2.10543e-66	up
Sb02g12890	0.0001	0.0001	0.0001	20.8557	20.9557	22.3704	4.67422e-06	-17.7068	7.33284e-68	3.17373e-66	down
Sb02g05670	7.88049	7.25962	7.89966	16.3577	16.2445	16.9395	0.465058	-1.10452	1.63203e-67	7.04736e-66	down
Sb06g33830	2.62903	3.10365	2.32591	9.61277	10.2541	9.61974	0.273297	-1.87146	2.86768e-67	1.22983e-65	down
Sb04g08220	20.8787	17.1374	18.418	50.3757	53.8744	53.9708	0.356679	-1.4873	3.72412e-67	1.59348e-65	down
Sb05g07740	0.36869	0.383715	0.292085	4.07272	4.21307	5.06087	0.0782585	-3.67561	7.5347e-67	3.20208e-65	down
Sb06g31870	70.2703	69.9182	67.8993	26.8704	26.868	26.3896	2.59694	1.37681	1.671e-66	7.06936e-65	up
Sb01g39050	0.0001	0.093392	0.197353	6.99822	6.26428	5.77306	0.015279	-6.0323	1.75365e-66	7.40236e-65	down
Sb02g35300	2.44432	3.20936	2.38861	12.0446	13.3903	12.4717	0.212161	-2.23677	2.61221e-66	1.10017e-64	down
Sb02g28850	14.6079	15.9649	14.7546	31.1095	30.9638	30.9537	0.48725	-1.03727	2.91633e-66	1.22551e-64	down
Sb01g47900	18.5047	15.4611	12.1049	0.0001	0.0001	0.029001	1577.71	10.6236	2.99496e-66	1.25574e-64	up
Sb06g18360	10.5293	11.1305	12.5094	24.9562	24.0515	24.0697	0.467575	-1.09673	3.64757e-66	1.52597e-64	down
Sb02g29510	4.87165	5.57524	5.13231	16.4659	16.5593	16.8664	0.312261	-1.67918	1.13872e-65	4.74272e-64	down
Sb01g55640	0.0001	0.0001	0.0001	2.39852	2.61515	2.3614	4.06776e-05	-14.5854	1.1765e-65	4.88926e-64	down
Sb04g23450	3.24664	3.00999	3.91801	20.119	20.8282	18.7921	0.170317	-2.5537	1.37973e-65	5.72114e-64	down
Sb07g04590	4.68849	4.07612	4.53777	13.887	13.9058	13.5891	0.321454	-1.63732	2.18196e-65	9.02775e-64	down
Sb03g21040	39.857	36.6395	33.452	1.98401	2.96684	2.29125	15.1819	3.92428	2.95907e-65	1.22161e-63	up
Sb04g05780	4.59043	3.62527	4.69061	13.9605	13.8762	13.8774	0.309399	-1.69246	4.57825e-65	1.88592e-63	down
Sb06g11670	7.67952	6.52002	6.45171	17.5426	17.9678	17.2658	0.391299	-1.35366	8.91694e-65	3.66512e-63	down
Sb04g09150	4.27413	4.0369	4.4614	0.065045	0.0001	0.028833	135.909	7.08649	1.05645e-64	4.33282e-63	up
Sb06g20280	74.6024	75.0404	72.9649	28.7481	28.9106	29.0648	2.56687	1.36001	1.17697e-64	4.81662e-63	up
Sb01g68480	1.49042	1.52144	1.09853	8.03633	7.38969	7.80578	0.176929	-2.49876	1.20024e-64	4.90117e-63	down
Sb01g20260	12.0246	11.9261	12.0724	1.63108	1.52175	1.57536	7.61879	2.92956	1.41469e-64	5.75183e-63	up
Sb02g29590	9.21567	7.99472	7.60064	25.403	26.9293	28.1431	0.308306	-1.69757	1.94834e-64	7.88742e-63	down
Sb07g09880	2.49879	2.82481	2.72191	16.4969	15.5294	15.4393	0.169502	-2.56062	2.64612e-64	1.06892e-62	down
Sb02g39310	18.207	15.7492	19.3046	41.8356	36.9409	36.4924	0.462057	-1.11386	2.71159e-64	1.09302e-62	down
Sb03g00770	77.1068	72.5549	64.0624	148.789	153.556	170.195	0.452288	-1.14469	3.05306e-64	1.22802e-62	down
Sb04g04920	1.88587	2.27434	2.02185	8.47461	8.72562	7.13777	0.254008	-1.97705	3.4075e-64	1.36766e-62	down
Sb01g02900	11.9079	12.8168	12.6731	1.86186	1.73165	2.05111	6.62539	2.728	4.44293e-64	1.77189e-62	up
Sb05g07340	227.955	229.636	227.126	101.827	100.619	99.969	2.26417	1.17898	4.92263e-64	1.95904e-62	up
Sb01g20290	1.02798	1.48882	0.924069	16.2421	20.6023	20.4132	0.0600946	-4.05662	8.44756e-64	3.34766e-62	down
Sb07g04360	11.0042	13.802	12.8068	28.3281	31.545	31.6627	0.41091	-1.28311	9.38445e-64	3.7111e-62	down
Sb02g01990	0.577819	0.886136	0.80235	11.7015	10.9068	10.1439	0.0691954	-3.85318	9.98777e-64	3.94139e-62	down
Sb02g40370	1.11364	1.23578	0.932542	6.37674	7.08317	6.90316	0.161172	-2.63333	1.08528e-63	4.27377e-62	down
Sb01g24960	0.182271	0.107453	0.17578	6.80188	6.84295	6.26231	0.0233838	-5.41835	3.04207e-63	1.19295e-61	down
Sb04g09120	67.4913	66.0353	69.0273	18.4441	16.2525	16.6559	3.94438	1.9798	3.4171e-63	1.33722e-61	up
Sb01g64050	35.0718	35.5093	35.8651	3.39585	3.09605	2.7643	11.5	3.52356	4.51028e-63	1.7577e-61	up
Sb07g06200	8.20739	8.58481	8.85908	17.6467	17.0212	18.2061	0.48514	-1.04353	5.93688e-63	2.30887e-61	down
Sb01g52640	1.64417	2.04683	2.58738	20.3745	19.6696	18.111	0.107959	-3.21144	6.06334e-63	2.35318e-61	down
Sb02g27060	6.57177	7.71397	6.97004	21.8822	20.8766	20.8799	0.334007	-1.58205	6.48113e-63	2.51013e-61	down
Sb03g35730	132.437	127.299	126.433	54.9898	51.921	52.5692	2.42142	1.27585	6.55742e-63	2.53446e-61	up
Sb06g12920	7.11456	7.07695	8.62657	0.093132	0.140937	0.059231	77.7978	6.28166	1.6035e-62	6.18485e-61	up
Sb07g03470	4.13925	4.80914	4.73944	15.915	15.4068	15.3172	0.293485	-1.76864	1.76347e-62	6.77405e-61	down
Sb01g29680	2.86203	2.40062	2.6296	9.32762	10.1503	10.4571	0.263646	-1.92332	2.53714e-62	9.72606e-61	down
Sb02g36070	20.9374	17.3436	18.5337	44.1954	45.9898	40.7048	0.434064	-1.20402	4.05808e-62	1.55249e-60	down
Sb06g15550	1.92758	1.64677	1.83099	8.05294	9.37348	7.71369	0.215009	-2.21753	6.72135e-62	2.56613e-60	down
Sb09g09640	8.23406	6.48003	6.36225	23.9323	21.2775	22.3025	0.312185	-1.67953	2.08534e-61	7.89737e-60	down
Sb02g33190	81.5259	78.8142	78.5853	34.0658	33.1645	32.8485	2.38737	1.25542	3.22812e-61	1.21761e-59	up
Sb07g03080	14.5487	14.8397	16.0704	3.9719	3.72716	3.74133	3.97353	1.99042	3.82044e-61	1.43814e-59	up
Sb01g23000	6.17726	5.49106	6.46648	0.125121	0.0001	0.070978	92.4306	6.5303	4.0392e-61	1.51745e-59	up
Sb01g18390	3.53142	2.65211	2.73248	24.0522	24.3079	21.3969	0.127815	-2.96787	4.4415e-61	1.66525e-59	down
Sb01g22800	3.56465	2.57308	2.84532	11.7791	12.3004	13.266	0.240539	-2.05566	7.0031e-61	2.61004e-59	down
Sb04g23020	12.3464	12.2131	11.0025	26.1486	25.3653	25.0812	0.464286	-1.10691	2.04788e-60	7.57232e-59	down
Sb07g11880	6.63431	5.77681	6.33455	18.2301	19.0831	18.1349	0.338076	-1.56458	2.07862e-60	7.67087e-59	down
Sb08g10890	262.679	244.648	257.815	111.57	110.172	109.901	2.30713	1.2061	3.53941e-60	1.30106e-58	up
Sb03g24280	68.1482	70.4035	70.9515	23.0853	26.0681	23.9083	2.86749	1.51979	3.60344e-60	1.32201e-58	up
Sb01g29420	0.0001	0.0001	0.055768	2.80156	2.74551	2.40413	0.00703894	-7.15043	4.65942e-60	1.70277e-58	down
Sb09g11800	150.072	153.078	151.809	59.6004	65.1817	59.1606	2.47337	1.30648	6.89561e-60	2.51022e-58	up
Sb01g52160	0.691691	0.52929	0.255512	8.31728	7.65076	7.71182	0.0623523	-4.00341	9.80444e-60	3.54849e-58	down
Sb03g01440	6.36622	5.87525	6.18752	20.7818	20.2626	19.4316	0.304733	-1.71438	1.18576e-59	4.28334e-58	down
Sb01g58040	13.4974	13.1565	13.8744	33.5917	33.1218	31.5879	0.412286	-1.27828	1.88356e-59	6.79093e-58	down
Sb01g10330	21.3829	19.7298	20.7203	7.1338	6.88344	6.48556	3.01584	1.59256	2.16816e-59	7.80205e-58	up
Sb01g14080	10.8488	9.88921	11.0931	25.0694	25.5333	24.7163	0.422616	-1.24258	3.84341e-59	1.38039e-57	down
Sb05g04410	6.62193	7.63743	7.42488	18.8478	19.0656	17.7346	0.389668	-1.35968	6.34225e-59	2.27353e-57	down
Sb01g07850	84.7234	95.0484	92.0474	33.1605	32.7402	34.7397	2.70089	1.43344	7.20479e-59	2.57291e-57	up
Sb09g02080	28.8083	28.9296	27.9899	5.08367	4.1545	3.64222	6.65569	2.73459	1.23805e-58	4.39612e-57	up
Sb06g03010	11.7583	12.8711	12.8097	2.99522	3.03468	3.26297	4.0288	2.01035	1.60922e-58	5.70333e-57	up
Sb01g11190	48.1489	52.008	48.5804	17.952	19.8305	18.851	2.62632	1.39304	1.68289e-58	5.95317e-57	up
Sb01g06880	2.92132	3.01479	2.79169	19.2716	15.3419	17.8244	0.166441	-2.58692	2.21755e-58	7.82978e-57	down
Sb09g07060	7.61346	8.22475	8.26929	28.3262	29.8388	32.2187	0.266724	-1.90658	2.37727e-58	8.36527e-57	down
Sb01g69300	23.7448	22.7083	21.7791	5.88184	5.73421	5.31705	4.02951	2.01061	2.37812e-58	8.36527e-57	up
Sb07g14300	107.356	95.4846	103.952	24.6467	24.7884	31.8486	3.77433	1.91622	2.78935e-58	9.77521e-57	up
Sb06g20240	17.0401	16.2151	17.0502	38.0928	33.7857	38.3164	0.456514	-1.13127	4.33153e-58	1.51233e-56	down
Sb06g29050	8.7682	9.52809	9.53882	22.0078	25.3767	22.5846	0.39782	-1.32981	5.39943e-58	1.88169e-56	down
Sb02g31340	17.4676	18.0126	17.0778	3.58893	3.31757	2.70567	5.46787	2.45098	7.56551e-58	2.63168e-56	up
Sb07g16540	0.981128	0.927661	0.807814	11.295	11.5327	13.4117	0.0749628	-3.73768	9.55812e-58	3.31254e-56	down
Sb06g26470	100.116	103.09	97.8498	37.1328	40.2528	35.2707	2.67234	1.4181	9.98023e-58	3.45246e-56	up
Sb02g38460	1.82342	2.89244	2.10366	17.2497	15.9865	16.034	0.13841	-2.85298	2.25819e-57	7.79739e-56	down
Sb01g49340	0.101813	0.124445	0.26417	3.85185	3.87277	3.36974	0.0442052	-4.49964	3.59636e-57	1.23952e-55	down
Sb03g42860	2.59028	2.54414	1.90131	12.0057	15.0644	12.1749	0.179277	-2.47974	3.84547e-57	1.32296e-55	down
Sb01g17420	18.6723	19.2579	17.2609	43.8636	42.8043	39.9813	0.435779	-1.19833	5.10135e-57	1.74861e-55	down
Sb01g41740	56.3552	54.1518	51.8462	19.8171	19.2544	21.3672	2.68625	1.42559	5.77171e-57	1.97479e-55	up
Sb06g28150	3.9499	3.72119	4.34003	11.2201	10.839	9.9079	0.375734	-1.41222	6.17116e-57	2.09998e-55	down
Sb05g07760	35.7059	34.0533	36.6688	6.05652	7.01677	6.04623	5.56646	2.47676	6.2357e-57	2.11811e-55	up
Sb02g15760	11.8213	9.9385	9.46996	31.3466	29.479	28.52	0.34954	-1.51647	7.6943e-57	2.60884e-55	down
Sb04g20880	10.1403	11.3172	11.047	1.85187	1.6428	1.58993	6.39272	2.67643	9.53894e-57	3.22265e-55	up
Sb06g02590	16.9514	17.4377	17.8755	6.46938	5.37125	6.19491	2.89786	1.53499	1.00736e-56	3.39717e-55	up
Sb09g09760	1.14392	0.746722	0.69275	10.3954	8.79492	11.1632	0.0851101	-3.55453	1.03061e-56	3.46936e-55	down
Sb02g38690	14.5899	14.6785	16.1956	1.99757	2.25515	1.85282	7.44637	2.89654	1.60773e-56	5.3928e-55	up
Sb02g02570	24.2086	26.2834	23.1573	3.06291	2.94535	2.24335	8.92544	3.15792	1.6487e-56	5.52036e-55	up
Sb02g02790	14.7352	14.6685	14.8318	2.09588	2.07369	2.34789	6.78723	2.76282	1.72671e-56	5.77128e-55	up
Sb03g09580	27.8011	25.0733	29.5127	7.25306	7.77801	7.81597	3.60603	1.85041	3.02782e-56	1.0102e-54	up
Sb03g33830	25.4476	21.7486	24.1781	3.16401	3.00807	2.97763	7.80072	2.96361	5.09505e-56	1.6939e-54	up
Sb06g26970	4.60862	5.32734	4.85316	14.3285	13.2331	13.6907	0.358505	-1.47994	5.94868e-56	1.97072e-54	down
Sb09g08780	1.78337	1.23909	1.23057	8.6417	8.73999	9.13728	0.160377	-2.64046	6.37198e-56	2.10724e-54	down
Sb03g22950	6.42597	8.29232	6.86558	17.3057	18.0536	18.253	0.402592	-1.31261	6.96188e-56	2.29828e-54	down
Sb01g48930	78.6283	81.4932	78.5977	31.9349	30.2066	32.992	2.50931	1.32729	2.25755e-55	7.38777e-54	up
Sb08g15260	74.4108	66.3318	69.8147	22.817	22.9197	24.2206	3.0098	1.58967	2.56221e-55	8.37018e-54	up
Sb01g54330	29.5521	31.8226	29.6564	6.5292	6.45292	5.88319	4.82532	2.27062	3.61469e-55	1.17879e-53	up
Sb03g00500	0.07391	0.0001	0.0001	3.3048	2.89351	3.37032	0.0077451	-7.0125	4.06191e-55	1.32005e-53	down
Sb06g25790	33.7084	38.8952	34.122	6.29075	5.89611	6.79383	5.62285	2.4913	4.60596e-55	1.49427e-53	up
Sb03g13160	19.5306	20.4858	21.0095	5.19004	5.72524	4.94634	3.84739	1.94388	5.45718e-55	1.76433e-53	up
Sb03g40150	8.65284	8.36736	9.47747	1.01372	0.853808	0.875771	9.65906	3.27188	6.85811e-55	2.21345e-53	up
Sb02g11390	15.4043	14.6266	14.642	4.53272	4.76803	4.55009	3.22529	1.68943	8.08519e-55	2.60501e-53	up
Sb02g16360	3.56607	3.83669	3.65456	9.51863	10.9169	9.54457	0.368823	-1.439	8.40761e-55	2.70426e-53	down
Sb06g14610	0.794277	0.836829	0.747104	5.49058	5.48298	5.30693	0.146077	-2.7752	1.16842e-54	3.73894e-53	down
Sb08g10580	5.95372	5.52925	5.36764	13.4298	13.6913	13.0683	0.41928	-1.25401	1.53403e-54	4.89222e-53	down
Sb08g15150	7.11149	7.14505	7.42456	0.079083	0.0001	0.0001	273.465	8.09521	2.09719e-54	6.66559e-53	up
Sb03g31260	42.2396	43.1229	42.8415	18.0661	17.1319	17.5811	2.42907	1.2804	7.83952e-54	2.47076e-52	up
Sb03g27950	2.02203	1.696	1.96579	12.1247	20.621	12.3357	0.126079	-2.9876	1.1568e-53	3.6276e-52	down
Sb05g06990	1.78455	1.79123	1.81237	7.06128	7.46938	7.05315	0.249639	-2.00209	1.42399e-53	4.45804e-52	down
Sb06g18070	1283.26	1266.61	1277.57	594.518	594.339	594.583	2.1461	1.10172	2.53739e-53	7.90419e-52	up
Sb02g06940	55.431	54.1294	56.1247	23.1886	22.2833	23.36	2.4071	1.26729	4.27823e-53	1.3283e-51	up
Sb01g63250	20.4991	19.7345	18.9655	5.50996	4.96778	4.80056	3.87472	1.95409	4.31604e-53	1.33783e-51	up
Sb04g08180	4.30226	4.30137	5.47557	12.8054	12.3962	13.5585	0.363239	-1.46101	4.46269e-53	1.38101e-51	down
Sb01g35210	1.48981	1.356	1.15441	7.70608	6.77888	7.25418	0.18401	-2.44214	5.27346e-53	1.62388e-51	down
Sb03g42300	3.94613	2.95526	3.18452	0.0001	0.0001	0.0001	33619.7	15.037	6.36778e-53	1.95765e-51	up
Sb03g00060	0.849894	0.732035	0.894933	4.8368	4.57668	4.62501	0.176434	-2.5028	7.36612e-53	2.26087e-51	down
Sb02g16720	8.37029	8.90296	9.19826	2.19696	2.41835	2.02532	3.9863	1.99505	1.01557e-52	3.11199e-51	up
Sb05g07010	10.5499	10.2391	11.0682	35.1201	36.3972	37.3001	0.292758	-1.77222	1.26559e-52	3.8655e-51	down
Sb03g42570	7.83503	8.44731	7.62442	20.5039	21.8748	22.6723	0.367508	-1.44415	1.42366e-52	4.33421e-51	down
Sb02g07140	0.93129	0.887656	0.766673	6.27894	6.20078	6.74418	0.1345	-2.89432	1.9366e-52	5.87675e-51	down
Sb04g16000	0.539811	0.433522	0.663436	5.42449	5.24384	4.68765	0.106588	-3.22988	2.76201e-52	8.35453e-51	down
Sb01g21110	30.9365	27.3893	26.1576	61.9174	61.5259	62.3836	0.454635	-1.13722	2.82482e-52	8.51707e-51	down
Sb01g69540	2.40584	2.10914	2.76493	13.4954	12.2126	13.1097	0.187541	-2.41472	3.20687e-52	9.63806e-51	down
Sb03g29780	0.56211	0.562113	0.53832	6.87904	6.17717	6.53351	0.0848681	-3.55863	3.57676e-52	1.07154e-50	down
Sb05g11410	22.9278	25.3221	21.2192	5.3355	4.76108	5.02883	4.59287	2.1994	3.75395e-52	1.12284e-50	up
Sb01g63410	136.672	131.325	133.116	50.7105	47.2925	54.9223	2.62293	1.39118	3.83086e-52	1.14402e-50	up
Sb01g28670	0.040456	0.065437	0.0001	2.92362	2.42262	2.28218	0.0138945	-6.16934	4.77342e-52	1.42324e-50	down
Sb01g37580	156.31	165.208	143.971	59.3385	60.6059	56.6063	2.63657	1.39866	1.16266e-51	3.46109e-50	up
Sb05g08950	0.0001	0.0001	0.0001	2.57419	3.88049	3.6418	2.97133e-05	-15.0385	1.37069e-51	4.07389e-50	down
Sb01g18960	29.0884	28.6975	28.4311	54.7153	57.7127	62.3586	0.49327	-1.01955	1.90722e-51	5.65067e-50	down
Sb08g17660	0.224268	0.0001	0.0001	12.313	10.9885	13.4285	0.00611131	-7.3543	2.10234e-51	6.21895e-50	down
Sb01g58950	103.526	88.1122	98.1216	33.9112	33.4321	34.8301	2.83596	1.50384	2.18561e-51	6.45511e-50	up
Sb01g15520	39.7884	41.292	39.7317	17.1937	17.1747	17.0199	2.35097	1.23325	2.7326e-51	8.02019e-50	up
Sb07g05720	36.5561	34.8112	36.713	11.0549	12.9029	10.9884	3.09277	1.6289	3.31028e-51	9.69638e-50	up
Sb01g40440	0.181672	0.145399	0.036812	4.08254	4.24105	4.18492	0.0290908	-5.10329	3.31403e-51	9.69638e-50	down
Sb02g28910	36.8905	35.9953	38.2003	15.1084	13.9094	14.2803	2.56561	1.3593	5.43526e-51	1.58288e-49	up
Sb01g21560	3.02655	2.86775	2.91235	0.0001	0.0001	0.0001	29355.5	14.8413	5.67082e-51	1.64893e-49	up
Sb04g02730	0.923232	0.546886	0.607779	7.40454	7.8218	7.22585	0.0925477	-3.43366	5.91656e-51	1.71772e-49	down
Sb06g21690	7.54511	6.46594	6.31471	15.5821	16.3371	16.7431	0.41769	-1.25949	7.76708e-51	2.25149e-49	down
Sb02g37070	0.0001	0.0001	0.0001	4.84095	4.91636	4.47813	2.10742e-05	-15.5342	8.44602e-51	2.44453e-49	down
Sb01g13530	6.6703	6.74473	6.56002	0.549933	0.433486	0.578316	12.7903	3.67698	1.055e-50	3.04411e-49	up
Sb01g06040	18.8467	18.033	20.8894	3.00125	3.02014	3.06042	6.36096	2.66925	1.19695e-50	3.43786e-49	up
Sb03g30900	4.64358	4.41678	4.5991	13.5808	13.2842	13.3769	0.339434	-1.5588	1.34696e-50	3.8569e-49	down
Sb04g10780	50.2818	52.1559	49.7288	17.9157	19.088	18.3991	2.74654	1.45762	1.39277e-50	3.982e-49	up
Sb06g03470	0.558836	0.587229	1.16576	13.3092	13.5527	11.8938	0.0596513	-4.0673	2.07403e-50	5.90281e-49	down
Sb01g54520	14.1867	11.9951	13.6316	1.11415	1.23491	1.58125	10.1299	3.34054	2.27009e-50	6.45105e-49	up
Sb01g63920	14.6351	16.4822	14.9182	39.9074	43.1155	40.7017	0.372081	-1.42631	2.90713e-50	8.23644e-49	down
Sb01g55920	115.365	110.766	121.069	45.7449	45.3129	39.5642	2.65805	1.41037	2.96631e-50	8.39144e-49	up
Sb07g12680	15.3456	14.2362	17.1065	33.6419	35.3809	32.2116	0.46119	-1.11657	4.93679e-50	1.39238e-48	down
Sb06g26430	5.53503	6.09382	5.54073	0.216532	0.160652	0.236345	27.9849	4.80658	5.75971e-50	1.62205e-48	up
Sb08g17620	39.3866	37.9445	38.6555	13.1989	12.74	13.518	2.93958	1.55561	5.88235e-50	1.6541e-48	up
Sb04g04360	28.9074	29.1507	28.5501	11.7053	11.2782	10.8981	2.5562	1.354	7.25062e-50	2.03277e-48	up
Sb04g13630	145.996	150.279	149.921	68.7363	67.0187	66.3194	2.20808	1.14279	9.0543e-50	2.53089e-48	up
Sb01g50980	247.242	237.957	236.979	110.012	111.224	108.042	2.19322	1.13305	1.25237e-49	3.49547e-48	up
Sb01g18380	2.27514	1.65342	2.35055	14.5091	12.2882	15.3581	0.148951	-2.74709	1.69596e-49	4.71256e-48	down
Sb02g15400	10.3651	11.2782	10.964	2.62673	2.43126	2.83753	4.12985	2.04609	1.98266e-49	5.50106e-48	up
Sb03g38890	38.6201	39.1386	40.0616	9.44145	11.7742	10.4347	3.72255	1.89629	2.12523e-49	5.87929e-48	up
Sb02g21660	17.0075	15.9711	16.1214	3.17384	3.02576	3.33502	5.14966	2.36448	2.1531e-49	5.94761e-48	up
Sb01g11320	24.5862	25.71	24.7578	7.81634	6.98701	7.23067	3.40628	1.7682	2.20769e-49	6.08947e-48	up
Sb02g05610	13.8127	14.621	13.7838	2.00679	2.03803	2.13724	6.82905	2.77168	2.33682e-49	6.4362e-48	up
Sb02g06060	200.872	194.564	203.563	91.75	94.9126	92.0248	2.14936	1.1039	4.52823e-49	1.24173e-47	up
Sb09g06300	0.0001	0.0001	0.0001	3.11978	3.7073	3.37392	2.94089e-05	-15.0534	5.05702e-49	1.38269e-47	down
Sb01g12260	18.1719	19.0912	20.6358	39.6416	44.7803	41.8772	0.458427	-1.12524	5.08859e-49	1.3893e-47	down
Sb01g68380	3.82319	4.80144	4.07448	12.023	11.4482	11.8389	0.359644	-1.47536	6.30137e-49	1.71792e-47	down
Sb04g12710	7.01419	6.94375	6.15501	17.2574	18.3435	17.6305	0.37784	-1.40415	1.11116e-48	2.99454e-47	down
Sb02g24440	4.1862	3.74388	4.06093	0.06697	0.201083	0.179486	26.7932	4.74379	2.17303e-48	5.81456e-47	up
Sb07g09700	6.97539	7.29844	6.5929	0.300638	0.289099	0.088501	30.7661	4.94327	2.49733e-48	6.66333e-47	up
Sb05g14400	11.0251	11.5493	11.8215	2.32771	2.89915	2.41818	4.49911	2.16964	3.08952e-48	8.2317e-47	up
Sb01g67450	2.32566	2.24169	1.93616	8.24087	8.17867	8.71437	0.258755	-1.95034	4.10731e-48	1.08971e-46	down
Sb01g71790	4.91603	5.00263	5.15183	13.2134	12.4532	13.2412	0.387338	-1.36833	4.96873e-48	1.3164e-46	down
Sb01g02320	29.0386	26.0628	24.8687	3.97058	3.12689	4.16539	7.10033	2.82789	5.51387e-48	1.45877e-46	up
Sb01g65380	0.68821	1.02554	1.13627	6.00092	5.54092	6.26587	0.160044	-2.64346	7.7114e-48	2.02873e-46	down
Sb07g11750	21.7176	20.6578	20.6687	2.27529	1.01796	1.43055	13.3461	3.73834	1.21254e-47	3.17662e-46	up
Sb01g30720	7.56582	7.87833	8.67143	30.7979	33.9363	32.889	0.247027	-2.01726	1.24147e-47	3.24789e-46	down
Sb08g09060	14.1771	13.4822	14.3637	3.99543	3.56251	3.66029	3.74596	1.90533	2.17969e-47	5.67869e-46	up
Sb01g50730	13.7181	18.652	14.2256	0.293136	0.332309	0.22993	54.4739	5.76749	2.69945e-47	7.01335e-46	up
Sb01g39070	0.037846	0.0001	0.0001	6.94763	6.52263	3.92467	0.00218719	-8.83671	2.88981e-47	7.49753e-46	down
Sb01g69420	336.621	334.03	346.821	160.34	148.592	154.63	2.1949	1.13416	5.88907e-47	1.5237e-45	up
Sb03g15700	39.5268	40.2069	40.2483	15.0487	15.1076	16.1777	2.5895	1.37268	6.89216e-47	1.77833e-45	up
Sb04g14990	3.74478	3.28247	3.31839	0.064496	0.179529	0.127622	27.8372	4.79894	7.46501e-47	1.92349e-45	up
Sb09g01230	12.6603	10.532	11.1388	0.917292	0.516042	0.433906	18.386	4.20053	1.10227e-46	2.83631e-45	up
Sb03g13360	13.064	14.6211	13.5254	2.59687	2.28072	2.08881	5.9156	2.56453	1.18456e-46	3.04387e-45	up
Sb01g05450	1.14412	1.57049	2.064	10.7948	9.47508	10.2825	0.156407	-2.67662	1.20339e-46	3.08805e-45	down
Sb03g14550	1.08255	0.836936	0.573202	7.0083	6.54257	6.70698	0.123048	-3.02271	1.33356e-46	3.41741e-45	down
Sb01g13400	10.9471	10.3639	11.7927	27.0322	29.2149	30.0398	0.383647	-1.38215	1.6039e-46	4.10458e-45	down
Sb03g02480	13.457	11.2368	13.9827	0.292186	0.285853	0.169168	51.7614	5.69381	1.80039e-46	4.59491e-45	up
Sb09g08580	2.19103	2.89533	2.44166	0.0001	0.0001	0.0001	25093.4	14.615	2.13631e-46	5.44485e-45	up
Sb01g43400	151.961	145.133	149.955	71.2358	70.7217	69.1545	2.11759	1.08243	2.78761e-46	7.08557e-45	up
Sb03g42400	5.3051	6.64595	5.59328	0.0001	0.0001	0.0001	58481.1	15.8357	2.91786e-46	7.40664e-45	up
Sb01g29430	0.485436	0.337164	0.367615	5.24717	5.5394	4.50068	0.0778567	-3.68303	4.48602e-46	1.13719e-44	down
Sb02g14810	5.2385	5.4542	5.89839	0.280737	0.149694	0.162202	27.9956	4.80713	5.69326e-46	1.43933e-44	up
Sb04g08030	14.4745	15.8015	16.9249	41.2305	41.6857	40.4666	0.382557	-1.38626	7.40767e-46	1.87024e-44	down
Sb02g20450	0.082184	0.136238	0.187536	2.61608	2.7847	2.31334	0.0526253	-4.2481	9.82782e-46	2.4647e-44	down
Sb01g13990	11.6094	12.0289	12.1907	4.67504	4.62866	4.42548	2.60971	1.38389	1.25795e-45	3.15057e-44	up
Sb05g12210	85.6281	85.0016	84.5778	39.8135	38.0254	40.1776	2.16247	1.11268	1.48136e-45	3.70025e-44	up
Sb09g11180	0.420648	0.20227	0.599954	7.68717	6.12851	7.51164	0.0573383	-4.12436	1.98962e-45	4.95664e-44	down
Sb01g36990	0.0001	0.0001	0.0001	13.5708	11.7231	19.9644	6.6286e-06	-17.2029	2.01769e-45	5.0199e-44	down
Sb02g06870	76.0334	77.8442	76.3067	34.5299	34.2099	34.015	2.24013	1.16358	2.27749e-45	5.65879e-44	up
Sb05g12120	56.5243	57.0534	56.612	25.4906	23.4413	25.1363	2.29775	1.20022	2.50774e-45	6.22264e-44	up
Sb06g00990	30.2365	31.5547	32.3871	10.727	10.2206	10.7165	2.9743	1.57255	2.57218e-45	6.37411e-44	up
Sb09g01400	5.40891	6.38374	5.48704	21.5901	21.8796	22.7676	0.260876	-1.93856	2.77794e-45	6.86589e-44	down
Sb04g04760	15.778	15.5266	15.7696	7.1978	6.87045	6.99137	2.23529	1.16046	3.38666e-45	8.33749e-44	up
Sb04g05560	28.8694	28.7492	29.2075	13.7407	13.425	13.5445	2.13278	1.09274	4.84863e-45	1.18899e-43	up
Sb05g00370	0.382999	0.270607	0.407368	4.61469	4.19208	4.32628	0.0807866	-3.62974	4.8828e-45	1.19581e-43	down
Sb04g02980	2.6976	2.62129	3.11559	0.0001	0.0001	0.0001	28115	14.7791	5.38251e-45	1.31476e-43	up
Sb04g10330	0.0001	0.0001	0.0001	7.15089	8.06073	7.05999	1.34701e-05	-16.1799	5.88374e-45	1.43347e-43	down
Sb01g18190	29.1673	30.4944	30.0052	8.89256	7.59168	9.21441	3.48917	1.80288	6.71329e-45	1.63345e-43	up
Sb02g24350	6.75532	5.78718	5.97243	25.6288	21.3737	24.459	0.25909	-1.94848	6.75937e-45	1.64041e-43	down
Sb01g63910	14.5024	14.0192	13.3269	3.15523	2.97257	3.01017	4.57964	2.19523	8.63443e-45	2.09007e-43	up
Sb07g10280	9.97302	7.41223	8.84307	24.428	22.3711	21.2531	0.385415	-1.37551	9.12272e-45	2.20542e-43	down
Sb09g09650	0.894276	0.88266	0.57481	7.19491	7.89324	6.62143	0.108328	-3.20653	1.20674e-44	2.90982e-43	down
Sb04g12480	0.248181	0.2154	0.12606	2.98252	3.68359	2.81914	0.062164	-4.00778	1.22298e-44	2.94518e-43	down
Sb06g18440	62.347	65.1509	63.732	28.2367	27.6148	28.7064	2.26153	1.1773	1.2548e-44	3.01795e-43	up
Sb03g03910	14.451	14.858	12.2821	1.97314	1.81222	1.9256	7.28268	2.86447	2.95556e-44	7.07226e-43	up
Sb04g14760	451.777	447.235	478.131	199.229	212.592	204.254	2.23535	1.1605	3.57203e-44	8.53652e-43	up
Sb03g16430	4.26135	4.65958	4.4873	10.7115	10.3157	9.21224	0.443402	-1.17331	4.62474e-44	1.10243e-42	down
Sb06g13370	11.3321	10.3322	11.0175	27.6417	28.6706	24.4921	0.404456	-1.30595	5.68246e-44	1.35113e-42	down
Sb09g12010	21.6536	26.138	22.0363	49.2357	52.2618	57.2606	0.439838	-1.18495	6.81895e-44	1.61931e-42	down
Sb01g03020	17.1307	17.8256	17.1253	4.70274	3.66314	4.15537	4.15945	2.05639	6.89857e-44	1.63615e-42	up
Sb02g23770	171.917	165.906	168.955	80.3521	76.7793	80.5496	2.13218	1.09233	8.19937e-44	1.94221e-42	up
Sb02g04720	10.4324	10.8465	11.9189	31.086	30.0091	32.5953	0.354334	-1.49682	8.71022e-44	2.06061e-42	down
Sb09g13730	49.9284	52.9016	50.16	19.7725	19.7777	20.8757	2.53186	1.3402	9.68223e-44	2.28481e-42	up
Sb01g12960	17.6096	22.074	18.5847	52.0359	51.3731	54.3749	0.369291	-1.43717	9.84709e-44	2.3208e-42	down
Sb03g41530	1.11322	1.03489	0.928938	7.06593	5.84686	5.89438	0.163611	-2.61166	1.2745e-43	2.99626e-42	down
Sb04g06960	6.68505	6.59592	6.73648	14.9907	14.8478	14.3309	0.453196	-1.14179	2.03006e-43	4.74287e-42	down
Sb02g05600	16.1951	18.8785	17.8405	4.09276	3.45815	3.15497	4.94253	2.30525	2.20854e-43	5.15344e-42	up
Sb07g10820	46.703	39.9804	41.0602	15.2894	12.542	12.945	3.13278	1.64744	2.24588e-43	5.23406e-42	up
Sb01g31990	1.65434	1.38351	1.04264	7.96904	9.59039	8.18526	0.158498	-2.65746	2.73941e-43	6.36844e-42	down
Sb01g54380	804.126	811.808	801.631	407.123	404.898	394.295	2.00409	1.00295	3.36656e-43	7.80708e-42	up
Sb06g18240	0.0001	0.0001	0.0001	3.49557	3.55244	3.43637	2.8614e-05	-15.0929	4.19334e-43	9.70045e-42	down
Sb04g20900	26.0788	26.4971	26.5372	8.63605	7.7693	8.5635	3.16847	1.66379	4.75159e-43	1.09783e-41	up
Sb01g24330	13.9609	12.3884	11.6737	0.0001	0.0001	0.0001	126743	16.9516	5.19747e-43	1.19938e-41	up
Sb02g35610	10.0763	9.9695	10.2691	1.69738	1.82264	2.01482	5.4771	2.45341	5.3945e-43	1.24332e-41	up
Sb01g22640	0.0001	0.0001	0.0001	4.20362	3.55097	2.91053	2.81291e-05	-15.1176	1.09024e-42	2.49439e-41	down
Sb01g26580	72.3067	74.0652	74.2839	34.6098	34.6412	35.9595	2.09728	1.06852	1.39296e-42	3.18314e-41	up
Sb03g18120	4.98114	4.83721	4.82734	14.0018	14.2942	13.0436	0.354277	-1.49705	1.99533e-42	4.54306e-41	down
Sb08g17740	11.632	10.8148	9.02791	0.0001	0.0001	0.0001	104915	16.6789	3.44495e-42	7.81522e-41	up
Sb08g14280	25.2164	24.0175	22.0911	2.86346	4.10342	3.76373	6.64687	2.73267	5.44137e-42	1.22997e-40	up
Sb04g01950	0.0001	0.0001	0.131806	5.68747	4.98973	5.7219	0.00804959	-6.95687	5.61563e-42	1.26784e-40	down
Sb03g37280	6.00153	5.87733	5.08024	0.0001	0.0001	0.0001	56530.3	15.7867	6.37528e-42	1.43761e-40	up
Sb01g12880	18.1511	19.6604	17.4632	5.95845	5.36306	5.93147	3.20378	1.67978	6.57029e-42	1.47981e-40	up
Sb01g47110	5.12189	3.15347	3.57583	17.8782	17.8691	19.0713	0.216189	-2.20963	7.016e-42	1.57831e-40	down
Sb01g46260	8.61666	8.92941	9.10708	1.12108	1.12297	1.00314	8.20808	3.03705	8.93489e-42	2.00517e-40	up
Sb03g12680	37.882	35.9261	36.5217	13.3557	15.2667	13.4241	2.62399	1.39176	1.0279e-41	2.29859e-40	up
Sb05g03020	22.8803	18.5883	18.7976	3.10159	3.00053	2.00803	7.43098	2.89355	1.16149e-41	2.59114e-40	up
Sb01g72310	18.0518	21.0098	21.9911	42.6278	39.2781	41.9003	0.493132	-1.01995	1.20033e-41	2.67146e-40	down
Sb01g05250	4.26109	4.93519	4.65982	12.4756	11.7209	11.9985	0.382817	-1.38527	1.26022e-41	2.80142e-40	down
Sb03g37220	4.00942	5.04812	6.74567	0.0001	0.076556	0.050685	124.102	6.95538	1.31844e-41	2.92737e-40	up
Sb04g07020	22.2422	24.0737	24.2377	50.7373	51.0529	49.3042	0.46695	-1.09866	1.32846e-41	2.94613e-40	down
Sb09g06850	12.8812	12.6741	12.9417	27.5691	27.5684	27.6214	0.46517	-1.10417	2.36549e-41	5.20907e-40	down
Sb06g06650	62.8809	66.106	63.7605	27.8179	26.7463	29.3548	2.29683	1.19964	2.37102e-41	5.21513e-40	up
Sb06g22730	3.97031	3.35853	4.05465	14.0933	14.6467	12.0876	0.278819	-1.8426	2.39804e-41	5.2684e-40	down
Sb02g33610	45.2298	45.7513	47.9789	13.279	15.5113	14.0926	3.24046	1.6962	2.74458e-41	6.00864e-40	up
Sb04g01290	2.38002	2.41004	2.70643	0.0001	0.015209	0.0001	486.501	8.9263	3.2743e-41	7.15169e-40	up
Sb08g06660	6.58157	6.09918	7.32608	17.1316	17.0973	18.4664	0.37967	-1.39718	3.32705e-41	7.25846e-40	down
Sb08g13820	54.2924	55.1362	53.2137	22.7969	23.8468	23.0784	2.33272	1.22201	3.70495e-41	8.07353e-40	up
Sb01g06730	137.576	142.486	144.186	70.486	66.411	68.2497	2.06802	1.04825	3.99206e-41	8.67903e-40	up
Sb06g33220	1.29179	1.22591	1.20493	8.31967	8.94478	7.36125	0.151168	-2.72577	5.22671e-41	1.13501e-39	down
Sb01g63990	2.80733	2.47778	2.77822	8.34655	9.04029	8.16347	0.315586	-1.66389	6.42836e-41	1.39274e-39	down
Sb02g39010	0.197074	0.496699	0.358146	3.82439	5.10838	4.29134	0.0795455	-3.65208	7.2489e-41	1.5669e-39	down
Sb03g22050	76.3063	74.7116	72.3501	24.5647	26.7621	26.7357	2.8614	1.51672	7.38726e-41	1.59314e-39	up
Sb03g38410	0.18689	0.295145	0.153789	3.09465	2.74377	2.79047	0.0736856	-3.76247	7.6953e-41	1.65767e-39	down
Sb03g18650	12.8666	11.9999	12.3038	26.1305	27.0219	23.173	0.486997	-1.03801	8.81485e-41	1.89232e-39	down
Sb01g15060	0.0001	0.0001	0.0001	4.2584	3.06903	2.83721	2.95141e-05	-15.0482	9.35693e-41	2.0064e-39	down
Sb07g00060	51.2237	54.2203	51.5517	22.387	23.0202	21.8129	2.33555	1.22376	1.08404e-40	2.31131e-39	up
Sb01g11660	11.9529	11.9525	11.5606	2.14222	2.14533	1.66137	5.96175	2.57574	1.15963e-40	2.46966e-39	up
Sb01g57820	5.68958	8.02241	6.85409	19.3661	19.0949	18.6465	0.36013	-1.47341	1.44942e-40	3.07637e-39	down
Sb05g12970	0.283786	0.143477	0.098839	3.78794	2.81215	2.713	0.0564906	-4.14585	2.10246e-40	4.43736e-39	down
Sb07g15460	1.97694	2.10163	2.0849	8.54451	8.08108	8.32404	0.247037	-2.0172	2.13034e-40	4.49117e-39	down
Sb02g20100	44.6348	45.6739	40.3532	17.0826	17.2199	18.2086	2.48827	1.31515	2.23886e-40	4.71466e-39	up
Sb08g01160	17.5284	15.3305	15.3382	34.7264	34.7959	33.3566	0.468484	-1.09393	2.76492e-40	5.80942e-39	down
Sb01g36800	0.008547	0.030263	0.075121	1.1222	1.13315	1.09574	0.0339982	-4.8784	3.04363e-40	6.37364e-39	down
Sb08g07560	47.3689	48.3408	50.1605	11.5131	13.0948	15.1801	3.66619	1.87428	3.10862e-40	6.50249e-39	up
Sb04g17740	0.0001	0.0001	0.469269	15.7406	17.6851	17.1393	0.00928444	-6.75097	6.17034e-40	1.28354e-38	down
Sb07g03970	0.835042	0.658133	1.1239	14.3832	15.3853	18.4338	0.0542936	-4.20307	7.08862e-40	1.4713e-38	down
Sb01g02390	4.50811	4.60209	4.82548	0.544064	0.721526	0.636651	7.32593	2.87301	8.53052e-40	1.76667e-38	up
Sb04g01790	0.0001	0.017975	0.0001	1.35316	2.1914	1.69642	0.00346786	-8.17174	8.78771e-40	1.81793e-38	down
Sb01g46700	79.1982	56.7499	75.1404	145.629	185.727	193.723	0.402012	-1.31469	1.37808e-39	2.84147e-38	down
Sb01g33950	61.9788	60.0875	61.2693	27.3537	26.3314	26.2525	2.29349	1.19754	1.52846e-39	3.14808e-38	up
Sb01g06390	36.4042	34.8785	34.8905	13.7225	12.6615	13.4871	2.66292	1.41301	1.54356e-39	3.1757e-38	up
Sb01g48840	15.073	16.5179	16.1646	2.13951	2.06229	2.74897	6.87053	2.78042	2.03729e-39	4.18234e-38	up
Sb01g46100	45.3294	43.9609	46.75	18.1515	19.5664	19.5676	2.37478	1.24779	2.11196e-39	4.33089e-38	up
Sb01g59450	11.1981	11.1991	11.6323	1.32245	1.96464	1.53256	7.06056	2.81978	2.2393e-39	4.58702e-38	up
Sb06g19560	1.71048	2.25528	2.59379	11.6708	11.681	12.2972	0.184004	-2.44219	2.5202e-39	5.15681e-38	down
Sb09g03610	14.5183	14.0746	14.2123	3.55877	3.97802	3.36234	3.9274	1.97357	3.03973e-39	6.20634e-38	up
Sb02g24280	0.121783	0.0001	0.0001	3.24919	3.33199	2.89013	0.0128792	-6.27881	4.40979e-39	8.93565e-38	down
Sb04g11450	944	1092.28	966.202	447.297	440.579	455.364	2.23525	1.16044	4.54601e-39	9.20175e-38	up
Sb01g34450	137.671	128.098	138.919	56.6593	55.2287	61.0733	2.33976	1.22636	5.77173e-39	1.16702e-37	up
Sb08g02140	20.6971	21.4534	21.4866	2.01193	1.56756	0.893973	14.2255	3.8304	5.80458e-39	1.1724e-37	up
Sb06g33160	115.169	114.227	107.886	46.954	52.1885	51.1285	2.24449	1.16639	5.97239e-39	1.205e-37	up
Sb09g03310	0.0001	0.126958	0.068928	9.31963	9.86174	8.82617	0.00699761	-7.15892	6.24363e-39	1.25837e-37	down
Sb02g02250	5.38759	5.95978	5.29792	12.7046	12.6044	13.4034	0.429973	-1.21768	9.28641e-39	1.85768e-37	down
Sb02g18060	3.37924	2.23745	2.45871	0.0001	0.0001	0.0001	26918	14.7163	9.45977e-39	1.89034e-37	up
Sb01g39870	4.1699	5.17534	5.07866	11.2271	12.8804	11.5723	0.40426	-1.30664	1.17784e-38	2.34867e-37	down
Sb03g13710	6.97006	8.09561	7.50031	0.868892	0.857471	0.938104	8.46923	3.08223	2.22838e-38	4.42472e-37	up
Sb01g29770	6.90956	7.59023	7.22389	21.9326	20.6753	22.2899	0.334737	-1.5789	2.29065e-38	4.54357e-37	down
Sb07g13510	82.9389	49.0111	51.7525	9.228	8.82971	11.4517	6.22521	2.63812	2.3281e-38	4.61298e-37	up
Sb06g11640	46.5665	42.7118	46.1741	94.385	97.8024	96.38	0.469396	-1.09112	2.74481e-38	5.43293e-37	down
Sb03g24440	3.03156	2.8257	3.28157	10.1615	8.98585	8.8038	0.326957	-1.61283	3.43108e-38	6.78415e-37	down
Sb02g39950	4.71454	4.23794	3.97227	12.1517	12.9243	12.6871	0.342259	-1.54684	3.87218e-38	7.64023e-37	down
Sb09g11480	0.733131	0.539196	0.352904	7.76892	7.80238	9.93187	0.0637266	-3.97196	4.16313e-38	8.20569e-37	down
Sb02g41680	25.3281	24.5831	25.9156	11.0574	9.87469	10.2934	2.42836	1.27998	4.40119e-38	8.65674e-37	up
Sb01g36100	6.69452	6.68269	6.0264	14.0328	13.9739	14.5244	0.456221	-1.1322	5.76972e-38	1.13248e-36	down
Sb01g28560	69.4975	81.938	65.2809	12.5667	12.3276	19.1539	4.91999	2.29866	6.44627e-38	1.26189e-36	up
Sb03g22060	105.414	105.571	103.071	47.0397	49.557	48.5459	2.16377	1.11355	6.75211e-38	1.31979e-36	up
Sb01g71530	5.77463	5.92498	6.61757	15.0805	14.6488	14.8529	0.410863	-1.28327	9.93543e-38	1.93396e-36	down
Sb08g01920	56.9251	65.4694	60.2715	130.929	125.03	125.474	0.478894	-1.06222	1.04926e-37	2.0403e-36	down
Sb03g21880	4.4615	5.92531	4.3563	0.091147	0.23341	0.162155	30.2913	4.92083	1.08105e-37	2.09994e-36	up
Sb03g00610	44.8418	38.0222	39.9094	7.36002	5.4701	5.66108	6.63956	2.73109	1.20843e-37	2.34496e-36	up
Sb03g07140	23.0059	23.9023	23.3639	10.1468	10.7312	10.3835	2.24788	1.16856	1.63596e-37	3.16151e-36	up
Sb05g12760	0.0001	0.0001	0.0001	1.50661	1.83118	1.28865	6.48447e-05	-13.9127	1.81182e-37	3.49417e-36	down
Sb02g10430	7.64037	7.20756	6.04781	17.6184	16.177	15.333	0.425329	-1.23335	2.18654e-37	4.20388e-36	down
Sb03g06650	7.45852	7.03344	6.87122	0.114847	0.0001	0.0001	185.691	7.53676	3.27349e-37	6.28003e-36	up
Sb02g17650	4.06744	4.20173	3.685	0.0001	0.0001	0.0001	39847.2	15.2822	3.95314e-37	7.554e-36	up
Sb06g05260	22.8526	23.2728	23.9111	8.8068	8.71737	8.36371	2.70538	1.43583	5.49038e-37	1.0449e-35	up
Sb01g18220	4.83934	3.76345	3.32824	12.9895	14.7123	14.1256	0.285244	-1.80973	5.76902e-37	1.09682e-35	down
Sb04g08410	3.15589	2.82471	2.96275	11.0371	9.6854	11.6853	0.275963	-1.85745	7.49626e-37	1.41945e-35	down
Sb01g27020	0.78337	0.612709	1.09384	5.81232	6.0732	6.00409	0.139183	-2.84495	8.0849e-37	1.52937e-35	down
Sb01g65550	19.1927	17.3293	21.4599	51.5967	52.0435	46.8482	0.385291	-1.37598	8.74727e-37	1.65301e-35	down
Sb01g30400	23.0743	20.5821	26.3826	3.66843	5.32788	5.0101	5.0005	2.32207	1.13852e-36	2.14719e-35	up
Sb09g05070	23.2186	21.076	20.3775	49.6446	45.957	44.7146	0.460903	-1.11747	1.29299e-36	2.42876e-35	down
Sb08g11240	7.75386	8.24795	7.75849	18.8468	19.2931	18.0521	0.422842	-1.24181	1.33329e-36	2.50195e-35	down
Sb03g17530	2.06433	1.90389	1.82997	4.86162	4.60899	4.72293	0.408509	-1.29156	1.37515e-36	2.57536e-35	down
Sb07g00400	24.7556	28.1673	26.3973	6.15092	6.04023	6.78597	4.17978	2.06343	1.39123e-36	2.60028e-35	up
Sb06g27060	0.165274	0.545778	0.354554	5.22341	5.26696	5.2895	0.0675295	-3.88834	1.51752e-36	2.8307e-35	down
Sb07g15450	3.78833	3.29388	3.37994	0.0001	0.0001	0.0001	34873.9	15.0899	1.53418e-36	2.85609e-35	up
Sb03g38540	4.93236	3.8765	3.49228	0.287658	0.243824	0.344817	14.0376	3.81122	1.69055e-36	3.14408e-35	up
Sb07g08920	6.46426	4.41559	5.08562	0.0001	0.0001	0.0001	53218.2	15.6996	1.84166e-36	3.42174e-35	up
Sb06g27650	3.33707	3.99664	4.20226	11.0402	10.1498	10.8388	0.360175	-1.47323	1.85381e-36	3.44091e-35	down
Sb03g23230	53.1447	46.8453	47.9258	16.22	13.4477	14.3087	3.36353	1.74998	2.08926e-36	3.86647e-35	up
Sb05g07750	20.9473	29.1201	24.7898	2.28267	2.32779	3.48946	9.24172	3.20816	3.17432e-36	5.86297e-35	up
Sb09g10350	5.37325	4.99908	4.65719	17.0261	15.2664	15.4216	0.314991	-1.66662	3.20947e-36	5.92207e-35	down
Sb06g00040	18.7566	18.5177	18.3422	8.01974	7.43933	7.84282	2.38678	1.25507	3.50628e-36	6.4634e-35	up
Sb02g23890	7.96728	7.54752	8.6925	0.917447	1.05069	1.35693	7.28024	2.86399	4.48348e-36	8.25664e-35	up
Sb02g05750	10.1394	10.2226	10.0512	24.0091	22.6011	24.0556	0.430381	-1.21631	4.5528e-36	8.37609e-35	down
Sb04g01210	2.49122	2.10189	2.56664	0.0001	0.053595	0.053606	66.7259	6.06017	6.7961e-36	1.24666e-34	up
Sb04g19170	12.0338	15.6334	13.3184	1.08628	1.56852	1.07966	10.975	3.45615	6.98624e-36	1.28029e-34	up
Sb01g17410	21.7013	20.1484	20.3329	4.13235	5.29095	4.49492	4.46771	2.15953	7.01848e-36	1.28494e-34	up
Sb01g22810	29.0935	24.6848	29.7381	79.5731	77.3097	77.3967	0.356482	-1.4881	7.82559e-36	1.42853e-34	down
Sb01g30710	3.56009	4.74091	4.73471	15.7511	18.1477	16.2096	0.260151	-1.94258	7.97287e-36	1.454e-34	down
Sb01g68320	5.4783	4.31896	4.92994	13.1816	13.7638	14.8386	0.35246	-1.50447	8.89524e-36	1.6175e-34	down
Sb06g27570	3.26304	3.77548	2.4394	11.5902	10.1363	12.1845	0.279494	-1.83911	1.09305e-35	1.98376e-34	down
Sb02g01030	43.6	42.483	42.9749	15.9489	15.3687	16.943	2.67419	1.4191	1.15849e-35	2.10049e-34	up
Sb04g23010	3.07439	2.39729	4.22699	15.7808	16.6016	15.8947	0.200896	-2.31548	1.16433e-35	2.10905e-34	down
Sb05g09890	11.8622	11.4871	13.8123	1.54998	1.5458	2.10879	7.14018	2.83596	1.25943e-35	2.27473e-34	up
Sb06g19740	4.98931	4.13748	4.00934	15.1433	14.2798	15.4909	0.292473	-1.77363	1.46371e-35	2.63861e-34	down
Sb04g14790	6.90641	4.30018	6.19335	19.0042	19.5466	17.7791	0.308893	-1.69482	1.57291e-35	2.82732e-34	down
Sb07g12790	1.43346	1.61358	1.8843	5.41017	4.96516	5.71907	0.306401	-1.70651	1.65637e-35	2.97449e-34	down
Sb03g17050	7.07306	8.49229	7.63668	0.978152	0.59104	1.04013	8.89198	3.15251	1.66937e-35	2.99212e-34	up
Sb06g03580	20.3222	20.2167	18.4562	0.0001	0.354564	0.482572	70.4642	6.13882	1.96692e-35	3.51203e-34	up
Sb02g37810	10.9715	11.2538	8.37532	21.4883	19.9325	24.2111	0.466247	-1.10083	2.51938e-35	4.48569e-34	down
Sb03g18320	30.8666	32.1375	32.1799	14.2452	14.0738	13.4838	2.27698	1.18712	2.83148e-35	5.03661e-34	up
Sb01g63590	4.37386	3.03205	4.02278	0.550574	0.505947	0.48956	7.39204	2.88597	3.71633e-35	6.59184e-34	up
Sb03g04290	2.20018	2.87474	1.29132	0.0001	0.0001	0.0001	21220.8	14.3732	4.00048e-35	7.08915e-34	up
Sb02g02800	59.6791	58.7729	59.2266	29.3466	26.4887	27.6371	2.12859	1.0899	4.37386e-35	7.73621e-34	up
Sb03g19460	80.3562	80.9014	80.7064	37.5059	40.5453	39.7352	2.05426	1.03862	4.43629e-35	7.83926e-34	up
Sb04g04830	2.64276	3.55771	3.10768	9.28282	9.55453	8.59356	0.339331	-1.55924	4.76164e-35	8.39837e-34	down
Sb03g18210	3.99293	4.28182	4.94045	0.0001	0.0001	0.0001	44050.7	15.4269	6.94179e-35	1.2175e-33	up
Sb01g27720	3.24884	6.60356	4.52934	23.2317	23.2773	20.3397	0.215139	-2.21666	7.05824e-35	1.23677e-33	down
Sb01g29640	3.64785	2.38384	2.41856	12.3074	12.2651	11.7836	0.23243	-2.10513	7.47366e-35	1.30834e-33	down
Sb01g58110	56.9154	51.7114	53.1078	21.0391	20.682	20.7571	2.58866	1.3722	7.56999e-35	1.32397e-33	up
Sb08g13770	0.0001	0.0001	0.0001	1.5027	1.82781	1.66897	6.00063e-05	-14.0245	8.15051e-35	1.42418e-33	down
Sb01g12590	3.36162	3.65913	3.47901	8.93205	8.78905	9.66569	0.383388	-1.38312	8.24777e-35	1.4385e-33	down
Sb03g19570	10.8921	9.4854	11.3348	22.5343	21.1939	22.7344	0.477145	-1.0675	8.59694e-35	1.49683e-33	down
Sb04g06100	9.4651	11.2775	10.917	22.5868	23.8066	23.4945	0.453005	-1.1424	9.03964e-35	1.57223e-33	down
Sb01g16770	3.89809	3.98023	3.41048	0.551203	0.542677	0.538396	6.91599	2.78994	1.11576e-34	1.93165e-33	up
Sb08g16850	9.44176	9.273	9.3514	2.96258	2.68287	3.11856	3.20243	1.67917	1.11827e-34	1.93421e-33	up
Sb09g14340	13.1821	12.6519	11.4975	24.4225	25.8552	27.2127	0.481756	-1.05362	1.13054e-34	1.95363e-33	down
Sb07g03770	28.0314	30.8722	30.9023	7.76825	9.22153	7.68392	3.63974	1.86384	1.2297e-34	2.11526e-33	up
Sb03g37390	12.6011	13.3044	13.5296	2.8141	3.03767	3.4194	4.25352	2.08866	1.26058e-34	2.1664e-33	up
Sb01g36440	0.379701	0.88093	0.588635	5.50806	4.19625	5.06123	0.125242	-2.99721	1.28774e-34	2.21106e-33	down
Sb06g03040	10.1561	9.86355	10.5829	0.0001	0.0001	0.0001	102008	16.6383	1.44195e-34	2.47357e-33	up
Sb02g31400	12.1336	13.3221	11.2189	36.9792	37.7364	39.6107	0.320789	-1.64031	1.81989e-34	3.1162e-33	down
Sb06g10960	6.6141	7.48322	7.88949	16.8613	15.87	15.7029	0.453953	-1.13938	1.90011e-34	3.25061e-33	down
Sb01g25790	11.9795	13.1849	11.3959	1.68785	1.68114	1.91976	6.91284	2.78928	1.94281e-34	3.32064e-33	up
Sb05g12400	4.35309	5.56951	4.88174	0.0001	0.0001	0.0001	49347.8	15.5907	2.04956e-34	3.49991e-33	up
Sb03g41870	18.3479	17.5526	19.5641	55.3421	47.0458	52.3304	0.358488	-1.48	2.06749e-34	3.52732e-33	down
Sb03g03050	2.97573	3.70046	3.44208	0.269039	0.233022	0.30098	12.5999	3.65535	2.30531e-34	3.92948e-33	up
Sb02g03250	10.6111	10.8269	10.0975	3.08434	3.26976	3.46662	3.21112	1.68308	2.31545e-34	3.94266e-33	up
Sb04g23160	1.62299	1.50788	1.23377	13.7985	10.5871	14.1524	0.113255	-3.14235	2.62681e-34	4.4613e-33	down
Sb02g32420	15.3087	15.2284	15.6541	6.03524	5.56621	5.18072	2.7524	1.46069	2.85349e-34	4.84191e-33	up
Sb01g72510	4.94202	4.63287	5.0906	17.4533	20.1275	19.1448	0.258534	-1.95157	2.86255e-34	4.85291e-33	down
Sb01g28400	7.03657	7.60249	5.50977	0.0001	0.0001	0.0001	67162.8	16.0354	2.9968e-34	5.07133e-33	up
Sb06g17850	48.8543	49.1754	50.1309	23.4436	25.1545	24.3557	2.03089	1.02211	3.16127e-34	5.34486e-33	up
Sb09g04310	1.17445	1.34067	1.36012	5.0088	4.50283	4.85578	0.269724	-1.89044	3.34004e-34	5.64203e-33	down
Sb02g15770	12.9936	10.3212	10.1135	29.5281	28.8679	27.8719	0.387494	-1.36776	3.67922e-34	6.20939e-33	down
Sb01g03650	9.76226	7.01568	8.52694	1.1599	1.19236	1.21434	7.09497	2.8268	3.85157e-34	6.49442e-33	up
Sb01g72810	12.3657	14.7228	13.3414	27.7992	28.0795	28.1975	0.480873	-1.05627	3.97518e-34	6.69685e-33	down
Sb01g05230	7.37398	5.94769	6.1239	0.080782	0.382402	0.132437	32.6476	5.0289	3.99921e-34	6.71925e-33	up
Sb09g11740	30.07	31.4464	32.6241	6.95447	5.83128	7.32411	4.68132	2.22691	4.44743e-34	7.45232e-33	up
Sb01g53410	21.8823	21.3351	21.7804	1.45772	2.49855	1.93604	11.031	3.46349	4.7691e-34	7.9842e-33	up
Sb07g08930	3.75552	5.5306	5.62761	0.0001	0.0001	0.0001	49712.4	15.6013	4.91592e-34	8.21536e-33	up
Sb06g26660	0.172983	0.0001	0.083068	2.85805	3.40533	3.48259	0.0262827	-5.24974	5.92797e-34	9.88908e-33	down
Sb01g30690	1.79642	0.745344	0.995591	12.0992	9.82875	10.0154	0.110738	-3.17477	6.2556e-34	1.04171e-32	down
Sb01g42440	4.84459	3.72288	4.07271	15.1425	16.3516	14.5826	0.274329	-1.86602	8.17722e-34	1.3557e-32	down
Sb06g23330	7.82709	5.27763	5.06879	25.8123	30.8943	25.9781	0.219793	-2.18578	8.65115e-34	1.43301e-32	down
Sb06g05800	4.40133	3.95579	4.60726	0.04097	0.231454	0.111335	33.7826	5.07821	9.21587e-34	1.52386e-32	up
Sb04g21040	8.0509	6.86855	7.35583	1.11496	1.19259	1.47705	5.88578	2.55723	9.93313e-34	1.63958e-32	up
Sb08g01960	32.6018	32.7872	33.2177	11.4659	13.207	12.2679	2.66931	1.41647	1.03392e-33	1.7051e-32	up
Sb06g04520	1.40245	1.79548	1.2653	0.0001	0.0001	0.0001	14877.4	13.8608	1.08805e-33	1.78966e-32	up
Sb03g42640	7.48132	13.0216	7.63179	0.078291	0.0001	0.177653	109.882	6.77982	1.14675e-33	1.88292e-32	up
Sb01g45930	9.62579	8.87045	10.0239	1.39123	1.22901	1.70141	6.59936	2.72233	1.4021e-33	2.29616e-32	up
Sb07g06440	14.1463	14.6898	12.9446	2.88861	3.25794	3.07726	4.52966	2.1794	1.58274e-33	2.58973e-32	up
Sb03g10600	35.8055	32.0037	34.0448	10.8057	9.76831	9.70312	3.36406	1.7502	1.81825e-33	2.96219e-32	up
Sb04g16330	22.4017	21.7419	21.7107	4.6529	5.26261	5.44474	4.28732	2.10008	1.93492e-33	3.14952e-32	up
Sb03g29200	11.9842	12.4952	10.6903	2.55935	2.76062	2.51183	4.49063	2.16692	2.02342e-33	3.29073e-32	up
Sb08g10320	8.80998	9.97593	9.51332	2.13104	1.87066	1.73602	4.93214	2.30221	2.1246e-33	3.45229e-32	up
Sb03g17080	0.996711	1.13377	0.713866	8.17735	7.97971	7.66095	0.11942	-3.06588	2.4397e-33	3.95745e-32	down
Sb07g00650	20.9733	16.3895	19.6031	58.6277	61.8922	57.2274	0.320489	-1.64165	2.66049e-33	4.30816e-32	down
Sb01g16280	29.9578	32.2512	30.5673	9.26266	10.5981	10.4496	3.06087	1.61394	2.70923e-33	4.3833e-32	up
Sb02g11170	44.3092	45.2344	47.4789	20.5754	19.3623	21.0908	2.24522	1.16686	2.8075e-33	4.53449e-32	up
Sb03g14240	28.6002	25.7787	27.7177	6.45094	6.38528	5.59434	4.45437	2.15522	3.4165e-33	5.5039e-32	up
Sb01g57910	6.92019	7.41836	5.89449	15.3542	15.9052	16.3847	0.42467	-1.23558	4.80995e-33	7.72884e-32	down
Sb01g04780	13.3134	13.2915	12.9134	3.34137	3.94531	3.60023	3.62989	1.85992	5.53416e-33	8.8396e-32	up
Sb03g30790	8.12991	8.47884	8.2094	1.55565	1.07583	1.13831	6.58344	2.71884	6.24063e-33	9.95956e-32	up
Sb06g16060	5.36238	5.59334	4.00425	14.246	15.9128	15.3965	0.328392	-1.60651	6.4372e-33	1.02472e-31	down
Sb09g00990	66.9379	61.154	62.0103	28.4838	29.4929	29.7554	2.16685	1.1156	6.62452e-33	1.05364e-31	up
Sb03g09140	27.4949	22.6929	26.5865	4.9142	3.92436	5.23764	5.45419	2.44737	7.15326e-33	1.13581e-31	up
Sb01g30560	19.848	19.3171	23.8721	4.45425	4.54352	4.13401	4.80036	2.26314	7.36717e-33	1.16879e-31	up
Sb03g26400	28.4337	30.1167	30.3957	12.4484	12.0504	13.0197	2.37073	1.24533	7.80257e-33	1.23682e-31	up
Sb08g13730	14.454	13.6756	14.4429	4.68712	4.16774	4.33613	3.22739	1.69037	8.33913e-33	1.32076e-31	up
Sb05g05250	0.507236	1.12427	0.824464	7.80884	9.27484	10.1869	0.0900593	-3.47298	1.16592e-32	1.84194e-31	down
Sb01g52670	6.47604	5.20433	5.75805	12.2901	13.068	14.1223	0.441699	-1.17887	1.27732e-32	2.01453e-31	down
Sb01g54790	0.039072	0.0001	0.0001	2.53518	2.31774	2.67897	0.0052141	-7.58337	1.49191e-32	2.34707e-31	down
Sb07g12930	149.021	162.001	153.836	78.3944	75.5866	76.7737	2.01451	1.01043	1.56036e-32	2.4527e-31	up
Sb02g32330	4.59418	4.29214	5.38365	12.0268	12.1839	11.1651	0.403383	-1.30978	2.25968e-32	3.53715e-31	down
Sb09g14570	6.9508	6.37281	8.37056	23.7114	23.049	21.5458	0.317602	-1.65471	2.49293e-32	3.89578e-31	down
Sb01g64330	54.7833	51.7329	53.664	25.4145	23.0109	25.3817	2.17025	1.11786	2.73413e-32	4.26207e-31	up
Sb02g06980	4.12392	4.39807	4.21813	9.93209	9.06672	9.86336	0.441412	-1.1798	2.84395e-32	4.42591e-31	down
Sb01g11170	10.47	11.2193	11.8872	2.09551	2.50679	2.10969	5.00247	2.32264	2.94741e-32	4.58313e-31	up
Sb04g18190	7.06473	7.93942	7.87421	15.7177	16.1749	14.0441	0.498041	-1.00566	3.16055e-32	4.90237e-31	down
Sb06g17770	42.3071	43.5751	40.461	20.9304	21.0049	20.8914	2.01098	1.0079	3.53483e-32	5.46937e-31	up
Sb02g01840	7.10699	7.67038	6.18946	26.2043	21.4676	23.8598	0.293112	-1.77047	5.22732e-32	8.02205e-31	down
Sb01g19910	0.907462	1.08139	1.04995	0.019032	0.0001	0.017623	82.6772	6.36942	6.22391e-32	9.54367e-31	up
Sb01g41110	48.126	48.2285	49.3233	24.4527	23.1011	21.9254	2.09671	1.06813	6.61354e-32	1.01246e-30	up
Sb07g06370	3.96052	3.4955	3.42759	9.81857	9.66508	9.36956	0.377206	-1.40657	7.99097e-32	1.22035e-30	down
Sb06g22070	0.71476	0.975246	0.746974	3.95137	3.8601	3.13617	0.222603	-2.16745	8.40759e-32	1.28293e-30	down
Sb03g00490	0.0001	0.0001	0.0001	1.17854	1.57649	1.58151	6.91796e-05	-13.8193	8.83238e-32	1.34556e-30	down
Sb01g21850	5.05033	4.94964	4.76949	0.537904	0.717198	0.631087	7.83032	2.96907	9.14648e-32	1.39228e-30	up
Sb06g08660	19.8543	18.5574	18.9116	7.76813	8.38901	8.23756	2.34983	1.23255	9.38497e-32	1.42743e-30	up
Sb01g08850	3.9577	4.13718	4.24204	0.107827	0.151211	0.0001	47.6075	5.57312	1.07107e-31	1.62512e-30	up
Sb01g59800	12.4229	13.3201	9.52894	25.5467	25.5855	24.5834	0.465847	-1.10207	1.12986e-31	1.71293e-30	down
Sb02g33290	8.9206	11.9423	10.3783	22.7275	22.5524	22.1516	0.463303	-1.10997	1.13096e-31	1.71322e-30	down
Sb09g01240	6.09488	6.15381	6.25127	15.2566	17.0628	16.1032	0.382052	-1.38816	1.15287e-31	1.74359e-30	down
Sb06g11030	0.666667	0.850271	0.767262	4.91631	5.1088	4.84319	0.153629	-2.70248	1.21472e-31	1.83567e-30	down
Sb05g08040	20.6043	21.7625	20.8899	3.57295	5.0057	4.68916	4.76768	2.25329	1.25351e-31	1.89275e-30	up
Sb01g64780	40.9294	41.533	41.3568	19.7943	20.7538	20.3709	2.03252	1.02327	1.37704e-31	2.07762e-30	up
Sb06g23820	98.669	96.3156	99.0965	44.6754	47.6817	47.9854	2.09545	1.06726	1.42507e-31	2.14836e-30	up
Sb09g10710	0.046186	0.040101	0.036642	0.435496	0.649165	0.593122	0.0732687	-3.77066	1.48012e-31	2.22955e-30	down
Sb03g12700	18.0524	19.699	19.9965	5.27959	5.61383	4.73023	3.69618	1.88604	1.85212e-31	2.78323e-30	up
Sb01g60220	21.8645	21.8888	23.3054	7.19565	7.37744	7.07145	3.09818	1.63142	2.05575e-31	3.08183e-30	up
Sb01g23040	5.36949	5.66735	5.97784	11.7896	12.6217	12.7916	0.457347	-1.12864	2.36365e-31	3.52932e-30	down
Sb04g21880	0.0001	0.0001	0.0001	2.31282	3.01549	2.31785	3.92354e-05	-14.6375	2.41206e-31	3.59874e-30	down
Sb03g41320	12.2186	11.6937	12.444	25.3466	24.492	24.3246	0.49022	-1.0285	2.52026e-31	3.75633e-30	down
Sb01g44730	0.0001	0.0001	0.0001	1.06957	0.982062	1.37366	8.75837e-05	-13.479	2.52169e-31	3.75633e-30	down
Sb09g03070	3.91458	6.35706	6.4177	0.0001	0.0001	0.0001	55631.1	15.7636	2.71524e-31	4.03985e-30	up
Sb06g03300	1.82025	2.15041	1.61582	0.0001	0.0001	0.0001	18621.6	14.1847	2.71632e-31	4.03985e-30	up
Sb02g38080	11.4974	13.9155	12.0661	34.2856	40.4283	35.9877	0.338558	-1.56252	3.64622e-31	5.40147e-30	down
Sb08g03060	17.7401	13.6431	14.6374	0.548677	1.40496	0.700103	17.3418	4.11618	3.74614e-31	5.54511e-30	up
Sb01g62030	21.6046	22.3135	21.2687	3.60249	3.75304	1.70525	7.19439	2.84687	3.93893e-31	5.8259e-30	up
Sb02g35130	3.07867	4.31108	3.42231	11.792	10.3886	11.6435	0.319655	-1.64541	4.50934e-31	6.64862e-30	down
Sb03g25920	5.64688	4.91728	4.29669	12.9082	12.7162	13.1782	0.382985	-1.38464	5.2333e-31	7.69189e-30	down
Sb03g38180	5.89174	6.90316	5.91622	22.3083	20.1294	20.864	0.295587	-1.75835	5.33349e-31	7.82689e-30	down
Sb02g18680	0.223274	0.0001	0.0001	6.14304	5.36226	5.63119	0.0130408	-6.26082	5.38848e-31	7.89525e-30	down
Sb08g12190	196.143	201.122	218.19	85.1821	85.6734	100.015	2.27213	1.18405	5.83858e-31	8.54809e-30	up
Sb01g20220	1.13513	0.882485	1.20302	5.80757	5.27768	5.14664	0.198414	-2.33341	8.0129e-31	1.16768e-29	down
Sb05g07810	0.0001	0.158408	0.097205	4.85334	4.49197	4.40204	0.0186009	-5.74848	1.32708e-30	1.91754e-29	down
Sb03g12300	0.0001	0.0001	0.0001	2.22512	2.41095	1.99141	4.52661e-05	-14.4312	1.34719e-30	1.94509e-29	down
Sb08g12430	25.6956	27.4086	23.785	7.58162	7.14706	8.31695	3.33639	1.73829	1.5065e-30	2.17177e-29	up
Sb04g13610	15.8782	16.4614	15.2795	5.99158	6.11837	5.80818	2.65759	1.41012	1.77823e-30	2.55564e-29	up
Sb09g14720	0.999627	0.72106	0.816088	3.9233	4.14591	4.55571	0.200934	-2.31521	1.86749e-30	2.67982e-29	down
Sb01g59630	1.9312	2.47284	2.45697	6.17931	5.77013	6.83974	0.365157	-1.45341	1.98129e-30	2.84096e-29	down
Sb06g04560	6.1838	6.07356	5.99389	1.63915	1.44239	1.53414	3.95419	1.98338	2.01614e-30	2.88872e-29	up
Sb03g17370	11.8094	11.7351	9.77254	3.11784	3.88346	3.71367	3.1094	1.63663	2.33803e-30	3.34482e-29	up
Sb01g45480	80.4569	91.9302	83.5911	40.7877	36.6707	36.8681	2.23901	1.16286	2.35972e-30	3.37329e-29	up
Sb03g23820	10.775	9.72761	10.852	2.71028	2.16564	2.60371	4.19201	2.06764	2.44733e-30	3.49321e-29	up
Sb01g08350	10.3179	11.2202	13.0249	2.07211	2.5922	2.14181	5.07824	2.34433	2.52765e-30	3.60512e-29	up
Sb06g07200	17.9406	18.3559	19.162	5.91505	6.04229	6.44892	3.01302	1.59121	3.11156e-30	4.42115e-29	up
Sb03g03210	9.78319	8.78351	7.17757	24.2419	25.0324	27.1514	0.336854	-1.56981	3.7554e-30	5.3279e-29	down
Sb02g29190	15.3379	17.2038	16.6038	34.5138	39.3991	34.879	0.451739	-1.14644	4.88352e-30	6.89196e-29	down
Sb03g20980	40.3691	41.9397	41.7275	18.399	18.5116	19.6568	2.19272	1.13272	5.32068e-30	7.48642e-29	up
Sb06g07190	20.0984	21.9083	22.1913	8.14546	8.75523	7.74394	2.60495	1.38125	6.11777e-30	8.58865e-29	up
Sb02g00220	3.96171	3.2119	3.72089	0.278174	0.325987	0.278568	12.3418	3.62549	7.89503e-30	1.10672e-28	up
Sb07g11530	0.800043	0.738641	0.62913	3.58311	6.26885	5.55777	0.140678	-2.82953	8.35616e-30	1.17049e-28	down
Sb06g27030	7.82649	7.25384	8.50759	18.845	19.9218	20.0211	0.401238	-1.31747	8.51093e-30	1.19128e-28	down
Sb02g35980	10.7879	12.5283	12.2208	2.37562	2.25923	1.78403	5.53631	2.46892	8.86293e-30	1.23962e-28	up
Sb01g00830	8.95374	8.45029	10.2243	19.689	20.9538	19.5852	0.45873	-1.12428	9.43258e-30	1.31832e-28	down
Sb07g05020	4.69454	3.79041	4.39711	0.301701	0.104685	0.11306	24.7996	4.63225	9.71104e-30	1.35622e-28	up
Sb04g15420	14.8564	14.55	12.3981	1.67385	1.54238	0.951221	10.0312	3.32642	1.05174e-29	1.46775e-28	up
Sb03g04190	33.3213	31.5001	30.6882	14.1478	14.2544	15.1073	2.19514	1.13432	1.05259e-29	1.46784e-28	up
Sb01g60440	10.8048	10.9939	12.2872	3.05316	2.50565	2.88105	4.03869	2.01389	1.30589e-29	1.81838e-28	up
Sb02g19080	0.90022	1.01177	0.846801	0.0001	0.0001	0.0001	9195.97	13.1668	1.39831e-29	1.94418e-28	up
Sb09g01480	16.3956	16.4968	16.3652	5.47819	5.78916	5.57406	2.92479	1.54833	1.40326e-29	1.94962e-28	up
Sb08g17550	6.89368	6.05981	6.7065	1.0717	1.24272	1.1654	5.64972	2.49818	1.49052e-29	2.0678e-28	up
Sb02g34950	0.174146	0.170656	0.121402	2.93902	2.64551	2.7097	0.0562082	-4.15307	1.61892e-29	2.24261e-28	down
Sb01g46040	3.20687	3.10254	3.21385	0.221158	0.187513	0.151541	16.9994	4.08741	1.86206e-29	2.57373e-28	up
Sb02g16110	33.3712	30.2277	29.8628	11.7298	11.095	10.8581	2.77474	1.47235	1.98773e-29	2.74137e-28	up
Sb04g11620	15.4522	15.9006	17.5375	35.7996	33.5618	32.4368	0.480267	-1.05809	2.00287e-29	2.76024e-28	down
Sb06g02970	10.926	9.95372	10.9676	21.3981	23.2922	20.1198	0.491393	-1.02505	2.0462e-29	2.81787e-28	down
Sb03g00220	4.81915	2.58563	4.97644	0.0001	0.0001	0.0001	41270.7	15.3328	2.38322e-29	3.27719e-28	up
Sb07g14220	17.0218	19.2363	14.4028	30.1463	35.8688	35.6139	0.498489	-1.00437	2.42611e-29	3.33373e-28	down
Sb06g22270	4.49011	3.56343	3.73574	0.378962	0.455079	0.404686	9.51726	3.25055	2.43196e-29	3.33933e-28	up
Sb04g14390	13.2454	13.292	13.2828	28.9215	28.738	29.7106	0.455764	-1.13364	2.55386e-29	3.50414e-28	down
Sb01g57150	3.39442	3.52137	2.72354	0.0001	0.0001	0.0001	32131.1	14.9717	3.08934e-29	4.22652e-28	up
Sb01g52910	20.0164	20.8052	25.4062	1.15892	0.860402	1.48907	18.877	4.23856	3.10088e-29	4.23923e-28	up
Sb04g14000	6.62538	4.89831	5.22774	0.491304	0.531695	0.652691	9.99674	3.32146	3.34777e-29	4.56677e-28	up
Sb01g25910	34.9192	39.4468	35.9994	15.1932	16.4466	15.5344	2.33953	1.22622	3.39922e-29	4.63359e-28	up
Sb02g11140	13.1798	13.5991	11.4612	3.00592	2.81504	3.22844	4.22571	2.07919	3.76771e-29	5.13217e-28	up
Sb06g31890	5.75442	7.37196	6.61125	16.7053	16.643	17.6587	0.38696	-1.36975	3.87587e-29	5.27568e-28	down
Sb01g64140	7.95259	8.18431	7.97171	16.0509	16.372	16.4383	0.49341	-1.01914	4.37958e-29	5.94837e-28	down
Sb01g45260	4.13852	3.99366	4.47439	1.39226	1.50805	1.53889	2.83983	1.5058	5.3422e-29	7.22446e-28	up
Sb01g24220	28.294	30.4585	28.2005	10.1966	9.56497	9.83569	2.93788	1.55477	5.81028e-29	7.84054e-28	up
Sb03g14560	5.17253	6.58166	5.71015	1.06927	0.763492	0.827447	6.56503	2.7148	5.95226e-29	8.02637e-28	up
Sb01g23940	87.9342	84.5075	80.7514	41.1255	41.5052	40.7778	2.05167	1.0368	6.12504e-29	8.25343e-28	up
Sb06g07390	0.132224	0.085661	0.265204	2.4274	2.49534	2.60413	0.0641819	-3.96169	6.50147e-29	8.75438e-28	down
Sb01g65790	4.75114	4.49626	4.77022	12.6372	11.7548	11.7722	0.38761	-1.36732	6.83925e-29	9.19603e-28	down
Sb09g12740	49.811	51.9573	48.8279	25.2	24.4369	25.4327	2.00609	1.00438	7.23084e-29	9.70866e-28	up
Sb09g08880	10.6784	13.1984	11.636	26.1517	27.1768	25.2666	0.451846	-1.1461	7.34625e-29	9.84953e-28	down
Sb06g12840	1.57255	1.65592	1.82387	0.0001	0.0001	0.0001	16841.1	14.0397	7.85956e-29	1.05227e-27	up
Sb01g69360	0.0001	0.102001	0.0001	2.11867	1.9197	2.05796	0.0167643	-5.89846	7.91068e-29	1.05836e-27	down
Sb01g25940	5.77675	5.77298	7.38493	16.2991	14.1547	14.3907	0.42223	-1.2439	8.15781e-29	1.09065e-27	down
Sb01g57180	10.0753	8.50696	10.7901	1.89223	2.29815	2.27322	4.54428	2.18405	1.30617e-28	1.73885e-27	up
Sb02g42020	2.98818	2.94961	3.45686	0.563234	0.402392	0.482685	6.48662	2.69747	1.45355e-28	1.92957e-27	up
Sb03g03700	2.94898	1.8357	2.70214	10.6174	11.4309	11.407	0.223786	-2.15981	1.81924e-28	2.40992e-27	down
Sb02g20080	31.0813	29.9961	31.8667	14.7489	15.2777	15.6241	2.03599	1.02573	1.92165e-28	2.54378e-27	up
Sb04g19780	13.1771	13.0827	16.0852	0.80134	0.171332	0.926822	22.2928	4.4785	2.08324e-28	2.75381e-27	up
Sb05g01750	4.16165	3.57184	3.82894	0.0001	0.0001	0.0001	38541.5	15.2341	2.21038e-28	2.91982e-27	up
Sb03g22160	93.0582	98.4466	100.64	49.6524	45.7946	46.2318	2.06202	1.04406	2.93371e-28	3.85903e-27	up
Sb05g05440	7.94725	8.59593	6.74142	18.4113	17.5571	17.5629	0.434971	-1.20101	3.19162e-28	4.19534e-27	down
Sb08g15430	6.54387	7.17209	6.28014	1.36938	1.31429	1.20833	5.13775	2.36114	3.20607e-28	4.21139e-27	up
Sb09g05190	4.31382	5.18675	4.64122	0.912757	0.854108	1.06606	4.99194	2.3196	3.34731e-28	4.39384e-27	up
Sb05g02380	12.7517	12.7702	13.5355	4.48822	4.2522	4.92142	2.85887	1.51545	3.39926e-28	4.45892e-27	up
Sb02g41530	3.70867	3.96995	3.72473	0.852327	0.664778	0.72319	5.09011	2.3477	3.98101e-28	5.2111e-27	up
Sb03g01450	3.30102	3.70246	3.4432	7.42654	7.52489	7.7415	0.460349	-1.1192	4.58018e-28	5.99123e-27	down
Sb08g00060	60.3343	59.2067	57.4648	30.2606	28.0489	26.9217	2.07677	1.05434	4.65348e-28	6.08288e-27	up
Sb02g03340	4.48694	5.14474	4.69388	11.3536	10.207	10.9496	0.440647	-1.1823	5.34963e-28	6.988e-27	down
Sb07g07060	15.9287	18.8065	18.5337	5.82803	5.32627	5.32311	3.23284	1.6928	5.51158e-28	7.19455e-27	up
Sb02g17550	0.876794	0.323654	0.284746	8.16764	9.67939	11.9306	0.0498762	-4.32551	5.68773e-28	7.41933e-27	down
Sb01g20480	4.22161	4.04643	4.06865	0.548667	0.337216	0.490468	8.96334	3.16404	6.29739e-28	8.18618e-27	up
Sb02g22960	1.73967	2.90707	2.32695	10.218	11.2298	11.8575	0.209386	-2.25576	6.76262e-28	8.77878e-27	down
Sb02g05280	6.45365	7.22341	7.55277	0.525709	0.161184	0.141369	25.6318	4.67986	7.08211e-28	9.18717e-27	up
Sb03g25290	48.5077	43.1066	50.4878	16.8929	14.4509	14.5186	3.09845	1.63155	8.10923e-28	1.04979e-26	up
Sb08g00100	8.29518	9.43945	8.82177	0.0001	0.208195	0.372415	45.7309	5.5151	8.8236e-28	1.14069e-26	up
Sb02g25460	62.3139	63.1535	55.8012	24.3819	25.8701	23.0307	2.47355	1.30658	1.06452e-27	1.36959e-26	up
Sb03g39590	0.637931	1.14023	0.987611	0.0001	0.0001	0.0001	9219.24	13.1704	1.10305e-27	1.41722e-26	up
Sb02g14210	18.5051	14.7055	17.6326	0.996854	0.904099	0.866483	18.3719	4.19943	1.11271e-27	1.42864e-26	up
Sb03g09100	17.4512	18.7184	19.1428	5.99669	5.03736	5.15227	3.41723	1.77283	1.15189e-27	1.47694e-26	up
Sb03g02160	67.051	73.9233	72.1424	33.8279	31.9874	32.0026	2.17871	1.12347	1.40462e-27	1.79485e-26	up
Sb03g13930	22.956	21.7622	22.3987	9.12547	9.47938	9.63242	2.37689	1.24908	1.42236e-27	1.81629e-26	up
Sb01g02070	1.05941	0.534753	0.930292	5.568	5.14511	5.42428	0.156435	-2.67637	1.50546e-27	1.9211e-26	down
Sb02g36330	7.86858	7.37674	8.02471	15.8699	17.9289	15.2305	0.474615	-1.07517	1.64118e-27	2.09286e-26	down
Sb01g09920	0.240708	0.510717	0.55593	3.65198	4.11311	3.17094	0.119546	-3.06437	1.93864e-27	2.46717e-26	down
Sb07g00120	0.0001	0.0001	0.0001	3.54366	2.54131	3.46041	3.14288e-05	-14.9576	1.94723e-27	2.47642e-26	down
Sb04g00020	0.190888	0.272927	0.137872	3.70922	2.91338	3.22647	0.0610907	-4.0329	2.0865e-27	2.64995e-26	down
Sb03g31450	19.8898	22.0636	20.0938	4.73538	4.47954	3.43513	4.90489	2.29422	2.11413e-27	2.68323e-26	up
Sb01g47850	3.75973	3.58347	3.42327	9.35089	8.40162	9.26585	0.398487	-1.3274	2.19337e-27	2.78192e-26	down
Sb07g05930	2.94832	3.14381	3.52048	0.09466	0.0001	0.0001	101.335	6.66299	2.38692e-27	3.02537e-26	up
Sb06g08350	32.3384	33.9411	32.7438	16.1923	16.193	15.9814	2.04735	1.03376	2.48632e-27	3.14923e-26	up
Sb01g57010	10.1987	10.2229	10.2067	4.52743	4.57109	4.36724	2.27453	1.18557	2.84109e-27	3.58891e-26	up
Sb07g10840	26.3343	30.4124	26.4636	6.46402	4.73169	3.97629	5.48446	2.45535	2.88631e-27	3.64113e-26	up
Sb03g42580	5.83814	7.45274	6.28855	22.494	21.4353	23.1721	0.291789	-1.777	4.71756e-27	5.9274e-26	down
Sb06g19500	14.0075	16.2902	14.5337	4.86895	4.9631	4.57735	3.11126	1.6375	4.81068e-27	6.04036e-26	up
Sb04g11120	1.94253	2.51285	1.15824	11.485	12.2659	11.3831	0.159777	-2.64586	5.73243e-27	7.18331e-26	down
Sb02g10650	17.1331	18.1922	17.023	6.58274	6.74018	6.3558	2.66015	1.41151	6.09149e-27	7.62308e-26	up
Sb01g07760	0.219802	0.132409	0.11896	2.00096	2.25744	1.82492	0.0774529	-3.69054	6.4555e-27	8.0625e-26	down
Sb09g14200	14.842	15.5975	13.81	6.01172	5.89484	6.35626	2.42292	1.27675	6.80057e-27	8.48784e-26	up
Sb09g08860	2.43965	2.72371	3.432	0.0001	0.0001	0.0001	28651.2	14.8063	7.25418e-27	9.04797e-26	up
Sb03g08670	8.48105	10.8763	11.6559	1.50377	1.62309	1.63967	6.50646	2.70187	8.51055e-27	1.05869e-25	up
Sb01g17590	11.844	13.2525	11.9427	2.58525	2.4973	2.18819	5.09429	2.34888	8.88275e-27	1.10353e-25	up
Sb06g21990	15.4497	15.7355	15.5695	5.63659	5.35128	5.85824	2.7754	1.47269	9.41885e-27	1.16858e-25	up
Sb08g07140	46.7796	47.5414	43.1512	15.5171	14.1593	15.5621	3.03883	1.60351	9.81683e-27	1.21716e-25	up
Sb01g37850	49.8017	52.2998	52.6976	20.5731	20.4189	22.1115	2.4531	1.2946	1.11027e-26	1.37477e-25	up
Sb05g02030	1.25695	0.809938	1.14506	0.0001	0.0001	0.0001	10706.5	13.3862	1.16218e-26	1.43716e-25	up
Sb01g69870	5.58736	4.70975	4.36809	11.5656	12.5354	9.73793	0.433382	-1.20629	1.26652e-26	1.56515e-25	down
Sb06g31200	10.3553	11.0819	13.2678	28.2684	26.2558	30.3495	0.408902	-1.29017	1.40854e-26	1.73495e-25	down
Sb02g09110	9.78789	8.93038	7.73205	1.4252	0.941835	1.35095	7.11415	2.83069	1.58703e-26	1.95097e-25	up
Sb08g16990	5.30713	6.19017	5.65097	0.223064	0.0001	0.177561	42.7931	5.41931	1.76185e-26	2.16022e-25	up
Sb09g03890	14.4283	17.07	13.292	0.541676	0.632345	1.46855	16.9495	4.08317	2.08227e-26	2.55143e-25	up
Sb02g40110	10.6814	10.2715	10.3981	2.09389	2.29852	1.66645	5.1744	2.37139	2.26566e-26	2.77071e-25	up
Sb02g09090	0.0001	0.0001	0.0001	3.66994	4.93798	3.79702	2.41839e-05	-15.3356	2.45715e-26	2.99903e-25	down
Sb04g19130	2.0301	1.72046	1.68811	5.75997	5.53814	6.64754	0.303063	-1.72231	2.53967e-26	3.09773e-25	down
Sb01g15530	5.29875	5.21526	4.74891	0.899592	0.680175	0.794526	6.42841	2.68446	2.96471e-26	3.60915e-25	up
Sb03g16940	28.5144	21.1224	28.314	8.28891	6.84607	7.87852	3.38718	1.76008	3.16996e-26	3.85652e-25	up
Sb03g19720	13.9263	14.2656	14.4144	5.53217	4.55887	5.25321	2.77669	1.47337	3.41771e-26	4.15254e-25	up
Sb03g43440	4.73945	4.51219	4.70481	0.41432	0.402373	0.114095	14.9942	3.90633	3.46753e-26	4.21034e-25	up
Sb03g26180	12.3574	11.5344	11.4559	1.38942	1.45048	2.1165	7.13175	2.83426	3.51427e-26	4.26159e-25	up
Sb09g01910	58.0679	52.1869	52.9473	25.5202	24.5856	26.2847	2.13642	1.0952	3.64827e-26	4.42123e-25	up
Sb03g25880	13.0711	13.0333	13.6855	4.49871	4.38328	4.69019	2.93172	1.55175	4.02832e-26	4.87237e-25	up
Sb05g00140	6.58016	7.30338	7.80905	0.628493	0.486281	0.70103	11.9465	3.57852	4.21802e-26	5.09854e-25	up
Sb09g14930	48.3954	42.2766	41.1157	5.25198	8.52645	3.22055	7.75268	2.95469	5.1996e-26	6.26085e-25	up
Sb02g35150	1.75442	1.64512	1.0962	6.72795	9.12901	6.11218	0.204639	-2.28885	5.26962e-26	6.3411e-25	down
Sb02g02370	0.0001	0.0001	0.0001	3.36617	4.34973	4.66823	2.42245e-05	-15.3332	5.37851e-26	6.46798e-25	down
Sb01g09660	10.9964	10.7895	12.3792	2.18602	2.56175	2.20729	4.91227	2.29639	5.98621e-26	7.18498e-25	up
Sb06g19690	0.0001	0.0001	0.0001	0.373218	0.415879	0.509223	0.000231068	-12.0794	6.18575e-26	7.41974e-25	down
Sb03g11170	6.40649	5.78532	5.84697	12.6757	11.2746	12.1662	0.49946	-1.00156	6.39086e-26	7.66088e-25	down
Sb05g04180	47.7045	49.3866	46.019	19.6521	22.629	20.8374	2.26733	1.18099	6.70982e-26	8.03809e-25	up
Sb09g13720	71.6219	79.1892	78.3955	30	37.027	32.5233	2.30242	1.20315	7.07429e-26	8.46931e-25	up
Sb06g32850	15.3989	20.2377	17.1719	6.47722	6.16317	6.86746	2.70704	1.43671	8.88364e-26	1.05815e-24	up
Sb01g26070	10.4489	10.7735	12.956	1.67532	2.25311	1.81224	5.95373	2.57379	8.94157e-26	1.06438e-24	up
Sb01g08210	5.34907	6.27783	7.22791	12.4175	12.5489	12.8541	0.498535	-1.00423	9.93443e-26	1.17957e-24	down
Sb04g18120	4.80333	4.78372	6.09675	0.342781	0.587746	0.216533	13.673	3.77326	1.00156e-25	1.18846e-24	up
Sb04g14060	1.44003	0.776544	0.861535	0.0001	0.0001	0.0001	10260.4	13.3248	1.04178e-25	1.23385e-24	up
Sb08g04690	12.6737	12.575	13.7267	1.93964	1.94196	2.50819	6.09963	2.60872	1.16133e-25	1.37284e-24	up
Sb04g05200	0.0001	0.0001	0.0001	5.38266	5.61628	4.49504	1.93624e-05	-15.6564	1.19479e-25	1.41151e-24	down
Sb01g59310	0.492544	0.545366	0.535724	2.31493	1.98971	2.37721	0.235508	-2.08615	1.29452e-25	1.52549e-24	down
Sb04g17010	3.19438	3.42555	4.42302	0.379541	0.463593	0.460033	8.47394	3.08303	1.31699e-25	1.55002e-24	up
Sb02g19260	20.7861	15.1204	15.8743	3.47317	2.9261	2.56276	5.7778	2.53052	1.32425e-25	1.55758e-24	up
Sb08g01060	9.77863	8.34707	8.50121	19.3571	16.447	17.7643	0.497064	-1.0085	1.32802e-25	1.56104e-24	down
Sb01g49120	1.43842	1.0066	0.917604	0.0001	0.0001	0.0001	11208.7	13.4523	1.48453e-25	1.74284e-24	up
Sb02g16300	2.91414	2.9414	1.82268	6.66489	7.40033	7.03892	0.363826	-1.45868	1.51205e-25	1.77403e-24	down
Sb05g11450	15.8144	18.1192	17.7951	4.73458	5.36335	5.07161	3.41004	1.76979	1.57007e-25	1.83752e-24	up
Sb07g07070	23.5819	19.8675	18.4214	6.62398	6.70087	6.28036	3.15583	1.65802	1.59773e-25	1.86873e-24	up
Sb06g31460	6.26821	5.65275	5.79066	1.10289	0.902721	0.604642	6.78539	2.76243	2.33471e-25	2.71718e-24	up
Sb01g68360	20.9131	19.7249	18.4202	7.24712	6.60453	6.50901	2.9006	1.53635	2.40481e-25	2.79703e-24	up
Sb01g05460	0.204764	0.092508	0.022881	2.44572	2.20398	2.35032	0.045736	-4.45053	2.43291e-25	2.8262e-24	down
Sb02g34340	0.025087	0.0001	0.017792	0.739196	0.528253	0.545868	0.0237019	-5.39886	2.5083e-25	2.91018e-24	down
Sb01g49430	2.57541	2.5577	2.37172	0.55403	0.451932	0.559678	4.79346	2.26107	2.89709e-25	3.35137e-24	up
Sb01g04490	11.8733	13.0437	12.9441	4.01298	4.22553	4.0594	3.07866	1.6223	2.89748e-25	3.35137e-24	up
Sb07g13100	0.92432	1.16693	0.805808	0.0001	0.0001	0.0001	9656.86	13.2373	3.12558e-25	3.61298e-24	up
Sb06g32200	19.4106	15.3174	17.9464	7.50377	7.15269	6.91797	2.44152	1.28778	3.22539e-25	3.72605e-24	up
Sb07g07540	0.656836	0.518153	0.728774	3.06807	3.39613	3.05972	0.199893	-2.3227	3.68298e-25	4.2466e-24	down
Sb03g20830	0.0001	0.0001	0.0001	1.04621	1.09367	0.765574	0.000103254	-13.2415	3.68503e-25	4.2466e-24	down
Sb07g05350	4.05966	4.15925	3.90378	1.0611	1.03687	1.02291	3.88436	1.95768	3.86067e-25	4.44083e-24	up
Sb01g22490	4.36592	3.64525	4.00719	10.2609	10.3015	11.0755	0.379873	-1.39641	3.86342e-25	4.44127e-24	down
Sb01g13080	11.3057	10.826	10.8211	4.93026	4.17122	4.0941	2.49726	1.32035	4.19372e-25	4.80921e-24	up
Sb01g27930	6.26785	5.67899	5.74766	1.37098	0.778271	1.14784	5.3667	2.42404	4.3772e-25	5.0135e-24	up
Sb02g24410	18.1082	18.1943	18.7026	6.75919	6.97958	6.38795	2.73294	1.45045	4.51562e-25	5.16259e-24	up
Sb03g17470	21.3442	21.1956	23.0526	8.89311	8.64162	8.26244	2.54262	1.34632	4.53902e-25	5.18619e-24	up
Sb03g09980	2.66738	3.1593	2.52942	7.85529	7.96396	8.59924	0.342204	-1.54707	4.88268e-25	5.57546e-24	down
Sb02g16350	4.71193	5.9049	6.3117	12.2175	12.3221	10.7523	0.479672	-1.05988	5.15989e-25	5.88485e-24	down
Sb07g15430	1.78334	1.36858	1.36411	5.21046	4.842	4.56188	0.309014	-1.69426	5.24811e-25	5.98183e-24	down
Sb02g17150	4.97821	5.15743	5.54092	11.0084	10.7055	10.8331	0.481659	-1.05392	5.3969e-25	6.14396e-24	down
Sb03g13220	5.06154	7.04816	5.62238	15.2467	14.2105	15.1806	0.397244	-1.3319	5.64768e-25	6.42168e-24	down
Sb01g39820	0.855545	1.14971	1.24634	4.46913	5.05881	4.29473	0.235236	-2.08782	6.44919e-25	7.31531e-24	down
Sb09g15160	9.03749	9.04921	9.69352	3.22906	2.94342	2.86407	3.07421	1.62021	7.46508e-25	8.45233e-24	up
Sb09g07340	4.86683	4.51143	4.77539	1.25464	1.06916	1.26139	3.94781	1.98105	7.78739e-25	8.81195e-24	up
Sb05g12950	11.9101	10.8713	10.6027	22.5172	24.7444	21.2872	0.487012	-1.03797	9.06423e-25	1.02444e-23	down
Sb05g00390	27.2734	30.5812	27.5977	1.13508	1.12746	3.38129	15.1408	3.92037	9.07454e-25	1.02499e-23	up
Sb03g06290	12.5155	12.3994	13.5985	3.9637	4.65239	3.51596	3.17452	1.66654	1.12401e-24	1.26807e-23	up
Sb04g15480	1.58524	1.83071	1.67217	6.00675	5.33232	5.58285	0.300682	-1.73369	1.1875e-24	1.33729e-23	down
Sb02g37020	4.24975	4.86704	4.274	1.24875	1.14637	1.31383	3.61039	1.85216	1.2213e-24	1.37454e-23	up
Sb05g04080	1.80904	2.37554	2.37535	0.0001	0.0001	0.0001	21866.4	14.4164	1.28887e-24	1.44625e-23	up
Sb01g38280	24.872	25.3555	25.5266	11.0472	9.20073	9.44567	2.55119	1.35117	1.31208e-24	1.47141e-23	up
Sb01g14540	13.646	14.9477	14.4767	6.48198	6.86597	6.69142	2.14929	1.10386	1.40663e-24	1.57369e-23	up
Sb07g16210	1.73059	1.62062	1.53061	4.39879	5.56352	4.91293	0.328184	-1.60742	1.50835e-24	1.68547e-23	down
Sb03g22270	8.12211	9.19482	8.5887	2.24296	2.37633	2.70813	3.53544	1.82189	1.54662e-24	1.72722e-23	up
Sb08g11900	4.06504	4.52421	3.65022	10.4481	10.7308	9.29498	0.401638	-1.31603	1.60739e-24	1.79294e-23	down
Sb03g34690	1.20659	1.08312	1.65704	8.87622	7.14435	8.6865	0.159742	-2.64619	1.66063e-24	1.85124e-23	down
Sb02g23550	0.0001	0.602519	0.50585	9.49272	10.2369	8.21108	0.0396722	-4.65573	2.05424e-24	2.28189e-23	down
Sb02g19890	13.0105	11.1121	11.9448	2.66459	2.94364	3.68068	3.88284	1.95711	2.42691e-24	2.68317e-23	up
Sb01g35390	0.0001	0.0001	0.0001	0.81313	0.774681	0.417341	0.000149615	-12.7065	2.43343e-24	2.6888e-23	down
Sb07g05100	7.25934	6.06227	7.4739	0.703331	0.895471	0.483515	9.98672	3.32001	2.54761e-24	2.80835e-23	up
Sb01g70500	4.26025	4.73554	4.70814	10.1743	10.046	9.47268	0.46152	-1.11553	3.41932e-24	3.76046e-23	down
Sb07g00610	9.27244	9.25739	9.80996	20.0756	20.7877	19.7327	0.467683	-1.0964	3.62732e-24	3.98687e-23	down
Sb06g14530	4.42375	4.55032	3.87319	9.77369	9.33465	8.42638	0.466584	-1.09979	4.20733e-24	4.60819e-23	down
Sb03g43300	0.796898	0.96601	0.676298	10.4069	10.2351	8.81207	0.0828137	-3.59399	4.30244e-24	4.70962e-23	down
Sb03g42480	2.69131	3.20734	3.06502	0.225506	0.214398	0.272183	12.5879	3.65396	4.59231e-24	5.024e-23	up
Sb02g23830	6.37645	6.97898	5.25084	23.4661	18.3729	18.7083	0.307302	-1.70227	4.99568e-24	5.45892e-23	down
Sb02g39320	8.74618	10.274	8.7709	3.97964	3.4807	3.20857	2.60486	1.38121	5.56482e-24	6.07024e-23	up
Sb04g17690	12.9585	10.223	11.3013	2.63427	2.86748	2.44948	4.3368	2.11663	5.90974e-24	6.43901e-23	up
Sb01g51050	1.14307	1.95785	1.1522	0.0001	0.0001	0.0001	14177.1	13.7913	6.10936e-24	6.64494e-23	up
Sb03g03920	1.71234	2.08017	1.27891	0.0001	0.0001	0.0001	16904.7	14.0451	6.44742e-24	7.00453e-23	up
Sb09g09970	6.59105	6.64602	7.22638	19.1063	19.4661	20.0347	0.349164	-1.51802	6.97478e-24	7.56433e-23	down
Sb01g56120	43.9776	42.6863	45.1184	15.7463	16.8841	17.1988	2.64468	1.40309	8.12072e-24	8.78178e-23	up
Sb02g17530	8.36664	7.93762	8.25808	3.67408	4.04919	3.60105	2.16899	1.11702	8.80632e-24	9.50677e-23	up
Sb06g32300	9.56257	6.54493	7.39003	16.2385	17.4476	18.3948	0.451174	-1.14825	1.01924e-23	1.09779e-22	down
Sb01g29960	5.45424	4.54105	5.74714	11.3237	12.6496	12.4259	0.432493	-1.20925	1.21912e-23	1.30857e-22	down
Sb06g20540	7.93377	7.27366	6.25504	16.0116	14.967	14.847	0.468351	-1.09434	1.24876e-23	1.33886e-22	down
Sb05g05210	6.79744	6.93229	6.22569	1.31003	0.760957	1.20342	6.09435	2.60747	1.38755e-23	1.48258e-22	up
Sb02g16290	2.3884	3.00358	2.57785	6.9524	7.49704	6.67673	0.377249	-1.40641	1.39623e-23	1.49016e-22	down
Sb06g11150	4.86861	4.58181	4.1632	0.195253	0.186174	0.473322	15.927	3.99341	1.4539e-23	1.54819e-22	up
Sb06g12970	5.02798	10.3849	3.72023	0.0001	0.0001	0.0001	63777	15.9607	1.54266e-23	1.64084e-22	up
Sb06g12300	2.63832	3.18533	2.33473	6.17784	6.41906	6.36433	0.430267	-1.2167	1.65394e-23	1.75722e-22	down
Sb06g25000	2.62321	5.01798	3.88091	14.0755	13.7804	13.3892	0.279357	-1.83982	1.74726e-23	1.85427e-22	down
Sb01g07460	1.33118	1.85726	1.05443	6.15334	5.7908	5.37384	0.244999	-2.02916	1.75489e-23	1.86132e-22	down
Sb01g31320	4.34573	2.55519	2.68315	11.686	11.3805	10.5668	0.284958	-1.81118	1.86472e-23	1.97557e-22	down
Sb01g03720	11.0468	11.362	11.1752	5.31668	5.30416	4.91253	2.16205	1.1124	2.03543e-23	2.15521e-22	up
Sb06g00380	6.11567	8.42297	5.59023	17.1386	14.1186	16.0723	0.425292	-1.23347	2.09638e-23	2.21725e-22	down
Sb01g59150	40.0559	40.2722	39.4166	17.9313	18.7052	18.9054	2.15594	1.10831	2.38078e-23	2.51381e-22	up
Sb03g02090	8.47708	5.18999	3.88768	0.0001	0.0001	0.0001	58515.8	15.8365	2.80855e-23	2.96214e-22	up
Sb03g29240	2.32061	2.02161	1.70506	0.0001	0.0001	0.0001	20157.6	14.299	2.8455e-23	2.99775e-22	up
Sb04g16320	21.281	21.4138	23.4978	6.88304	7.02938	6.91305	3.17845	1.66832	2.88178e-23	3.03427e-22	up
Sb02g17540	0.415076	0.088899	0.221509	5.18784	6.51289	3.83422	0.0467001	-4.42043	2.901e-23	3.0528e-22	down
Sb05g06060	0.0001	0.328126	0.0001	6.29921	4.82212	6.95817	0.0181601	-5.78308	3.19905e-23	3.3608e-22	down
Sb08g00940	7.70268	5.99642	6.70609	13.144	15.5864	12.6776	0.492783	-1.02098	3.24151e-23	3.40159e-22	down
Sb03g29220	17.2469	15.3622	15.0699	31.2022	32.5963	36.7454	0.474211	-1.0764	3.40566e-23	3.56986e-22	down
Sb01g30890	10.4041	10.0071	10.2104	3.48389	3.17854	3.52146	3.00687	1.58826	3.50638e-23	3.67339e-22	up
Sb07g17570	3.98244	3.04643	4.6937	0.0001	0.0001	0.0001	39075.2	15.254	3.96744e-23	4.15409e-22	up
Sb03g15350	0.982148	0.821735	0.898097	0.039817	0.0001	0.020482	44.7355	5.48335	4.03316e-23	4.22055e-22	up
Sb03g04120	3.93883	3.0621	1.98113	0.0581	0.0001	0.092989	59.4094	5.89262	4.16159e-23	4.3501e-22	up
Sb01g20700	2.89375	4.0044	3.64868	0.0001	0.0001	0.0001	35156.1	15.1015	5.24356e-23	5.46588e-22	up
Sb07g08450	26.5538	27.5081	28.0249	7.21607	6.5991	5.71988	4.20203	2.07109	5.66287e-23	5.88989e-22	up
Sb02g17370	0.713465	1.12309	1.05551	0.0001	0.0001	0.0001	9640.2	13.2348	5.79909e-23	6.02489e-22	up
Sb03g29820	14.6121	14.8955	13.9545	5.19655	5.32176	5.46474	2.71927	1.44322	6.02345e-23	6.25453e-22	up
Sb04g01940	12.6791	14.1538	14.2217	5.79822	5.37761	6.07359	2.38005	1.25099	6.98066e-23	7.23247e-22	up
Sb03g16550	16.3042	16.6803	16.726	5.54693	5.38112	4.92296	3.13611	1.64897	6.99156e-23	7.23978e-22	up
Sb02g25060	0.894297	0.941548	0.44848	3.15881	3.59522	3.78973	0.216652	-2.20655	7.19747e-23	7.44889e-22	down
Sb06g12640	166.508	170.784	160.311	84.3276	81.5271	79.9643	2.02427	1.0174	7.34262e-23	7.59492e-22	up
Sb06g29200	1.54992	1.7253	1.511	4.56287	4.7391	4.24603	0.353279	-1.50112	9.55885e-23	9.84934e-22	down
Sb07g01400	4.12052	4.00724	3.75028	0.871855	0.707464	0.725285	5.15405	2.36571	1.04531e-22	1.07531e-21	up
Sb01g18400	0.101065	0.097226	0.130666	1.51857	1.40019	1.30505	0.0778817	-3.68257	1.06004e-22	1.08986e-21	down
Sb09g02960	12.0233	12.4536	11.0574	3.66349	3.31011	3.89038	3.27083	1.70966	1.12555e-22	1.15658e-21	up
Sb04g22410	0.715005	0.877567	0.893452	0.0001	0.0001	0.0001	8286.75	13.0166	1.13718e-22	1.16725e-21	up
Sb01g14130	1.86513	2.11195	2.43346	0.047961	0.061887	0.119267	27.9796	4.8063	1.17745e-22	1.20662e-21	up
Sb01g30760	41.8778	43.0088	42.1694	18.8672	18.7782	16.5475	2.34452	1.22929	1.20085e-22	1.22791e-21	up
Sb04g21590	4.81402	4.17989	2.92319	0.0001	0.0001	0.0001	39723.7	15.2777	1.22536e-22	1.25162e-21	up
Sb07g15920	1.26515	1.63295	1.19065	0.0001	0.0001	0.0001	13629.2	13.7344	1.26971e-22	1.29621e-21	up
Sb07g12800	75.5228	73.1963	72.0888	31.7703	27.5483	30.4541	2.45963	1.29844	1.3657e-22	1.39269e-21	up
Sb07g05920	0.588015	0.653423	0.96425	0.0001	0.0001	0.0001	7352.29	12.844	1.41551e-22	1.4427e-21	up
Sb03g41440	4.15399	4.44631	3.57172	8.56878	9.68819	9.61732	0.436675	-1.19537	1.44217e-22	1.46907e-21	down
Sb07g06560	1.79336	1.7904	2.11823	0.0001	0.0001	0.082591	68.8721	6.10585	1.58061e-22	1.60835e-21	up
Sb07g16950	2.00095	1.53309	1.39722	0.0001	0.0001	0.0001	16437.6	14.0047	1.88101e-22	1.90989e-21	up
Sb01g54420	13.4706	17.2581	15.8508	4.02492	3.68375	3.1857	4.27556	2.09611	2.06316e-22	2.09258e-21	up
Sb02g37820	4.06496	4.22024	5.95534	10.5373	17.2028	13.1059	0.34864	-1.52019	2.14503e-22	2.17444e-21	down
Sb09g09950	4.34656	4.47376	4.75519	11.5219	10.7377	11.4644	0.402548	-1.31277	2.17099e-22	2.19956e-21	down
Sb01g35740	5.43237	5.86917	5.74906	0.95521	1.18391	0.805861	5.78971	2.53349	2.17716e-22	2.20463e-21	up
Sb08g05140	32.4385	30.0289	30.8764	15.2237	15.7238	14.7658	2.04194	1.02994	2.26082e-22	2.28688e-21	up
Sb02g40960	1.4445	0.880232	0.969903	0.0001	0.0001	0.0001	10982.1	13.4229	2.3281e-22	2.35113e-21	up
Sb03g36810	3.47704	3.94652	3.09041	7.56173	7.02862	7.22526	0.481947	-1.05305	2.55446e-22	2.57557e-21	down
Sb01g28070	2.02877	3.22746	3.38283	9.37544	10.955	9.2868	0.291691	-1.77749	2.71173e-22	2.73132e-21	down
Sb02g38170	6.47579	6.00136	4.98269	14.2706	12.0809	12.923	0.444559	-1.16955	2.71184e-22	2.73132e-21	down
Sb01g18860	1.07167	0.76855	0.652336	4.14753	3.66094	3.61184	0.218256	-2.1959	2.73014e-22	2.74828e-21	down
Sb08g07130	32.8199	30.7935	32.753	8.86698	10.6411	9.55374	3.31592	1.72941	2.73403e-22	2.75073e-21	up
Sb03g40770	48.1856	52.6577	51.0927	25.6678	23.4903	23.4318	2.09308	1.06562	2.83484e-22	2.84606e-21	up
Sb08g07040	13.6298	13.3794	12.0908	3.76868	3.1156	3.69743	3.69506	1.8856	2.84325e-22	2.85298e-21	up
Sb01g12090	8.26941	9.66301	7.83542	18.6475	18.9356	16.5195	0.476278	-1.07012	3.08228e-22	3.08952e-21	down
Sb02g09450	2.76942	1.99891	3.11197	11.9558	8.91554	9.58324	0.258756	-1.95034	3.08395e-22	3.08954e-21	down
Sb01g53070	11.109	11.3594	10.7114	4.03319	3.71929	3.71773	2.89269	1.53241	3.53042e-22	3.52929e-21	up
Sb06g09080	24.0017	24.8654	23.9557	9.24187	8.29732	7.28609	2.93341	1.55258	3.65711e-22	3.65206e-21	up
Sb01g13850	5.55021	7.85343	7.01851	18.5403	16.1628	16.7757	0.39671	-1.33384	3.662e-22	3.655e-21	down
Sb08g10820	106.746	102.064	106.402	40.7688	39.4725	49.1142	2.43679	1.28498	3.85422e-22	3.84276e-21	up
Sb01g37990	25.3287	22.8987	23.9216	9.44006	10.1372	10.5673	2.39344	1.25908	4.48942e-22	4.46896e-21	up
Sb01g31160	7.37625	7.97166	7.66851	1.59563	1.84539	1.61207	4.55493	2.18743	4.70716e-22	4.68074e-21	up
Sb08g05690	9.8373	9.54472	9.52355	2.71245	2.20253	2.74865	3.77178	1.91525	4.92986e-22	4.8996e-21	up
Sb04g17390	4.04976	3.46884	3.56822	0.569389	0.736715	0.509758	6.10554	2.61012	5.1098e-22	5.07039e-21	up
Sb01g52810	7.53932	8.57583	8.44486	0.749519	0.874706	0.23933	13.1791	3.72018	5.58939e-22	5.5375e-21	up
Sb08g03210	5.93732	6.40994	6.48516	1.84821	2.12746	1.95348	3.17624	1.66732	5.59998e-22	5.54507e-21	up
Sb03g37200	3.44875	3.44108	3.44387	0.508346	0.451432	0.557948	6.80867	2.76737	5.949e-22	5.88446e-21	up
Sb01g26570	13.5587	13.557	13.3052	5.17157	4.77458	5.14894	2.67775	1.42102	6.10539e-22	6.03598e-21	up
Sb05g00280	9.49636	6.28892	6.67834	16.8739	19.3132	17.8763	0.415505	-1.26706	6.12963e-22	6.05676e-21	down
Sb01g06090	9.72805	8.77089	9.37541	3.46405	3.52074	3.08839	2.76719	1.46842	6.43585e-22	6.356e-21	up
Sb07g11940	18.9005	21.9897	19.3828	34.5119	47.1841	41.3507	0.489839	-1.02962	7.10652e-22	6.99627e-21	down
Sb01g05440	4.0661	5.03634	3.55395	13.3998	13.9608	13.0503	0.313192	-1.67488	7.99912e-22	7.86266e-21	down
Sb08g04590	0.3851	0.224364	0.392966	4.02002	3.56572	4.27991	0.0844817	-3.56522	8.1563e-22	8.01296e-21	down
Sb02g01730	2.66298	4.05036	3.46676	9.2334	10.4173	8.38765	0.363078	-1.46165	8.42328e-22	8.26229e-21	down
Sb04g05390	15.8719	13.8137	15.1623	3.85799	3.86118	3.29234	4.07282	2.02603	8.73297e-22	8.55712e-21	up
Sb01g04380	5.92113	6.24468	5.94127	0.224005	0.36983	0.135354	24.8318	4.63412	1.03607e-21	1.0131e-20	up
Sb03g05310	3.2571	2.53899	2.93801	7.27916	10.0464	7.90314	0.346197	-1.53034	1.0516e-21	1.02774e-20	down
Sb02g21210	17.406	16.7027	17.8394	7.25442	5.98125	5.67297	2.74732	1.45803	1.07514e-21	1.0502e-20	up
Sb02g23050	1.51163	1.61034	1.0592	0.0001	0.0001	0.0001	13937.2	13.7667	1.12582e-21	1.09742e-20	up
Sb03g32610	13.8576	12.6045	11.9381	25.6321	26.4672	27.7343	0.481003	-1.05588	1.14231e-21	1.11292e-20	down
Sb07g16530	0.645233	0.285288	0.625903	3.86918	4.23678	3.42713	0.134953	-2.88947	1.33826e-21	1.30248e-20	down
Sb06g22410	7.46503	5.75927	6.22458	16.0745	13.835	14.9508	0.433544	-1.20575	1.34145e-21	1.30491e-20	down
Sb04g19290	14.4569	17.3033	15.7844	5.44662	4.81367	5.25659	3.06405	1.61544	1.57739e-21	1.52888e-20	up
Sb06g10560	8.28935	9.15856	6.94708	1.40278	0.853865	1.12472	7.21454	2.85091	1.64427e-21	1.59206e-20	up
Sb05g02120	2.29257	2.80391	2.23517	0.0001	0.0001	0.10865	67.3556	6.07372	1.65407e-21	1.60073e-20	up
Sb08g03120	30.6841	29.3846	27.9589	10.8887	10.0843	10.7565	2.7743	1.47213	1.74351e-21	1.68467e-20	up
Sb03g14870	26.955	27.8112	28.6824	13.9345	13.7311	14.0432	2.00074	1.00053	1.8189e-21	1.75662e-20	up
Sb06g12150	7.02879	8.57406	7.64547	16.2634	15.46	15.2905	0.494499	-1.01596	1.84356e-21	1.77952e-20	down
Sb04g01450	3.67731	3.10182	2.62779	11.6321	12.4169	10.649	0.271109	-1.88306	1.86775e-21	1.80102e-20	down
Sb03g10400	27.2783	29.9539	28.1061	10.8744	12.7644	10.8001	2.47796	1.30915	1.87815e-21	1.81012e-20	up
Sb04g14460	8.75409	8.27532	9.57775	1.65045	2.40496	1.36489	4.9088	2.29537	1.88269e-21	1.81356e-20	up
Sb06g26940	2.08732	2.08231	2.48714	5.73378	5.43145	5.47591	0.400019	-1.32186	1.92673e-21	1.85504e-20	down
Sb04g18610	54.8157	54.538	53.3355	25.7229	26.4124	28.2753	2.02323	1.01666	1.93388e-21	1.86096e-20	up
Sb01g55130	1.78247	1.83473	1.46776	0.0001	0.0001	0.078937	64.2552	6.00574	2.00288e-21	1.9244e-20	up
Sb02g03290	4.96321	6.8005	5.8785	12.9327	12.5266	12.1875	0.468625	-1.09349	2.06785e-21	1.9848e-20	down
Sb05g00590	1.14373	1.86497	1.50639	0.0001	0.0001	0.0001	15050.3	13.8775	2.11375e-21	2.02781e-20	up
Sb07g14540	2.82417	3.32294	3.25794	8.33525	6.33589	7.28787	0.4283	-1.22331	2.13584e-21	2.04692e-20	down
Sb07g13790	10.0743	8.35267	9.15873	2.25631	2.86649	2.60269	3.57074	1.83622	2.18055e-21	2.0887e-20	up
Sb09g01710	6.38	5.39577	5.92611	1.36537	1.17546	1.62319	4.25115	2.08785	2.19244e-21	2.09902e-20	up
Sb01g43840	3.25912	3.24958	3.43054	0.82856	1.11574	0.882623	3.51592	1.8139	2.24916e-21	2.15222e-20	up
Sb01g10390	11.8359	10.6833	9.78116	26.0377	23.3009	23.0666	0.446106	-1.16454	2.25231e-21	2.15415e-20	down
Sb06g15710	10.2836	8.17322	9.37965	0.975182	1.25956	0.414197	10.5085	3.39348	2.30753e-21	2.20584e-20	up
Sb01g03040	15.9487	17.9326	17.1475	6.08838	5.14789	5.5192	3.0455	1.60668	2.48948e-21	2.37735e-20	up
Sb01g48030	4.75938	4.40195	4.00338	10.1803	11.4403	11.4369	0.398235	-1.32831	2.56041e-21	2.44136e-20	down
Sb08g14210	14.0153	14.0727	14.0021	3.91456	4.26177	3.98499	3.46098	1.79118	2.59396e-21	2.47209e-20	up
Sb09g02730	0.113747	0.042319	0.115546	1.21897	1.15695	1.74504	0.06591	-3.92336	2.71161e-21	2.58159e-20	down
Sb03g43200	1.37835	1.43405	1.45131	0.079485	0.049768	0.11556	17.4162	4.12236	3.41159e-21	3.24308e-20	up
Sb03g26090	0.301461	0.559252	0.4856	1.76957	2.08473	1.78894	0.238571	-2.06751	3.53453e-21	3.35825e-20	down
Sb03g39760	4.62478	4.42929	4.17552	0.305359	0.360222	0.336381	13.2037	3.72287	3.65734e-21	3.47318e-20	up
Sb07g12850	8.21211	8.1577	8.14854	1.34611	1.25615	1.25289	6.35989	2.669	3.74094e-21	3.54898e-20	up
Sb06g15310	1.04981	1.32127	1.23614	3.93865	3.61158	4.16384	0.307939	-1.69928	3.9436e-21	3.73746e-20	down
Sb06g03890	8.06488	8.36598	8.90077	3.44079	3.69241	3.69477	2.33946	1.22618	3.95087e-21	3.74247e-20	up
Sb06g10050	0.190276	0.16163	0.381275	2.54995	2.57407	2.72929	0.0933595	-3.42106	4.12744e-21	3.90382e-20	down
Sb01g27860	6.68765	5.85876	6.22394	1.24628	0.932125	1.28611	5.41789	2.43773	4.22848e-21	3.99737e-20	up
Sb03g22400	8.60376	8.20419	8.93672	18.5504	18.643	17.3014	0.472424	-1.08185	4.57791e-21	4.32118e-20	down
Sb02g01720	1.89556	2.10597	2.41104	7.07285	5.91216	6.14257	0.335253	-1.57668	4.64507e-21	4.38017e-20	down
Sb06g23000	1.85471	1.90592	1.91922	6.64946	6.1913	7.97285	0.272892	-1.8736	4.65165e-21	4.38417e-20	down
Sb04g19160	0.574308	0.37821	0.634053	0.0001	0.0001	0.0001	5288.57	12.3687	4.93834e-21	4.64506e-20	up
Sb03g16280	3.6439	3.26716	4.27161	11.2533	13.9102	13.6674	0.287984	-1.79594	5.17509e-21	4.86531e-20	down
Sb02g14550	0.574894	0.0001	0.0001	6.83955	6.99383	6.58374	0.0281672	-5.14984	5.24445e-21	4.92805e-20	down
Sb06g27670	10.2464	10.5835	10.583	2.84385	3.2931	3.14475	3.38439	1.7589	5.42264e-21	5.0904e-20	up
Sb03g06610	9.12217	9.07925	9.89806	3.08891	2.75479	2.56151	3.3431	1.74119	5.44417e-21	5.10806e-20	up
Sb01g01610	11.7694	10.2729	10.3164	4.05956	4.33828	3.96527	2.61736	1.38811	5.54788e-21	5.20276e-20	up
Sb03g22030	15.6643	15.5126	15.1411	7.24594	6.82094	6.86984	2.21229	1.14554	5.59608e-21	5.24535e-20	up
Sb03g34480	1.01442	0.531152	0.764001	4.94377	4.09966	4.44467	0.171231	-2.54599	5.69444e-21	5.33222e-20	down
Sb07g16720	2.28144	2.09371	1.9824	0.208708	0.181534	0.181995	11.11	3.47379	5.74248e-21	5.37453e-20	up
Sb01g38950	3.68306	4.73788	3.58575	16.3666	13.8779	11.9847	0.284322	-1.8144	6.70845e-21	6.27235e-20	down
Sb02g24670	0.772041	0.218597	0.229878	4.85463	4.34895	4.11451	0.0916435	-3.44782	6.97606e-21	6.51932e-20	down
Sb03g02300	0.688642	0.443863	0.255812	2.61488	3.07413	2.67611	0.165965	-2.59105	7.17615e-21	6.70297e-20	down
Sb01g40550	10.2743	9.28501	10.352	3.46794	3.31208	3.66674	2.86321	1.51763	7.3262e-21	6.83973e-20	up
Sb02g30480	0.204767	0.359957	0.93519	6.88323	11.3643	9.11594	0.0548145	-4.1893	7.69823e-21	7.18137e-20	down
Sb02g41150	3.83903	3.19133	3.86465	10.3486	9.91559	8.9101	0.373445	-1.42103	7.9206e-21	7.37998e-20	down
Sb08g09850	17.3171	17.267	13.8535	36.8837	33.3645	31.8764	0.474299	-1.07613	8.28726e-21	7.7178e-20	down
Sb03g23500	18.9649	17.8492	17.1734	6.42324	5.67287	6.53793	2.89725	1.53468	8.48456e-21	7.89762e-20	up
Sb03g13990	0.138826	0.127256	0.802702	10.1139	7.00597	8.55297	0.0416309	-4.5862	8.59411e-21	7.99167e-20	down
Sb01g57380	2.20453	2.64069	1.89678	5.26314	5.56855	5.11553	0.422769	-1.24206	8.72103e-21	8.10568e-20	down
Sb02g16790	3.66072	3.7292	3.62213	0.59905	0.598277	0.764783	5.61235	2.48861	9.58074e-21	8.88714e-20	up
Sb01g36710	1.79133	1.21954	1.42613	4.40809	4.63943	4.16715	0.335764	-1.57448	9.85984e-21	9.13701e-20	down
Sb02g12040	0.059504	0.273506	0.148884	2.79799	2.31828	3.01228	0.0592841	-4.07621	9.89145e-21	9.16178e-20	down
Sb03g29720	0.633672	0.523599	0.529124	1.88642	2.38031	2.02867	0.267877	-1.90036	1.03661e-20	9.5967e-20	down
Sb01g22400	6.644	3.19508	7.06419	19.001	16.923	18.9144	0.308238	-1.69788	1.08864e-20	1.00734e-19	down
Sb04g12230	16.2305	15.4222	14.4809	4.76785	4.68516	4.76751	3.24416	1.69784	1.1494e-20	1.06304e-19	up
Sb08g00710	0.759758	0.884099	0.552194	0.0001	0.0001	0.0001	7320.17	12.8377	1.15858e-20	1.071e-19	up
Sb02g17060	4.5513	4.43945	4.16563	1.0926	1.25946	1.33406	3.56916	1.83559	1.30922e-20	1.20728e-19	up
Sb03g11640	3.21521	3.32519	2.87754	0.173484	0.0001	0.032095	45.7895	5.51695	1.35365e-20	1.24765e-19	up
Sb03g37580	3.38036	2.60495	3.20786	7.62973	9.62646	8.22249	0.360818	-1.47066	1.39065e-20	1.28112e-19	down
Sb07g16510	4.41239	3.60374	4.54151	0.5616	0.709285	0.770277	6.1522	2.6211	1.45349e-20	1.33835e-19	up
Sb01g28410	1.41125	1.02041	1.03484	0.0001	0.05553	0.0001	62.2016	5.95888	1.52559e-20	1.40336e-19	up
Sb01g61770	1.46409	1.37828	0.560643	0.0001	0.0001	0.0001	11343.4	13.4696	1.53888e-20	1.4149e-19	up
Sb06g19650	2.02996	1.89498	1.50999	6.21922	6.74039	5.5463	0.293686	-1.76765	1.57097e-20	1.44369e-19	down
Sb05g11180	3.70822	4.4199	4.31386	0.176897	0.215709	0.0001	31.6827	4.98562	1.57836e-20	1.44977e-19	up
Sb01g44230	0.403758	0.261716	0.231122	1.54572	1.7038	1.49257	0.189072	-2.40299	1.62017e-20	1.48673e-19	down
Sb06g04150	42.1043	49.4775	52.0896	19.8271	21.7219	23.1651	2.2201	1.15062	1.69354e-20	1.55178e-19	up
Sb08g01030	0.559433	0.354811	0.541334	0.0001	0.0001	0.0001	4851.93	12.2443	1.86601e-20	1.70648e-19	up
Sb03g36170	0.964074	1.143	0.607654	0.0001	0.0001	0.0001	9049.1	13.1436	1.89662e-20	1.73363e-19	up
Sb07g11580	16.4773	10.4302	17.623	31.2529	30.1335	30.6538	0.483815	-1.04747	2.02171e-20	1.84528e-19	down
Sb01g30240	4.53305	3.09379	3.97314	9.41708	9.20062	11.0834	0.390558	-1.35639	2.81678e-20	2.56225e-19	down
Sb02g30620	8.78018	8.59736	7.63141	2.5326	2.02336	2.23257	3.684	1.88127	2.81979e-20	2.56308e-19	up
Sb05g07000	1.91209	1.97405	2.30636	6.56428	6.8638	7.23825	0.299642	-1.73869	2.82115e-20	2.56308e-19	down
Sb08g09870	3.09406	3.64881	3.57904	0.669891	0.766322	0.651852	4.94329	2.30547	2.82179e-20	2.56308e-19	up
Sb01g70880	4.33653	3.65746	1.33327	20.6918	19.447	15.7388	0.166923	-2.58274	2.82652e-20	2.56614e-19	down
Sb01g24840	0.022817	0.067533	0.036747	0.685123	0.684256	0.783879	0.0590254	-4.08252	3.01682e-20	2.73626e-19	down
Sb01g45840	5.44812	6.38044	6.55518	13.5684	12.8938	12.8604	0.467511	-1.09693	3.13884e-20	2.84556e-19	down
Sb03g01670	5.55577	7.20947	3.5099	17.3015	14.6025	15.9095	0.340388	-1.55475	3.52353e-20	3.18969e-19	down
Sb01g46020	2.61106	2.24307	2.38359	0.350666	0.222713	0.195689	9.41102	3.23435	3.88766e-20	3.51254e-19	up
Sb08g08670	23.4961	22.095	22.2122	7.04552	7.38151	5.6972	3.36924	1.75242	3.95136e-20	3.56838e-19	up
Sb01g52270	0.192838	0.264535	0.50133	1.96413	1.91555	2.03848	0.161993	-2.62599	4.11181e-20	3.7115e-19	down
Sb03g22360	2.97569	2.67413	2.78884	0.180478	0.189437	0.319704	12.2367	3.61314	4.35639e-20	3.92849e-19	up
Sb07g06430	3.99843	3.32973	3.03211	0.180206	0.0001	0.106792	36.0862	5.17337	4.40746e-20	3.97073e-19	up
Sb03g08910	7.4609	8.5023	8.02216	3.00733	2.74615	2.51789	2.8998	1.53595	4.69579e-20	4.22846e-19	up
Sb09g07780	0.230975	0.223219	0.322348	1.50773	1.5366	1.19331	0.183249	-2.44813	4.82802e-20	4.33714e-19	down
Sb01g21900	2.39129	2.1258	2.71742	0.227748	0.099342	0.21623	13.3154	3.73502	4.89869e-20	4.39852e-19	up
Sb06g23110	1.57103	1.2715	1.4309	4.0705	3.8064	3.86249	0.364025	-1.45789	5.00379e-20	4.48646e-19	down
Sb01g47910	17.6242	18.3072	18.4557	8.00477	6.56566	6.39566	2.59405	1.37521	5.21656e-20	4.67276e-19	up
Sb07g10450	1.492	2.32981	1.1604	5.97662	5.99	6.68667	0.267095	-1.90457	5.84077e-20	5.22194e-19	down
Sb01g32900	1.33863	2.30772	1.64206	4.4557	4.95394	4.81622	0.371746	-1.42761	5.94848e-20	5.31571e-19	down
Sb03g43880	25.3712	25.7647	24.7815	11.3838	10.2124	10.1377	2.39232	1.25841	6.60002e-20	5.88116e-19	up
Sb06g31800	0.717669	0.612918	0.557288	3.72193	2.99876	4.2401	0.172239	-2.53752	6.62348e-20	5.89926e-19	down
Sb05g03810	0.0001	0.0001	0.044953	0.637154	0.676627	0.656326	0.0229191	-5.44731	6.68447e-20	5.95076e-19	down
Sb01g60190	15.128	16.2076	16.3581	7.41859	7.95336	7.27632	2.10585	1.0744	6.79924e-20	6.05007e-19	up
Sb01g51290	58.4389	55.0658	51.6885	26.0452	24.6625	23.7332	2.21912	1.14999	6.94584e-20	6.17759e-19	up
Sb06g21170	7.10988	7.20903	6.60503	12.6836	18.0822	15.4618	0.452629	-1.1436	7.06077e-20	6.27386e-19	down
Sb06g01500	0.429217	0.583028	0.268005	0.0001	0.0001	0.0001	4267.5	12.0592	7.45059e-20	6.61086e-19	up
Sb03g31560	3.71683	3.65399	3.73236	1.08346	0.840189	0.844595	4.01091	2.00393	7.73932e-20	6.86057e-19	up
Sb07g15950	3.13141	3.28348	2.83754	6.61692	6.6254	6.10967	0.478113	-1.06458	7.9635e-20	7.05596e-19	down
Sb04g04280	73.5696	85.2847	76.9559	22.3366	26.6611	19.4334	3.44595	1.7849	8.07291e-20	7.14616e-19	up
Sb03g37010	6.14685	5.50725	5.03675	1.40684	1.48286	1.20111	4.08009	2.0286	8.12896e-20	7.19239e-19	up
Sb04g00350	68.11	66.0336	75.4983	31.1348	30.5255	33.4933	2.20319	1.1396	8.33441e-20	7.3707e-19	up
Sb05g09800	8.70423	8.31124	11.3434	19.9339	19.1844	20.6336	0.474609	-1.07519	9.04518e-20	7.98425e-19	down
Sb04g14830	14.4277	14.7888	13.2685	3.78939	4.23987	4.51169	3.3877	1.76031	1.13568e-19	9.97786e-19	up
Sb04g16600	2.47727	3.36827	3.57642	9.34095	7.90384	7.87676	0.375055	-1.41483	1.21063e-19	1.06264e-18	down
Sb06g15720	3.88161	3.32659	3.66067	0.459169	0.554301	0.321235	8.14327	3.02561	1.21695e-19	1.06769e-18	up
Sb07g00010	4.95152	4.70419	3.86345	9.02989	9.31889	9.05882	0.493263	-1.01957	1.50093e-19	1.31071e-18	down
Sb03g18930	1.64469	2.02206	2.12392	5.53726	4.76082	5.40149	0.368843	-1.43892	1.53007e-19	1.33554e-18	down
Sb01g37790	1.17372	1.51162	1.12513	3.687	4.17845	4.6958	0.303351	-1.72094	1.53304e-19	1.33751e-18	down
Sb05g13880	9.10646	9.13787	8.44447	2.91516	2.37459	2.44896	3.44874	1.78607	1.65546e-19	1.44164e-18	up
Sb07g14600	9.93371	10.7102	9.86428	3.13358	2.93205	3.28702	3.26198	1.70575	1.70731e-19	1.48473e-18	up
Sb01g14140	19.5226	18.5522	19.0169	3.97505	4.05348	4.44388	4.57744	2.19454	1.81487e-19	1.57754e-18	up
Sb09g01500	0.182785	0.0001	0.102927	2.57587	1.67528	2.04664	0.0453829	-4.46171	1.85082e-19	1.60656e-18	down
Sb03g16710	32.5155	29.8876	34.4345	15.4113	14.8282	14.4085	2.16891	1.11697	1.88016e-19	1.63052e-18	up
Sb02g12100	0.959932	0.568864	1.07628	0.0001	0.0335	0.0001	77.3019	6.27243	1.901e-19	1.64783e-18	up
Sb02g14350	0.06661	0.082864	0.234392	1.2656	1.51108	1.40996	0.0916885	-3.44712	2.20464e-19	1.90927e-18	down
Sb06g21800	17.1251	11.3964	9.71238	41.6194	45.083	54.2532	0.271248	-1.88232	2.23175e-19	1.93185e-18	down
Sb05g02430	27.0478	24.2673	25.5229	6.84196	7.28351	8.0353	3.4673	1.79381	2.2651e-19	1.95892e-18	up
Sb05g05830	72.2365	70.2304	65.853	34.6376	34.9378	30.4957	2.08172	1.05777	2.45292e-19	2.1194e-18	up
Sb06g23610	6.11714	7.38747	6.82427	12.8922	15.7292	14.1511	0.475278	-1.07316	2.79566e-19	2.41109e-18	down
Sb01g72230	0.427285	0.191342	0.281781	4.17368	3.62234	4.36209	0.0740583	-3.7552	2.86857e-19	2.47284e-18	down
Sb01g25800	11.3561	10.9	10.3225	3.71859	3.57015	3.76965	2.94605	1.55878	2.92443e-19	2.51868e-18	up
Sb01g03420	3.49267	2.91586	2.79322	0.264386	0.421384	0.432561	8.22811	3.04056	3.07966e-19	2.64995e-18	up
Sb09g02070	18.5369	18.9885	20.2214	4.03156	1.58014	3.77153	6.15426	2.62158	3.21585e-19	2.76587e-18	up
Sb07g05040	11.5939	12.3427	9.31143	24.0833	22.8059	23.96	0.469279	-1.09148	3.26491e-19	2.80678e-18	down
Sb04g01460	1.23932	0.867088	0.930255	3.17944	2.8607	2.89792	0.339745	-1.55748	3.32176e-19	2.85434e-18	down
Sb03g24080	12.1416	12.3586	11.2917	4.14226	3.58316	4.28025	2.98125	1.57592	3.36322e-19	2.88865e-18	up
Sb06g17420	0.0001	0.0001	0.031651	0.496359	0.4815	0.335653	0.0242487	-5.36595	3.53997e-19	3.03491e-18	down
Sb02g38840	3.70295	2.65486	2.18631	11.0458	9.76958	10.5444	0.272455	-1.87591	3.64932e-19	3.1258e-18	down
Sb07g14470	18.027	18.1254	18.9241	5.74708	6.89662	4.93684	3.13281	1.64746	3.81774e-19	3.26857e-18	up
Sb06g21640	43.9069	46.564	48.5917	17.8414	15.7693	15.2272	2.84744	1.50966	3.9994e-19	3.41942e-18	up
Sb06g13610	0.238426	0.243331	0.084001	2.06162	1.83073	2.0532	0.0951565	-3.39355	4.10075e-19	3.50129e-18	down
Sb03g31330	5.82567	6.10524	6.59638	1.92718	1.68091	1.79384	3.42975	1.7781	4.26131e-19	3.63673e-18	up
Sb03g35170	9.8443	9.15789	9.34961	1.16256	0.569602	1.47851	8.83051	3.1425	4.46137e-19	3.80401e-18	up
Sb05g02480	5.05521	4.84051	5.49475	12.4096	10.8141	12.6143	0.429447	-1.21945	4.70482e-19	4.00795e-18	down
Sb01g05170	0.836242	0.62794	0.684535	2.28997	2.3299	2.34813	0.308369	-1.69727	4.80035e-19	4.08747e-18	down
Sb04g18480	1.6519	1.47421	1.51732	0.151573	0.177244	0.121703	10.3068	3.36553	4.82383e-19	4.10561e-18	up
Sb05g15290	0.230339	0.163328	0.0001	4.21009	2.8766	2.25107	0.0421693	-4.56766	4.87601e-19	4.14814e-18	down
Sb01g52470	0.449135	0.504335	0.193109	2.11781	2.42788	2.71292	0.157961	-2.66236	5.05812e-19	4.29918e-18	down
Sb02g27430	21.6454	18.4151	18.5644	4.59294	3.41256	3.83547	4.95102	2.30773	5.27813e-19	4.48415e-18	up
Sb01g60040	1.66175	2.07557	2.69557	5.9273	5.42595	6.04542	0.369734	-1.43544	5.29039e-19	4.49253e-18	down
Sb04g03040	5.82564	4.36731	6.11927	11.0267	11.778	11.0789	0.48142	-1.05463	5.30716e-19	4.5027e-18	down
Sb03g15200	4.8479	5.50639	4.35328	11.4652	8.86586	10.8494	0.471692	-1.08408	5.67664e-19	4.80748e-18	down
Sb01g02780	0.034613	0.0001	0.024548	0.417627	1.00024	1.00831	0.0244257	-5.35546	5.83849e-19	4.93787e-18	down
Sb04g09790	1.3951	1.28951	1.50221	4.30954	4.15081	4.92996	0.312675	-1.67726	6.04322e-19	5.10413e-18	down
Sb09g01860	14.7409	15.7434	16.1861	2.66753	4.92986	2.96029	4.42051	2.14421	6.13607e-19	5.18022e-18	up
Sb01g68630	0.762135	0.721611	0.624593	1.9566	2.1657	2.07948	0.339957	-1.55658	6.32163e-19	5.32969e-18	down
Sb04g07690	4.15314	4.20477	3.9457	0.819015	0.551838	0.589289	6.2769	2.65005	7.27262e-19	6.11499e-18	up
Sb06g05930	21.0594	22.9563	22.3489	9.67281	9.74965	10.0828	2.24925	1.16944	8.27197e-19	6.93664e-18	up
Sb02g04070	0.81517	0.806047	1.52622	8.36827	6.04499	5.67941	0.156646	-2.67442	8.37415e-19	7.01919e-18	down
Sb01g17030	0.215821	0.197958	0.378946	2.50229	2.42879	1.64604	0.120528	-3.05256	8.71459e-19	7.29803e-18	down
Sb01g60160	1.95046	2.59766	1.73138	4.88741	5.37796	5.30124	0.403395	-1.30973	8.93317e-19	7.47775e-18	down
Sb03g03440	0.0001	0.194389	0.038061	3.18179	2.05783	2.18294	0.0313302	-4.9963	9.01423e-19	7.54224e-18	down
Sb01g67220	22.9266	20.4535	19.7849	8.43458	8.42471	7.86056	2.55524	1.35346	9.05915e-19	7.57645e-18	up
Sb07g03480	3.35106	3.04024	3.33506	0.678147	0.311703	0.538462	6.36412	2.66996	9.21192e-19	7.69736e-18	up
Sb08g12660	6.96787	7.23236	7.20764	0.907886	1.39155	1.1747	6.16207	2.62342	9.79245e-19	8.17881e-18	up
Sb01g48070	4.28376	4.57454	4.76178	10.9427	9.71396	10.0191	0.444001	-1.17136	1.21877e-18	1.01658e-17	down
Sb09g01830	7.63814	7.76982	7.43834	0.298035	0.259755	0.266111	27.7294	4.79335	1.23365e-18	1.02854e-17	up
Sb04g11520	0.0001	0.0001	0.0001	0.374794	1.07622	0.852376	0.000130243	-12.9065	1.2628e-18	1.05191e-17	down
Sb01g24230	14.7306	13.5483	13.6978	5.68074	5.76071	5.45969	2.48366	1.31247	1.26603e-18	1.05413e-17	up
Sb07g08310	5.346	5.07819	4.78086	1.36799	1.44762	1.10422	3.87901	1.95569	1.41344e-18	1.17634e-17	up
Sb03g04560	1.40786	1.82695	1.50571	0.079	0.0001	0.0001	59.8551	5.9034	1.51025e-18	1.2558e-17	up
Sb01g01790	0.146715	0.243703	0.1396	1.07582	1.30002	1.36702	0.141607	-2.82003	1.53321e-18	1.27433e-17	down
Sb03g44180	1.58577	1.77055	1.92338	3.47908	5.19986	5.50018	0.372357	-1.42524	1.54008e-18	1.27907e-17	down
Sb02g09230	0.938678	1.24512	1.69264	10.8707	9.14537	9.03815	0.133421	-2.90594	1.57527e-18	1.30755e-17	down
Sb01g47750	0.071539	0.125292	0.139938	1.30915	1.33981	0.895139	0.0950226	-3.39559	1.6526e-18	1.36871e-17	down
Sb07g04170	5.84793	5.26483	4.52853	11.386	11.0064	11.2368	0.46511	-1.10436	1.66879e-18	1.3803e-17	down
Sb03g11240	10.0192	10.7001	10.3481	4.57594	4.47405	4.50188	2.29248	1.19691	1.71746e-18	1.41868e-17	up
Sb01g69530	0.868841	1.03349	0.402631	3.93619	5.19104	4.06063	0.174779	-2.51639	1.79817e-18	1.48404e-17	down
Sb04g19050	2.84533	2.62088	1.16464	0.145112	0.095889	0.061994	21.8843	4.45183	1.81683e-18	1.49879e-17	up
Sb01g06280	0.254646	0.263207	0.307388	1.47706	1.18763	1.41191	0.202434	-2.30448	1.97052e-18	1.62343e-17	down
Sb02g35410	0.661243	0.776447	0.772287	1.87726	1.90811	1.83658	0.393098	-1.34704	2.05636e-18	1.69267e-17	down
Sb03g07390	1.53827	2.28415	2.6211	6.72537	7.73248	7.57101	0.292504	-1.77347	2.20202e-18	1.8086e-17	down
Sb08g12210	5.44519	4.73522	5.26318	1.30147	1.52664	1.54811	3.52898	1.81925	2.28532e-18	1.87538e-17	up
Sb09g09470	2.18708	3.17254	2.63333	7.81135	8.24607	6.79203	0.349809	-1.51536	2.60205e-18	2.13343e-17	down
Sb09g11980	0.832004	1.15125	0.826906	3.13243	3.57567	2.97679	0.290159	-1.78509	2.65985e-18	2.17987e-17	down
Sb01g35150	0.271879	0.507064	0.315069	1.5155	1.80016	1.64751	0.220426	-2.18164	2.94629e-18	2.41147e-17	down
Sb03g08950	0.190563	0.201624	0.0001	3.03536	3.37803	3.23325	0.0406657	-4.62004	2.95004e-18	2.41342e-17	down
Sb06g22430	10.8848	11.7597	12.0782	2.8715	2.13463	2.51364	4.61753	2.20712	3.06102e-18	2.5021e-17	up
Sb06g21650	20.0347	15.581	21.5545	1.05624	1.09516	2.53141	12.2085	3.60982	3.21451e-18	2.62642e-17	up
Sb06g02840	13.8034	13.9699	13.7005	6.28431	6.9601	6.06771	2.14756	1.1027	3.37139e-18	2.75101e-17	up
Sb08g06510	0.061832	0.118509	0.0001	1.81713	1.4551	1.78956	0.0356477	-4.81005	3.41159e-18	2.78139e-17	down
Sb06g05330	8.79525	8.4017	7.55413	1.96294	2.06063	2.14631	4.0116	2.00418	3.44058e-18	2.8026e-17	up
Sb01g28980	21.8763	19.0569	21.6209	6.81912	8.08934	7.34551	2.81092	1.49104	3.50322e-18	2.85238e-17	up
Sb06g09720	0.837187	1.66186	1.30668	6.01218	5.12677	4.92801	0.236867	-2.07785	3.5896e-18	2.92145e-17	down
Sb04g07550	6.47762	5.26236	6.66927	1.10376	0.91796	0.903763	6.29271	2.65368	3.75094e-18	3.04879e-17	up
Sb08g11550	11.206	10.6578	10.9966	3.32252	3.90358	3.04118	3.2005	1.6783	3.79964e-18	3.08704e-17	up
Sb08g08510	29.5702	31.9363	25.7869	61.0375	71.8235	62.2502	0.447404	-1.16035	4.20734e-18	3.4109e-17	down
Sb01g46420	10.0164	9.14534	9.60976	4.29309	3.98277	4.38463	2.27254	1.18431	4.25737e-18	3.44997e-17	up
Sb01g05310	8.7201	7.75866	7.49241	2.39186	1.89236	1.97436	3.83014	1.9374	4.46878e-18	3.61661e-17	up
Sb04g00510	2.64705	3.0477	2.77995	0.138242	0.101053	0.0001	35.4005	5.1457	4.56153e-18	3.69008e-17	up
Sb04g05100	0.868	1.00348	1.01862	2.97238	3.26218	2.89548	0.316549	-1.6595	4.80715e-18	3.88376e-17	down
Sb03g39840	18.959	19.29	19.1324	7.764	8.4747	8.86101	2.28614	1.19291	4.83158e-18	3.90182e-17	up
Sb03g35370	4.50619	4.39177	4.79313	1.88192	1.94018	1.92595	2.38187	1.25209	5.45131e-18	4.39852e-17	up
Sb06g25580	27.5418	32.2636	30.7345	14.1329	14.0954	13.2254	2.18412	1.12705	5.75453e-18	4.6372e-17	up
Sb04g07840	15.1547	13.4579	15.5489	4.81716	3.86422	4.10457	3.45391	1.78823	5.76153e-18	4.64085e-17	up
Sb01g56140	0.774676	0.949074	1.20763	2.94559	3.30873	3.50168	0.30047	-1.73471	6.1763e-18	4.96642e-17	down
Sb01g11600	20.6169	22.2934	20.8581	7.60503	6.69844	6.29376	3.09597	1.63039	6.61108e-18	5.30921e-17	up
Sb05g13120	31.7688	31.4467	30.0775	13.61	14.9393	13.9582	2.19474	1.13405	7.37057e-18	5.91156e-17	up
Sb02g29860	0.509574	0.50534	0.28318	3.00217	2.92348	2.67391	0.150949	-2.72787	7.37867e-18	5.91554e-17	down
Sb01g59460	9.8476	9.87996	9.56781	2.72369	3.52584	3.12857	3.12381	1.64331	7.39802e-18	5.92852e-17	up
Sb01g70190	2.4818	3.1957	2.82202	6.06347	6.66687	7.03196	0.430088	-1.2173	7.45176e-18	5.96649e-17	down
Sb01g72240	2.39398	2.30244	2.0017	0.057799	0.0001	0.033963	72.9149	6.18814	7.89104e-18	6.31015e-17	up
Sb07g04900	20.1575	21.8423	21.4508	8.85429	9.66797	7.30229	2.45699	1.29689	7.97159e-18	6.36913e-17	up
Sb02g04160	0.652202	0.803866	0.678787	0.0001	0.0001	0.029572	71.7068	6.16404	8.24004e-18	6.57803e-17	up
Sb07g15880	1.24229	1.23187	1.68433	4.0968	3.83943	4.17072	0.343479	-1.5417	8.71378e-18	6.94441e-17	down
Sb01g61670	10.8235	10.2759	9.88557	3.0404	2.69337	2.35069	3.83267	1.93835	8.77169e-18	6.98463e-17	up
Sb04g12750	2.78133	1.97535	1.76039	8.67931	7.72327	9.85741	0.248175	-2.01057	9.06335e-18	7.21382e-17	down
Sb03g40380	0.938618	0.82314	1.17179	3.29536	3.8776	3.41016	0.277191	-1.85105	9.22649e-18	7.34055e-17	down
Sb04g18850	20.3829	20.7015	21.0387	7.0947	6.83838	7.47018	2.90251	1.5373	9.42468e-18	7.49188e-17	up
Sb02g03550	20.8187	19.9273	20.7384	9.43998	9.91579	8.90426	2.17567	1.12146	9.57015e-18	7.6043e-17	up
Sb01g15130	1.90351	1.96951	1.69483	0.355161	0.248359	0.279586	6.30485	2.65646	1.00148e-17	7.95089e-17	up
Sb03g23790	12.2113	10.5986	9.24324	20.3227	22.5932	23.9094	0.479656	-1.05993	1.02557e-17	8.13528e-17	down
Sb01g58500	5.40564	5.96003	5.63823	1.77075	1.73625	1.99961	3.0879	1.62663	1.0774e-17	8.54277e-17	up
Sb01g20460	8.29145	9.24525	9.72747	2.59366	3.19942	2.63451	3.23511	1.69381	1.10482e-17	8.7565e-17	up
Sb03g11310	2.60411	2.59844	2.56938	0.518341	0.574915	0.400762	5.20204	2.37908	1.12769e-17	8.93399e-17	up
Sb06g00480	4.48761	5.92122	7.11916	0.191847	0.0001	0.210062	43.601	5.44629	1.15492e-17	9.14591e-17	up
Sb09g02430	0.708353	0.773036	0.783646	2.34689	1.98032	2.35708	0.338859	-1.56124	1.16579e-17	9.22419e-17	down
Sb02g24890	2.01917	1.73286	1.86619	4.20179	5.39728	4.71113	0.392602	-1.34886	1.1843e-17	9.36668e-17	down
Sb01g44100	11.0004	10.8494	11.0658	4.52378	4.33775	3.96196	2.56683	1.35999	1.35251e-17	1.06656e-16	up
Sb02g20090	0.0001	0.106357	0.0001	1.72319	0.994072	1.10035	0.0279119	-5.16298	1.36619e-17	1.0769e-16	down
Sb01g58600	4.67404	5.02249	4.99298	1.49367	1.33392	1.4731	3.41561	1.77214	1.36929e-17	1.07889e-16	up
Sb03g27500	18.4257	18.8031	18.4736	6.5054	7.15394	6.11663	2.81667	1.49399	1.49941e-17	1.17993e-16	up
Sb02g03150	13.7939	14.3658	13.4794	5.96208	5.3815	5.88152	2.41735	1.27343	1.54028e-17	1.21158e-16	up
Sb04g02040	1.93495	1.90693	1.92819	4.81203	4.55292	4.64121	0.411966	-1.2794	1.60721e-17	1.26317e-16	down
Sb03g07080	2.23233	2.6161	1.86174	5.61934	5.6407	5.25585	0.406286	-1.29943	1.63511e-17	1.28456e-16	down
Sb01g42750	4.87258	4.12307	4.74985	1.30918	1.17691	1.03847	3.89991	1.96344	1.69637e-17	1.33214e-16	up
Sb04g21510	3.29242	3.82905	3.90864	8.0926	8.20631	8.54805	0.443922	-1.17162	1.80006e-17	1.41297e-16	down
Sb01g58400	7.43686	7.0334	7.17456	2.3973	2.46929	2.21028	3.05853	1.61284	1.81739e-17	1.42597e-16	up
Sb05g05780	0.556017	0.779448	0.55683	3.57228	4.08924	3.26924	0.173117	-2.53018	1.86957e-17	1.46447e-16	down
Sb02g15160	3.45143	3.21704	3.23958	0.599241	0.381482	0.590813	6.30469	2.65643	1.87758e-17	1.47013e-16	up
Sb01g30040	8.34066	6.66325	6.80807	0.647448	1.36729	0.85763	7.59374	2.92481	1.88963e-17	1.47895e-16	up
Sb06g32080	9.54764	10.7524	10.5456	3.57414	3.37982	3.67068	2.90322	1.53765	1.90476e-17	1.48955e-16	up
Sb03g14250	9.53546	6.59891	6.6685	18.9303	16.3405	21.5149	0.40156	-1.31631	1.91971e-17	1.50062e-16	down
Sb01g27660	1.96987	1.99507	2.10705	5.33158	6.31164	6.34309	0.33759	-1.56666	1.94805e-17	1.52214e-16	down
Sb05g09460	15.4485	15.3339	16.7402	5.79325	6.26737	6.57546	2.55003	1.35052	1.96093e-17	1.53157e-16	up
Sb06g14900	0.0001	0.285349	0.0001	2.81276	4.38053	3.36492	0.0270452	-5.20848	2.03953e-17	1.59229e-16	down
Sb06g02740	22.4568	19.4442	18.4876	6.98646	7.21907	6.05751	2.98023	1.57542	2.14435e-17	1.67135e-16	up
Sb01g28540	1.65759	2.22511	1.29463	4.70352	4.59378	5.52784	0.349227	-1.51776	2.17779e-17	1.6946e-16	down
Sb03g02730	16.6672	17.4357	18.4976	7.36529	8.26812	8.05813	2.22023	1.15071	2.23154e-17	1.73498e-16	up
Sb01g06010	6.34182	3.84552	4.28053	13.6246	16.5105	16.3901	0.310968	-1.68516	2.26896e-17	1.76335e-16	down
Sb04g18170	1.27345	1.3043	1.12029	4.43554	4.57422	3.11696	0.30495	-1.71336	2.62576e-17	2.03895e-16	down
Sb02g33310	5.62302	5.36676	5.22244	14.324	18.0368	14.1641	0.348464	-1.52092	2.65209e-17	2.05855e-16	down
Sb03g19390	1.27847	0.837416	1.10203	2.89962	2.67217	2.91456	0.379187	-1.39902	2.67626e-17	2.07645e-16	down
Sb02g40460	23.8078	21.0676	20.6569	9.94144	9.94812	9.35577	2.24078	1.164	2.93813e-17	2.27869e-16	up
Sb01g65870	1.67813	1.0976	1.12633	3.91502	4.10672	4.41101	0.313854	-1.67183	3.1169e-17	2.41335e-16	down
Sb04g13770	13.0612	15.1318	13.1112	4.34644	3.52909	3.50403	3.62968	1.85984	3.28116e-17	2.53427e-16	up
Sb04g15280	1.62513	1.96149	2.08573	0.221152	0.132511	0.147435	11.3198	3.50078	3.29646e-17	2.54503e-16	up
Sb08g13470	3.05368	3.19845	3.25414	0.829799	0.812195	1.04123	3.54285	1.82491	3.61364e-17	2.78419e-16	up
Sb09g10750	10.9517	12.0153	11.2452	4.15605	5.02911	5.12694	2.39044	1.25728	3.91405e-17	3.01318e-16	up
Sb04g18330	3.45185	2.7828	3.02246	6.42849	8.5503	9.42933	0.379264	-1.39873	3.96139e-17	3.04713e-16	down
Sb07g07230	17.0425	18.759	19.1912	8.83769	7.70538	9.26545	2.1308	1.09139	4.09197e-17	3.1437e-16	up
Sb07g07200	8.757	8.31261	9.0808	21.0338	21.8271	23.366	0.394861	-1.34058	4.34803e-17	3.33769e-16	down
Sb07g05380	2.08649	2.05296	2.27392	6.49557	5.72785	5.46018	0.362673	-1.46326	4.44284e-17	3.40908e-16	down
Sb09g12510	7.38583	6.98503	6.45727	1.82751	1.63012	1.27334	4.40251	2.13833	4.67284e-17	3.58118e-16	up
Sb06g29500	11.1167	11.0451	11.4323	3.82577	4.46917	4.61848	2.60149	1.37934	5.02852e-17	3.84905e-16	up
Sb06g25190	26.3689	29.7745	29.3576	13.4085	12.5447	13.7578	2.15308	1.1064	5.09904e-17	3.90144e-16	up
Sb04g22870	4.90455	5.49123	5.92068	18.1549	17.9085	17.6205	0.303936	-1.71816	5.40681e-17	4.13356e-16	down
Sb03g24490	21.9958	18.2974	18.132	5.53869	6.32773	5.40284	3.38319	1.75839	5.46042e-17	4.17115e-16	up
Sb01g26490	1.15126	0.644257	0.640651	3.25173	3.12271	3.51335	0.246382	-2.02103	5.86971e-17	4.48198e-16	down
Sb01g08340	3.93077	4.52736	5.38952	0.883566	1.03821	0.556488	5.58764	2.48224	6.1578e-17	4.69687e-16	up
Sb02g25730	15.7902	14.8609	16.8722	5.95559	5.57337	5.38436	2.80981	1.49047	6.27792e-17	4.78589e-16	up
Sb08g07160	5.25981	5.87532	3.90318	22.1153	13.6495	21.4836	0.262685	-1.92859	6.52184e-17	4.96781e-16	down
Sb08g13150	3.45747	4.02113	3.46914	0.801868	0.531	0.601188	5.66051	2.50093	7.10856e-17	5.41034e-16	up
Sb03g13140	1.68897	1.75989	1.65285	0.031707	0.108227	0.147469	17.7511	4.14983	7.13099e-17	5.42522e-16	up
Sb09g13690	0.012847	0.483009	0.013682	4.069	6.5961	5.23783	0.0320405	-4.96396	7.16116e-17	5.44596e-16	down
Sb05g00810	0.116961	0.038864	0.077851	0.808853	0.783194	1.04375	0.0886549	-3.49566	7.61317e-17	5.78268e-16	down
Sb02g08080	0.12727	0.226067	0.114343	1.39969	1.45304	0.988235	0.121761	-3.03788	8.03266e-17	6.09146e-16	down
Sb03g07130	12.7482	11.9262	12.0978	4.66793	5.01323	4.64125	2.56746	1.36034	8.12056e-17	6.15315e-16	up
Sb01g26980	3.93217	3.74246	5.27621	10.5946	11.0757	7.9396	0.437382	-1.19303	8.2906e-17	6.27693e-16	down
Sb03g44000	22.2812	21.0489	21.5146	9.31636	8.4655	10.2294	2.31495	1.21098	8.50099e-17	6.43104e-16	up
Sb05g13910	11.2636	10.6087	12.2698	3.55791	2.43656	2.88632	3.84449	1.94279	8.58485e-17	6.49186e-16	up
Sb08g10140	8.20278	8.34611	8.76864	2.49893	2.28081	3.02153	3.24531	1.69836	8.70405e-17	6.57671e-16	up
Sb02g06180	6.25859	8.11343	5.82563	1.25657	0.872405	0.868894	6.73733	2.75218	8.95918e-17	6.76675e-16	up
Sb08g16950	3.43244	3.41056	3.30568	6.69354	8.72967	6.1812	0.469751	-1.09003	9.05609e-17	6.8372e-16	down
Sb06g31030	5.45882	6.3825	5.82813	1.12738	1.62264	1.83854	3.85076	1.94515	9.21823e-17	6.95402e-16	up
Sb07g02120	14.5816	15.7544	15.4214	6.53289	6.21299	6.41105	2.38855	1.25614	9.27569e-17	6.99456e-16	up
Sb02g28770	1.89456	1.35905	2.05102	4.65651	5.51685	5.19522	0.34516	-1.53466	9.63171e-17	7.24848e-16	down
Sb06g32440	25.5742	24.5162	25.333	9.37058	10.8992	8.23397	2.64609	1.40386	9.65255e-17	7.26125e-16	up
Sb02g02230	0.247857	0.250612	0.174835	2.73107	2.16792	2.35285	0.092846	-3.42902	9.80832e-17	7.37548e-16	down
Sb06g13520	7.08058	8.06868	7.08314	1.72748	1.4885	1.27807	4.94708	2.30658	1.06624e-16	8.00167e-16	up
Sb09g09260	0.4771	0.315511	0.255768	2.7136	2.59897	2.62526	0.132074	-2.92058	1.10031e-16	8.25078e-16	down
Sb03g20790	1.6066	1.95202	1.85803	6.32036	5.44602	6.17592	0.301892	-1.72789	1.10874e-16	8.31066e-16	down
Sb02g22110	0.603631	0.55021	0.46336	1.6718	3.56652	3.88478	0.177264	-2.49603	1.14773e-16	8.59953e-16	down
Sb08g09340	5.77812	5.23177	4.13842	10.2236	11.0263	10.6182	0.475343	-1.07296	1.23353e-16	9.23498e-16	down
Sb09g11360	2.80436	3.28078	4.08914	9.14347	8.37977	8.66038	0.388574	-1.36374	1.28897e-16	9.63856e-16	down
Sb02g11070	10.5184	8.89032	10.1369	3.66072	3.90372	3.28006	2.72448	1.44598	1.3321e-16	9.9531e-16	up
Sb01g18420	2.75037	3.1589	2.46252	8.59656	7.4796	9.67354	0.325122	-1.62095	1.33554e-16	9.97487e-16	down
Sb05g08780	34.6945	35.124	33.23	15.079	12.5576	14.898	2.4227	1.27661	1.49854e-16	1.11745e-15	up
Sb02g22100	2.97736	4.95414	3.99233	9.93756	10.8057	8.89383	0.402328	-1.31356	1.50299e-16	1.12032e-15	down
Sb06g14720	1.69428	1.76636	2.03858	0.271014	0.170529	0.193937	8.65364	3.11331	1.60064e-16	1.1917e-15	up
Sb02g10980	0.0001	1.16541	0.190864	18.3142	19.3493	17.0661	0.0247832	-5.3345	1.60942e-16	1.19728e-15	down
Sb06g25160	25.4956	26.18	25.4933	10.5018	11.7667	9.76526	2.40898	1.26842	1.61707e-16	1.2025e-15	up
Sb01g41400	1.56097	2.16395	1.36698	4.79959	4.76939	4.75249	0.355544	-1.4919	1.6678e-16	1.23973e-15	down
Sb03g08090	10.3103	10.7076	9.99368	2.84953	1.99654	2.85995	4.02433	2.00875	1.76345e-16	1.30979e-15	up
Sb01g31650	4.58611	4.37897	3.97648	10.376	8.74339	7.75409	0.481574	-1.05417	1.81329e-16	1.34521e-15	down
Sb06g29700	0.749124	0.60527	0.434451	2.26354	2.30735	2.30363	0.260214	-1.94223	1.83577e-16	1.36135e-15	down
Sb02g11340	12.8708	8.71545	8.86313	0.479753	0.656212	0.121055	24.2235	4.59833	1.88002e-16	1.39307e-15	up
Sb06g16300	13.6008	15.4286	14.7593	6.55244	5.99856	6.76771	2.26664	1.18056	1.89476e-16	1.40344e-15	up
Sb01g14450	19.1556	18.9469	18.232	8.63471	7.79905	8.57235	2.25283	1.17174	1.90337e-16	1.40926e-15	up
Sb03g37270	6.84687	7.70394	7.15731	1.17125	0.931168	0.986536	7.02765	2.81304	1.92753e-16	1.42546e-15	up
Sb01g23100	18.7603	19.8134	17.3928	6.08798	6.06937	5.11781	3.23971	1.69587	1.95054e-16	1.44135e-15	up
Sb02g18790	0.264026	0.215689	0.206566	1.18127	0.994033	1.21686	0.202314	-2.30533	2.00214e-16	1.47831e-15	down
Sb03g13560	13.9843	12.8695	13.7018	3.27515	2.84403	2.16745	4.89411	2.29105	2.02477e-16	1.49443e-15	up
Sb03g21050	7.20077	7.49169	5.56393	24.2331	20.061	23.3704	0.299365	-1.74002	2.06648e-16	1.52461e-15	down
Sb02g09140	3.58842	2.19361	3.46314	0.0001	0.0001	0.139583	66.1395	6.04744	2.07636e-16	1.53131e-15	up
Sb02g40360	1.19521	1.05468	0.780053	4.17108	4.21883	3.88968	0.246746	-2.0189	2.12053e-16	1.56266e-15	down
Sb01g36540	3.73197	4.77838	3.86991	11.6019	11.1835	9.41927	0.384425	-1.37923	2.13851e-16	1.57528e-15	down
Sb09g03390	6.54737	8.42414	6.43997	1.62535	1.49294	1.67833	4.46386	2.15829	2.16254e-16	1.59174e-15	up
Sb01g11120	10.7751	8.79674	8.76424	1.41038	2.01157	0.983085	6.43265	2.68541	2.22939e-16	1.6403e-15	up
Sb03g41230	8.32041	8.05107	8.43199	2.64302	3.41866	3.05396	2.72098	1.44413	2.32607e-16	1.71076e-15	up
Sb04g09440	10.663	11.072	10.7438	3.32871	2.95895	3.49217	3.321	1.73162	2.34394e-16	1.72323e-15	up
Sb03g07490	6.17119	5.18977	5.38558	15.6659	13.4931	11.9934	0.406939	-1.29711	2.44543e-16	1.79644e-15	down
Sb03g01310	5.47888	6.7697	6.16756	1.29683	0.583989	0.702977	7.12756	2.83341	2.52137e-16	1.8515e-15	up
Sb04g18620	0.151387	0.467043	0.42392	2.44956	1.831	2.55388	0.152514	-2.71298	2.54564e-16	1.86786e-15	down
Sb01g55240	0.468063	0.446513	0.567283	4.55517	5.012	3.68145	0.11185	-3.16036	2.55118e-16	1.87119e-15	down
Sb05g01770	0.935813	0.753557	0.766248	0.062607	0.0001	0.020006	29.6884	4.89183	2.85462e-16	2.0905e-15	up
Sb03g20740	2.43846	3.41619	2.78318	0.359966	0.561873	0.294769	7.09992	2.8278	3.0145e-16	2.205e-15	up
Sb09g04610	2.0891	1.91546	2.35869	4.48664	4.56933	4.5014	0.469358	-1.09124	3.05064e-16	2.23056e-15	down
Sb01g65970	0.991945	1.24146	0.993803	3.16702	4.85805	4.13416	0.265412	-1.91369	3.16416e-16	2.31177e-15	down
Sb01g31360	2.17649	2.26354	2.04137	5.46103	6.11494	6.57827	0.357019	-1.48593	3.1991e-16	2.33639e-15	down
Sb03g32650	6.0407	5.98316	6.35278	2.05145	1.67068	1.36773	3.61044	1.85218	3.42267e-16	2.49675e-15	up
Sb03g27490	44.8961	46.6531	47.2305	21.1664	22.4269	20.8393	2.15388	1.10694	3.44507e-16	2.51212e-15	up
Sb02g08910	1.0252	1.31641	2.58577	0.063092	0.038462	0.0001	48.472	5.59908	3.65471e-16	2.66086e-15	up
Sb04g14570	7.73583	8.70999	7.90683	1.40732	1.82617	1.93232	4.7142	2.23701	4.09974e-16	2.9814e-15	up
Sb01g06030	45.8105	54.8122	55.0378	6.09991	14.2128	5.36293	6.06258	2.59993	4.10269e-16	2.98239e-15	up
Sb09g15650	7.11069	6.13039	6.83851	2.01654	2.25215	2.11497	3.14547	1.65328	4.16247e-16	3.02468e-15	up
Sb02g41520	30.4584	27.0637	26.1504	12.2276	12.4008	10.5808	2.37644	1.2488	4.87739e-16	3.54007e-15	up
Sb03g04460	1.60711	1.63381	1.39981	0.0001	0.116614	0.0001	39.7276	5.31207	5.06983e-16	3.67832e-15	up
Sb01g09020	16.1449	17.2634	13.2126	5.07844	5.13836	5.36093	2.99279	1.58149	5.12105e-16	3.71404e-15	up
Sb01g33690	0.23334	0.358767	0.596934	2.40948	3.11011	2.76608	0.143506	-2.80082	5.14682e-16	3.73129e-15	down
Sb02g14070	4.25099	4.46043	4.07491	1.36834	1.37431	1.11828	3.31172	1.72758	5.17751e-16	3.75209e-15	up
Sb04g11020	30.8305	29.7804	31.4835	15.5444	14.9825	15.3129	2.00905	1.00651	5.53383e-16	4.00414e-15	up
Sb07g07030	2.04031	1.90169	2.05164	4.53837	3.86499	4.25003	0.473678	-1.07802	5.65459e-16	4.08713e-15	down
Sb04g16550	29.0092	33.9549	30.6066	12.7893	14.509	13.8416	2.27445	1.18552	5.85227e-16	4.22641e-15	up
Sb04g10010	4.84506	5.01021	5.05636	1.53475	1.82456	1.67254	2.96345	1.56728	6.04314e-16	4.36258e-15	up
Sb01g70660	2.57469	2.37722	2.3474	0.603358	0.483505	0.56153	4.42814	2.1467	6.15962e-16	4.44496e-15	up
Sb07g00730	4.50453	4.26032	4.46311	0.702902	0.515869	0.281707	8.81584	3.1401	6.5649e-16	4.73543e-15	up
Sb01g61520	51.9358	57.2084	55.1025	20.7379	22.188	23.9705	2.45524	1.29586	6.56718e-16	4.73543e-15	up
Sb01g49840	10.0862	10.1481	12.9754	2.74601	1.53797	1.53996	5.70227	2.51154	6.89663e-16	4.96346e-15	up
Sb04g15840	13.8332	14.0895	4.92346	40.86	39.6916	42.2656	0.267439	-1.90272	7.86395e-16	5.64449e-15	down
Sb04g04620	14.51	15.5421	16.3059	6.58936	5.50807	5.4821	2.63704	1.39892	7.92608e-16	5.68692e-15	up
Sb01g62150	3.59724	3.65485	3.9729	1.24589	0.990712	0.963587	3.50761	1.81049	8.24805e-16	5.91567e-15	up
Sb06g14190	10.8244	9.85314	9.09659	3.05801	2.86974	3.37204	3.2016	1.67879	8.25701e-16	5.91983e-15	up
Sb05g11330	37.129	33.8579	35.6214	17.0899	17.5763	17.7508	2.03385	1.02421	9.10739e-16	6.51956e-15	up
Sb07g16780	18.7794	17.9134	17.6082	7.29471	6.44058	6.77752	2.64718	1.40445	9.33365e-16	6.6739e-15	up
Sb02g40380	1.49249	1.39756	1.16683	0.156146	0.047714	0.060626	15.3387	3.93911	1.03104e-15	7.36107e-15	up
Sb03g12920	35.0196	32.1386	32.0465	15.6625	14.7972	14.3961	2.21163	1.14511	1.07221e-15	7.64924e-15	up
Sb04g11160	16.9509	17.9245	18.8962	8.03941	7.42096	7.00836	2.39317	1.25893	1.14732e-15	8.17883e-15	up
Sb03g24790	28.7761	27.2746	27.3459	14.4398	12.3521	13.18	2.08638	1.061	1.16106e-15	8.27368e-15	up
Sb01g53920	18.5124	20.1913	18.4447	8.13014	8.37524	8.34288	2.29989	1.20157	1.18809e-15	8.45665e-15	up
Sb01g03410	3.2779	2.64645	3.3682	0.405215	0.401237	0.311685	8.31074	3.05498	1.22079e-15	8.67623e-15	up
Sb01g13320	14.818	13.177	14.3245	5.64411	5.59034	5.64576	2.50705	1.32599	1.22961e-15	8.73559e-15	up
Sb09g00480	1.13949	1.28918	1.16196	0.020516	0.053528	0.13025	17.5758	4.13552	1.44307e-15	1.02405e-14	up
Sb01g41890	0.053983	0.324028	0.254917	2.6605	1.72934	2.37471	0.0935654	-3.41788	1.50809e-15	1.06898e-14	down
Sb03g23580	14.8042	16.4901	18.0647	5.21138	4.81809	5.50353	3.17769	1.66798	1.5215e-15	1.07767e-14	up
Sb01g22390	0.666336	0.794314	0.965374	0.048666	0.0001	0.0001	49.6465	5.63362	1.52692e-15	1.0811e-14	up
Sb08g14750	2.66554	2.4451	2.58414	0.487607	0.460683	0.258288	6.37735	2.67296	1.53867e-15	1.08901e-14	up
Sb03g28400	13.3348	13.9208	12.9791	4.77615	5.35402	4.84728	2.68636	1.42565	1.63896e-15	1.15868e-14	up
Sb01g26680	2.58873	2.36167	2.63932	0.669941	0.704138	0.582066	3.87994	1.95603	1.66671e-15	1.17741e-14	up
Sb06g30400	4.23553	3.40316	3.41537	0.816068	0.890055	0.919608	4.2099	2.07378	1.71259e-15	1.20891e-14	up
Sb01g13330	28.0615	26.0087	27.927	13.9229	13.4224	13.3602	2.0144	1.01035	1.80356e-15	1.27123e-14	up
Sb02g13340	0.960181	0.751563	1.03122	0.066358	0.118968	0.076642	10.4706	3.38827	1.81726e-15	1.2804e-14	up
Sb01g67410	0.954569	0.995724	0.749532	0.055001	0.0001	0.054812	24.5633	4.61843	1.84917e-15	1.30191e-14	up
Sb03g01090	15.6604	17.2441	16.5839	5.45543	4.40971	4.4565	3.4555	1.78889	1.85461e-15	1.30524e-14	up
Sb03g05660	5.97545	5.25031	5.49381	2.08552	1.71989	1.90566	2.92757	1.5497	1.85703e-15	1.30646e-14	up
Sb04g16120	2.57305	1.77349	2.49069	0.303288	0.208502	0.301102	8.41099	3.07228	1.91713e-15	1.34824e-14	up
Sb03g37420	9.98356	9.7076	10.5123	1.01464	2.65045	1.8136	5.5129	2.46281	1.95904e-15	1.37668e-14	up
Sb09g03040	1.44341	1.26006	1.3367	0.076344	0.161919	0.151788	10.358	3.37268	1.9659e-15	1.38098e-14	up
Sb01g62420	1.07012	1.14391	0.970309	2.45589	2.01955	2.12215	0.482652	-1.05095	2.04903e-15	1.4383e-14	down
Sb07g11040	54.6117	60.4301	59.3811	19.7613	16.2171	16.8745	3.30016	1.72254	2.08507e-15	1.46196e-14	up
Sb03g21870	28.1949	27.7841	27.1049	12.4309	11.6141	11.0358	2.36837	1.24389	2.10658e-15	1.47649e-14	up
Sb07g13940	14.8258	15.0779	13.0817	5.07591	4.774	5.54143	2.79282	1.48173	2.15816e-15	1.51095e-14	up
Sb04g20670	8.20008	9.22353	9.41254	2.16636	2.02749	2.16372	4.22114	2.07763	2.25603e-15	1.57889e-14	up
Sb04g09670	8.11568	8.86392	8.75591	2.70528	2.26447	1.97395	3.70631	1.88998	2.41038e-15	1.68439e-14	up
Sb01g00320	0.451281	0.20337	0.073097	2.48781	4.07676	2.82183	0.0775322	-3.68906	2.54516e-15	1.7766e-14	down
Sb01g37110	24.7832	26.5088	23.0551	10.1369	9.6954	9.18581	2.5621	1.35733	2.57359e-15	1.79578e-14	up
Sb01g64520	4.31056	4.52027	5.66923	10.1051	11.7741	10.3166	0.450372	-1.15081	2.60682e-15	1.81761e-14	down
Sb01g03660	9.6255	13.8429	14.1571	3.01287	3.10545	3.03738	4.10951	2.03897	2.65937e-15	1.85356e-14	up
Sb02g11350	5.21968	4.30621	4.2314	0.608101	0.647727	0.449481	8.06733	3.01209	2.6747e-15	1.86356e-14	up
Sb02g39220	2.47486	3.2484	2.98277	7.75409	6.42677	7.01352	0.410771	-1.28359	2.76329e-15	1.92386e-14	down
Sb06g18940	6.32902	6.25978	6.04386	1.96065	1.56595	1.78629	3.50707	1.81027	2.81354e-15	1.95739e-14	up
Sb03g02170	10.6588	10.7189	10.9601	4.5235	4.58817	4.37531	2.39771	1.26166	2.82436e-15	1.96419e-14	up
Sb01g73050	17.4419	16.53	16.3916	7.08186	7.11655	7.92564	2.27641	1.18676	2.9212e-15	2.03003e-14	up
Sb02g05810	0.0001	0.027908	0.175013	1.6454	1.48091	1.65177	0.04249	-4.55673	3.18141e-15	2.20759e-14	down
Sb01g52260	7.49616	3.42632	5.57617	14.3506	16.1983	16.5336	0.35042	-1.51284	3.36485e-15	2.33316e-14	down
Sb01g54980	9.07938	8.72921	9.24703	2.91065	2.63508	2.03669	3.56821	1.8352	3.37764e-15	2.34076e-14	up
Sb01g02210	17.8951	16.154	17.8359	6.05244	4.79522	6.62775	2.96902	1.56999	3.46036e-15	2.39674e-14	up
Sb06g09740	5.25982	5.86389	4.62222	1.39034	0.992244	0.871621	4.83864	2.2746	3.54796e-15	2.4565e-14	up
Sb09g04060	9.47757	10.7137	10.8866	3.23887	3.00533	3.32761	3.24682	1.69903	3.61268e-15	2.50039e-14	up
Sb04g09470	1.11695	1.01739	0.900931	3.01917	3.17107	3.13118	0.325623	-1.61872	3.67591e-15	2.53948e-14	down
Sb02g11310	1.76681	1.42034	1.14722	0.037672	0.132617	0.096996	16.2163	4.01937	3.80034e-15	2.62447e-14	up
Sb04g15490	0.709692	0.859612	0.65841	2.51194	2.71264	2.54942	0.28656	-1.80309	3.8179e-15	2.63563e-14	down
Sb02g07330	1.0726	1.4872	1.37899	3.65584	3.07059	3.02046	0.404107	-1.30719	4.16768e-15	2.87498e-14	down
Sb01g21580	1.68295	1.55816	0.34088	9.46298	8.20898	8.19312	0.138488	-2.85217	4.25537e-15	2.93332e-14	down
Sb02g39070	7.68681	9.36735	9.26996	16.7086	24.3586	20.4204	0.42812	-1.22391	4.57509e-15	3.15024e-14	down
Sb02g05010	2.82544	2.64855	2.67948	6.21377	6.16125	5.4896	0.456403	-1.13162	4.67582e-15	3.21606e-14	down
Sb02g41100	0.304816	0.360416	0.405241	1.4406	1.37945	1.40419	0.253412	-1.98044	4.83734e-15	3.32418e-14	down
Sb03g34500	34.1836	31.0645	34.3856	17.4189	14.7884	17.495	2.00461	1.00332	5.00104e-15	3.43346e-14	up
Sb01g10610	4.70646	5.48864	4.51986	11.3257	10.75	9.75946	0.462225	-1.11333	5.28668e-15	3.62427e-14	down
Sb08g16700	3.2716	2.40159	2.40629	7.09149	8.36597	8.20684	0.341421	-1.55038	5.36402e-15	3.67461e-14	down
Sb03g18100	1.35976	1.49679	1.55282	3.00589	3.29081	3.06534	0.470984	-1.08625	5.50537e-15	3.77007e-14	down
Sb05g06460	0.224741	0.229942	0.330145	1.1842	1.44395	1.47007	0.191504	-2.38455	5.88376e-15	4.02478e-14	down
Sb06g17390	37.9878	38.0207	37.9351	15.3486	19.0012	15.4498	2.28805	1.19412	6.00253e-15	4.10453e-14	up
Sb01g41640	1.89014	2.56755	1.66103	0.0001	0.0001	0.134727	45.3484	5.50298	6.04855e-15	4.13449e-14	up
Sb07g08180	5.04572	5.60214	5.23327	13.6131	13.4155	12.2503	0.404317	-1.30644	6.17639e-15	4.21881e-14	down
Sb02g07380	0.945331	1.19797	1.19146	3.86586	3.562	3.26179	0.311961	-1.68056	6.71025e-15	4.57515e-14	down
Sb05g09920	4.33208	4.5816	4.2288	1.31091	1.12498	0.980657	3.84672	1.94363	6.87868e-15	4.68489e-14	up
Sb07g05950	0.142564	0.115305	0.121802	0.731322	0.507987	0.606404	0.205704	-2.28136	7.1062e-15	4.83283e-14	down
Sb03g25630	13.2061	13.3365	13.3944	6.63918	6.15245	6.80861	2.03758	1.02686	7.26637e-15	4.9364e-14	up
Sb01g04450	5.0234	4.64911	5.12169	10.4173	16.4192	9.32916	0.409068	-1.28959	7.52015e-15	5.10511e-14	down
Sb06g23830	12.6127	13.533	12.7685	5.69134	5.1705	5.86415	2.32658	1.21821	7.76145e-15	5.26511e-14	up
Sb04g10750	22.7469	20.3867	20.9408	6.67672	6.22814	8.3008	3.02157	1.5953	8.03841e-15	5.45103e-14	up
Sb03g00240	2.17994	1.64762	2.05204	0.144496	0.0001	0.12512	21.7992	4.44621	8.84732e-15	5.99091e-14	up
Sb04g18300	0.630785	0.406798	0.640726	1.7531	1.96488	1.62327	0.314216	-1.67017	9.40615e-15	6.36703e-14	down
Sb06g30230	42.7166	40.1737	39.305	17.4822	18.2471	18.6393	2.24754	1.16835	9.48341e-15	6.41702e-14	up
Sb02g12860	1.24835	1.02359	1.19375	4.2815	5.16101	5.50872	0.2318	-2.10905	1.00452e-14	6.79223e-14	down
Sb03g30290	14.5899	14.5062	15.1043	5.72592	6.31382	6.56216	2.37612	1.24861	1.01246e-14	6.84347e-14	up
Sb08g09670	0.83502	0.515247	0.471377	2.45517	2.7894	3.03009	0.220147	-2.18346	1.0419e-14	7.03742e-14	down
Sb07g07150	0.157982	0.132294	0.109232	0.619533	0.778813	0.551529	0.204889	-2.28709	1.0502e-14	7.09095e-14	down
Sb08g04820	7.49244	7.66023	6.64213	2.03853	2.21625	2.72154	3.12411	1.64344	1.05921e-14	7.14404e-14	up
Sb01g65130	18.7973	19.8278	22.1569	9.16101	10.4803	9.73234	2.06927	1.04912	1.22854e-14	8.26833e-14	up
Sb05g04690	2.73888	2.08272	2.14004	0.338901	0.31808	0.264641	7.55368	2.91718	1.28704e-14	8.65891e-14	up
Sb04g13920	0.196648	0.090856	0.100806	1.14123	1.03127	0.989352	0.122811	-3.02549	1.3132e-14	8.83177e-14	down
Sb01g04750	1.13007	1.14048	1.30205	0.214624	0.197255	0.14969	6.36182	2.66944	1.48544e-14	9.96554e-14	up
Sb04g22370	6.59197	8.17385	8.06172	2.10909	2.3128	2.43995	3.32674	1.73411	1.53388e-14	1.02865e-13	up
Sb06g12580	2.98075	2.96331	1.95396	13.0711	11.7553	11.9631	0.214681	-2.21973	1.58411e-14	1.06158e-13	down
Sb03g42740	13.8082	14.7366	15.8147	6.30178	5.20338	5.48322	2.61117	1.3847	1.73175e-14	1.15804e-13	up
Sb03g06350	3.10138	3.04323	2.76133	0.874414	0.828795	0.656723	3.77381	1.91602	1.76208e-14	1.17748e-13	up
Sb02g25350	6.205	5.22089	5.36289	1.68363	1.61761	1.60103	3.4247	1.77598	1.83549e-14	1.22522e-13	up
Sb01g39660	5.41913	5.16127	5.24675	2.4157	2.04614	2.43641	2.29437	1.1981	1.89374e-14	1.26142e-13	up
Sb02g25030	9.00553	9.24862	9.44401	3.65415	3.79569	3.65203	2.49491	1.31899	1.98697e-14	1.32211e-13	up
Sb07g09190	13.4809	12.4871	12.43	5.48399	5.35625	5.06526	2.41413	1.27151	2.00167e-14	1.33095e-13	up
Sb01g19980	3.771	4.51228	4.04174	0.826938	0.869515	1.12672	4.36566	2.1262	2.02524e-14	1.34567e-13	up
Sb01g29940	1.07179	0.738621	1.23794	3.43278	3.3664	3.15705	0.306176	-1.70757	2.04816e-14	1.36042e-13	down
Sb07g13720	2.35966	2.46813	2.30098	5.68163	5.08984	5.731	0.431982	-1.21096	2.23644e-14	1.4839e-13	down
Sb02g06020	29.0155	33.1836	27.5517	12.4264	10.6755	12.6983	2.50698	1.32595	2.30516e-14	1.52788e-13	up
Sb01g46330	24.6296	23.9488	23.147	11.4293	11.5044	10.7505	2.12935	1.09042	2.31966e-14	1.53695e-13	up
Sb02g29800	26.698	25.0514	27.4417	11.7855	10.8185	12.7065	2.2427	1.16524	2.35132e-14	1.55738e-13	up
Sb03g40670	3.25869	3.11312	4.02144	0.537564	0.619876	0.506556	6.24596	2.64292	2.37685e-14	1.57318e-13	up
Sb09g14260	7.35938	7.26214	6.77119	2.40518	2.47001	2.71556	2.81826	1.49481	2.38291e-14	1.57663e-13	up
Sb03g08490	47.5259	49.0773	50.0217	19.8272	19.6746	21.8571	2.38963	1.25679	2.39555e-14	1.58443e-13	up
Sb01g15820	4.38434	5.32914	5.1727	1.3504	1.05641	0.960483	4.42082	2.14432	2.54286e-14	1.68068e-13	up
Sb01g25150	10.8301	11.0921	11.1146	4.25396	4.60124	5.12033	2.3639	1.24117	2.56649e-14	1.69511e-13	up
Sb07g00960	1.98387	2.15621	2.25952	0.393942	0.472961	0.34366	5.28647	2.4023	2.64186e-14	1.74428e-13	up
Sb01g49890	23.5212	22.868	22.1122	11.0828	11.0023	11.5424	2.03707	1.02649	2.66291e-14	1.75756e-13	up
Sb07g08290	0.856072	0.737581	0.639557	0.05508	0.091533	0.066473	10.4803	3.38961	2.69042e-14	1.77509e-13	up
Sb03g28580	1.13034	2.18803	1.07276	5.61637	3.53447	5.1929	0.306135	-1.70776	2.74855e-14	1.81281e-13	down
Sb05g01340	0.832643	0.631163	0.723189	3.53695	3.43223	2.68443	0.226547	-2.14212	2.82997e-14	1.86454e-13	down
Sb01g17470	4.12072	4.16565	4.40209	1.62421	1.51212	1.44914	2.7671	1.46837	2.83574e-14	1.86769e-13	up
Sb06g17950	2.65552	2.3763	2.82917	6.49535	5.62126	5.09907	0.456618	-1.13094	2.89387e-14	1.90531e-13	down
Sb03g37290	3.62506	3.91007	3.57276	0.361146	0.515639	0.347985	9.06937	3.181	2.93273e-14	1.92954e-13	up
Sb01g25870	19.8374	17.3215	18.1657	6.80265	7.40817	7.11887	2.59379	1.37506	3.00574e-14	1.97689e-13	up
Sb03g08790	0.081964	0.143235	0.074115	1.68734	1.04291	0.900005	0.0824498	-3.60034	3.10649e-14	2.04243e-13	down
Sb02g09940	19.3099	16.5503	15.4753	5.90027	5.76588	6.5086	2.82455	1.49802	3.2548e-14	2.13919e-13	up
Sb09g08990	0.818658	0.559808	0.648635	3.64331	3.48726	2.78736	0.204387	-2.29062	3.32422e-14	2.18405e-13	down
Sb01g44800	1.39331	1.80807	1.45774	0.217321	0.21216	0.311278	6.28966	2.65298	3.35113e-14	2.20097e-13	up
Sb01g40140	0.81449	0.804349	0.795952	0.159241	0.23763	0.186844	4.13693	2.04856	3.46737e-14	2.27572e-13	up
Sb03g23670	35.9517	77.2547	79.1521	149.274	146.741	147.991	0.433234	-1.20678	3.49929e-14	2.29506e-13	down
Sb07g09410	0.917632	0.710819	1.19131	2.56469	2.52552	2.55966	0.368602	-1.43986	3.6063e-14	2.36442e-13	down
Sb02g10720	32.0711	29.5843	31.609	12.4384	13.0091	13.2508	2.41004	1.26906	3.68125e-14	2.41188e-13	up
Sb02g32160	24.6918	29.4356	27.3674	8.89993	8.22018	9.22958	3.09282	1.62892	3.78695e-14	2.48027e-13	up
Sb01g01640	0.889636	1.22616	1.08479	2.96895	3.71876	3.04296	0.328916	-1.60421	3.88551e-14	2.54304e-13	down
Sb01g54060	29.1426	33.4467	30.8907	14.8625	14.0495	14.3201	2.16229	1.11256	3.88964e-14	2.54487e-13	up
Sb09g10290	10.6608	10.5456	10.9525	4.54914	4.05218	4.67582	2.42213	1.27627	4.10252e-14	2.68041e-13	up
Sb01g11930	4.66319	5.42162	5.71638	1.02514	0.987953	0.570426	6.11616	2.61263	4.15131e-14	2.71134e-13	up
Sb03g06880	5.23697	5.23217	5.78256	2.51773	2.48515	2.32324	2.21832	1.14947	4.17172e-14	2.72372e-13	up
Sb03g36620	1.50116	1.57833	3.59165	8.24066	10.2465	9.81687	0.235696	-2.085	4.30394e-14	2.8081e-13	down
Sb09g04790	0.0001	0.0001	0.424153	4.06224	3.13015	3.91392	0.0382082	-4.70997	4.41324e-14	2.87841e-13	down
Sb03g39160	3.90444	2.86878	2.90978	6.88809	6.46939	6.33141	0.4918	-1.02386	4.58979e-14	2.99149e-13	down
Sb01g16760	2.16379	1.92345	2.22504	0.672303	0.549347	0.754117	3.19485	1.67575	4.59733e-14	2.99536e-13	up
Sb03g33370	8.82736	8.77271	8.67056	2.43472	1.93909	2.25709	3.96185	1.98618	4.65172e-14	3.02975e-13	up
Sb08g00190	0.214004	0.349496	0.330888	1.26545	1.2072	1.22347	0.24198	-2.04704	4.72126e-14	3.07291e-13	down
Sb01g72590	2.48858	2.02275	2.88943	0.282164	0.336851	0.272498	8.30134	3.05334	4.82587e-14	3.13991e-13	up
Sb08g06140	0.134538	0.0001	0.052032	1.06905	0.810389	0.867773	0.0679489	-3.87941	4.8873e-14	3.17547e-13	down
Sb01g14250	7.93309	7.8374	7.79669	2.61656	2.73602	3.06697	2.7991	1.48496	5.03168e-14	3.26815e-13	up
Sb09g13640	14.9322	14.5577	13.4727	5.9995	4.90475	5.01568	2.69867	1.43225	5.12452e-14	3.32731e-13	up
Sb08g14520	4.50537	4.49853	4.92089	0.964167	1.16629	1.02751	4.40942	2.14059	5.15501e-14	3.34595e-13	up
Sb03g14150	4.26335	4.34176	4.89111	0.888223	1.1183	1.15132	4.27388	2.09554	5.16468e-14	3.35107e-13	up
Sb06g26480	10.1486	9.87697	10.819	4.66517	4.45993	4.13986	2.32527	1.2174	5.23938e-14	3.39836e-13	up
Sb01g61590	11.5488	11.195	11.7134	5.30907	4.93303	5.30435	2.2164	1.14822	5.31848e-14	3.44729e-13	up
Sb01g01630	17.8494	18.3151	17.3603	7.7854	7.82989	8.00752	2.26581	1.18003	5.77779e-14	3.73855e-13	up
Sb05g14310	0.038554	0.0001	0.236002	3.51114	2.14145	2.52377	0.0335914	-4.89576	5.78259e-14	3.74037e-13	down
Sb09g05750	12.2371	14.4631	12.5182	4.02841	5.52727	4.47108	2.79597	1.48335	5.87336e-14	3.79646e-13	up
Sb07g00230	1.67574	1.923	1.89165	0.39749	0.41687	0.438173	4.38342	2.13206	5.9271e-14	3.82857e-13	up
Sb01g54120	13.301	14.5274	14.2731	6.00741	5.84617	6.51822	2.29164	1.19638	6.41754e-14	4.13967e-13	up
Sb03g10310	3.04727	2.74175	2.92232	0.997043	1.03639	1.12974	2.75399	1.46152	6.43391e-14	4.14738e-13	up
Sb08g12220	6.04472	6.30734	5.25691	0.672243	1.13835	1.32797	5.61051	2.48813	6.44366e-14	4.15224e-13	up
Sb05g13350	13.9643	16.5496	15.1583	7.12601	6.41092	7.48634	2.17246	1.11933	6.49656e-14	4.18489e-13	up
Sb01g48450	32.6008	37.2	33.0084	14.8831	15.6063	16.7985	2.17411	1.12042	6.8638e-14	4.4154e-13	up
Sb06g19450	8.32123	6.43501	8.61585	2.55117	2.22464	2.41924	3.24836	1.69971	7.10763e-14	4.57068e-13	up
Sb03g29300	0.611457	0.856336	0.579492	1.58984	1.63936	1.50393	0.432544	-1.20908	7.42859e-14	4.77545e-13	down
Sb01g70320	8.4292	8.97882	8.74011	2.39182	2.49103	3.05757	3.29304	1.71942	7.81729e-14	5.01846e-13	up
Sb01g09740	1.60553	1.61791	1.45058	0.183492	0.119071	0.120623	11.0448	3.4653	7.96879e-14	5.11397e-13	up
Sb01g30150	2.8856	2.76219	2.55814	5.83588	6.77605	4.994	0.466089	-1.10132	8.68713e-14	5.57116e-13	down
Sb03g41850	6.47823	6.66141	8.37946	20.6118	19.1397	23.3612	0.340963	-1.55231	8.8338e-14	5.65942e-13	down
Sb02g18490	1.75639	2.1591	2.58585	0.167458	0.10917	0.327792	10.7563	3.42711	8.90572e-14	5.70355e-13	up
Sb06g19700	5.3672	5.13838	4.62327	1.60621	1.71471	1.68317	3.0233	1.59612	9.5067e-14	6.07807e-13	up
Sb01g00800	9.16523	7.73769	5.88213	0.698054	1.34243	1.00381	7.48451	2.90391	9.61378e-14	6.14235e-13	up
Sb04g10890	4.93753	4.20974	5.24757	16.1636	10.0269	9.6278	0.401886	-1.31514	1.03603e-13	6.60583e-13	down
Sb01g64020	5.2841	5.35121	4.64377	1.14193	1.52899	1.34871	3.80112	1.92643	1.05986e-13	6.75549e-13	up
Sb03g25820	33.4234	34.3672	33.3515	15.2023	14.0537	16.5045	2.21025	1.14421	1.07638e-13	6.85845e-13	up
Sb05g11600	1.12284	1.16028	1.05206	2.37243	2.91308	2.50682	0.428008	-1.22429	1.10502e-13	7.0338e-13	down
Sb06g20270	11.5896	12.3652	11.9568	5.32116	4.42415	4.83359	2.46326	1.30057	1.10949e-13	7.05745e-13	up
Sb03g05350	3.03543	2.64764	2.23143	0.353865	0.428277	0.367156	6.88637	2.78374	1.12175e-13	7.13305e-13	up
Sb01g33340	0.674228	0.946662	0.757356	1.99171	1.7445	2.18304	0.401782	-1.31552	1.14256e-13	7.26041e-13	down
Sb03g37610	2.21475	2.21997	2.52957	0.343697	0.426388	0.435702	5.77571	2.53	1.15078e-13	7.31021e-13	up
Sb04g16720	3.28239	2.08772	2.26856	6.01463	7.42979	7.40459	0.36638	-1.44859	1.17772e-13	7.47879e-13	down
Sb09g14050	15.023	13.8611	15.9455	3.23887	4.37844	2.9489	4.24273	2.08499	1.20436e-13	7.64538e-13	up
Sb02g29220	1.99916	2.0583	2.63097	6.41093	4.85734	5.08637	0.408962	-1.28996	1.20885e-13	7.67127e-13	down
Sb01g31250	21.3321	17.2484	19.0927	5.47045	6.37735	6.22054	3.19195	1.67444	1.24608e-13	7.9049e-13	up
Sb04g04200	3.11643	4.05401	3.49551	1.22297	0.894075	0.971486	3.45341	1.78802	1.27636e-13	8.09425e-13	up
Sb01g20720	9.08459	9.72187	9.40612	4.3257	4.71859	4.77955	2.04086	1.02918	1.29167e-13	8.18854e-13	up
Sb02g37380	3.21007	3.37371	3.32839	1.27015	1.42268	1.24828	2.51506	1.3306	1.29278e-13	8.19282e-13	up
Sb07g00460	4.71953	5.02731	5.30215	1.81612	1.94082	1.65448	2.78096	1.47558	1.30516e-13	8.26853e-13	up
Sb01g33930	2.18731	2.03913	2.69308	4.49043	4.97383	4.42149	0.498319	-1.00486	1.33389e-13	8.44481e-13	down
Sb06g15780	1.55609	1.5382	1.58404	0.131705	0.0001	0.09495	20.6316	4.36679	1.33776e-13	8.46645e-13	up
Sb03g12530	38.4842	38.6422	45.7377	17.6196	17.4239	17.8817	2.32147	1.21504	1.38797e-13	8.7754e-13	up
Sb02g13950	0.814466	0.588806	0.895536	5.85157	5.98121	4.91321	0.137275	-2.86486	1.3946e-13	8.81433e-13	down
Sb02g39420	16.1596	15.5906	16.4971	5.19642	5.46063	5.17652	3.04715	1.60746	1.42569e-13	9.00781e-13	up
Sb03g16890	4.56736	5.01305	4.69071	1.18401	1.37375	1.41311	3.59396	1.84557	1.4491e-13	9.15261e-13	up
Sb03g24770	7.48573	8.13534	8.39268	2.1278	2.38807	2.19816	3.57665	1.83861	1.46817e-13	9.26995e-13	up
Sb01g18000	11.8488	11.2803	11.024	4.55353	2.62365	3.26694	3.27008	1.70933	1.47067e-13	9.28261e-13	up
Sb01g68120	23.2895	22.399	21.6411	9.98806	10.452	10.6358	2.16662	1.11545	1.50579e-13	9.50107e-13	up
Sb07g13890	16.744	16.6392	17.2354	6.23572	7.53761	7.42104	2.3883	1.25599	1.57141e-13	9.91182e-13	up
Sb09g13230	2.6317	2.28795	2.08391	5.6325	4.71393	5.86524	0.432007	-1.21087	1.61943e-13	1.02079e-12	down
Sb04g01900	11.712	12.2887	11.1141	4.18465	4.71466	4.67222	2.58739	1.3715	1.64203e-13	1.03469e-12	up
Sb03g37920	0.934855	0.717291	1.0678	2.4713	2.79509	2.73201	0.340062	-1.55613	1.66087e-13	1.04621e-12	down
Sb03g06330	0.122099	0.065125	0.035818	0.985055	0.601201	0.888383	0.0901311	-3.47183	1.66803e-13	1.05036e-12	down
Sb02g17220	12.1494	11.1952	12.3841	4.30221	4.97577	3.73426	2.74577	1.45721	1.71425e-13	1.07838e-12	up
Sb07g08670	10.8275	7.64788	7.4401	16.9149	18.7962	17.4656	0.487347	-1.03698	1.73491e-13	1.09065e-12	down
Sb01g07620	5.94254	6.58313	7.91236	12.869	15.0631	13.7261	0.490613	-1.02734	1.76902e-13	1.11172e-12	down
Sb03g14780	1.54007	1.80082	1.71311	0.3615	0.312101	0.285481	5.26963	2.3977	1.84736e-13	1.15978e-12	up
Sb07g02140	7.63272	7.71932	8.34857	3.42792	3.61762	3.68984	2.20771	1.14255	1.9339e-13	1.21209e-12	up
Sb02g24430	12.2118	12.622	12.699	5.82311	5.41153	4.85473	2.33277	1.22204	1.96359e-13	1.23029e-12	up
Sb03g10680	4.24262	3.91196	3.86085	1.09292	0.921836	1.20399	3.73295	1.90032	2.04494e-13	1.27912e-12	up
Sb02g38540	2.72633	3.06208	3.27109	0.78074	0.618579	0.552439	4.64171	2.21466	2.15635e-13	1.34837e-12	up
Sb02g28400	0.487331	0.514538	0.517607	1.30448	1.30042	1.23202	0.396014	-1.33638	2.19703e-13	1.37289e-12	down
Sb04g10390	2.06263	1.89868	1.61434	0.402418	0.463782	0.478608	4.14606	2.05174	2.20799e-13	1.37928e-12	up
Sb04g12570	0.0001	0.06379	0.302496	1.72102	2.39954	2.20358	0.0579346	-4.10943	2.29617e-13	1.43293e-12	down
Sb03g01010	1.46873	1.64003	1.71759	3.79512	3.44797	3.06564	0.468181	-1.09486	2.40159e-13	1.49723e-12	down
Sb01g22200	4.1175	4.12383	4.09598	0.385505	0.925403	0.53275	6.69176	2.74239	2.41668e-13	1.50613e-12	up
Sb09g04530	6.1591	6.65336	5.90042	2.06591	1.93142	2.06086	3.08886	1.62707	2.4978e-13	1.55411e-12	up
Sb07g17190	0.295269	0.847656	0.221467	5.46648	4.2023	5.07449	0.0925434	-3.43373	2.50761e-13	1.5597e-12	down
Sb03g23400	2.41921	2.11809	2.13146	0.412261	0.275345	0.227784	7.28515	2.86496	2.52868e-13	1.57228e-12	up
Sb06g07160	1.45798	1.94213	1.36972	4.32721	3.98855	4.49348	0.372375	-1.42517	2.54336e-13	1.58089e-12	down
Sb05g10540	4.80055	6.76745	6.48816	0.559965	0.729615	0.927199	8.14522	3.02595	2.54638e-13	1.58224e-12	up
Sb02g31250	5.15775	5.08584	4.8942	1.84612	1.73432	1.99402	2.71556	1.44125	2.59179e-13	1.60993e-12	up
Sb01g52880	5.22868	6.20752	5.46602	0.691062	0.899699	0.887398	6.82047	2.76987	2.64159e-13	1.63977e-12	up
Sb07g10150	0.662434	0.974507	1.15616	0.0001	0.0001	0.06603	42.1727	5.39824	2.71605e-13	1.68389e-12	up
Sb04g00660	17.1751	21.6917	19.8412	7.39743	6.18805	4.80878	3.19165	1.6743	2.71624e-13	1.68389e-12	up
Sb06g29420	10.9004	10.3608	10.6216	4.58082	4.56928	4.51288	2.33351	1.2225	2.76346e-13	1.7126e-12	up
Sb01g09340	15.2429	14.7131	14.4797	5.76965	6.26248	6.84496	2.35395	1.23508	3.03171e-13	1.87637e-12	up
Sb01g03300	14.7448	16.6632	13.1517	4.55129	4.10173	3.78416	3.58278	1.84108	3.13368e-13	1.9382e-12	up
Sb03g37300	4.30308	4.9714	4.91758	0.105651	0.193473	0.66435	14.7301	3.88069	3.13794e-13	1.93955e-12	up
Sb03g36250	15.7288	16.3179	15.3982	7.61127	7.78774	7.65209	2.05825	1.04142	3.16929e-13	1.95774e-12	up
Sb01g71080	5.2466	4.70277	6.22308	11.0473	12.1081	11.2375	0.470226	-1.08857	3.19537e-13	1.9731e-12	down
Sb01g36030	6.12622	6.43216	5.60953	1.77205	1.72758	1.27028	3.80886	1.92936	3.22878e-13	1.99308e-12	up
Sb02g03510	57.0043	59.9665	61.3165	24.3955	24.574	23.1863	2.47087	1.30502	3.25798e-13	2.00944e-12	up
Sb03g27640	1.80235	1.95254	1.76572	0.10641	0.127283	0.309573	10.1619	3.3451	3.31967e-13	2.04448e-12	up
Sb04g10720	0.294779	0.229442	0.468334	1.43741	1.37548	1.36373	0.237645	-2.07312	3.34273e-13	2.05666e-12	down
Sb02g28920	10.7936	9.9051	10.4938	4.39135	4.34426	4.59365	2.34016	1.22661	3.42584e-13	2.10641e-12	up
Sb06g25840	0.270191	0.296733	0.100322	1.66417	1.38085	1.66488	0.141669	-2.8194	3.62288e-13	2.22538e-12	down
Sb04g12950	17.9896	19.3203	20.0921	8.58721	8.03264	7.87372	2.34355	1.2287	3.77251e-13	2.31578e-12	up
Sb01g22700	10.1882	26.3823	22.9784	53.6889	51.8077	55.8202	0.369142	-1.43775	3.78465e-13	2.32247e-12	down
Sb01g28490	1.67766	2.9933	4.15672	9.15624	8.73972	9.02954	0.327856	-1.60887	3.88286e-13	2.38041e-12	down
Sb09g11320	4.17114	4.01341	4.13247	9.14848	8.51559	7.77704	0.484139	-1.04651	3.97886e-13	2.43767e-12	down
Sb06g22810	10.6719	11.6347	11.276	4.67492	4.83289	5.23851	2.27736	1.18736	4.03308e-13	2.46928e-12	up
Sb02g26860	1.94338	1.46372	1.87576	0.432737	0.34377	0.475785	4.21856	2.07675	4.16797e-13	2.5502e-12	up
Sb08g14850	1.32732	1.37414	0.952514	0.109707	0.064827	0.04863	16.3735	4.03329	4.27195e-13	2.61297e-12	up
Sb01g46160	4.34079	3.6265	2.89815	0.424392	0.368262	0.567216	7.99006	2.99821	4.29998e-13	2.62926e-12	up
Sb04g02990	10.4858	11.1619	9.55237	0.538456	0.355632	0.0001	34.892	5.12482	4.36073e-13	2.66467e-12	up
Sb03g25470	19.2591	19.0065	19.989	9.08808	9.45607	8.94641	2.11908	1.08344	4.54861e-13	2.77767e-12	up
Sb05g13100	11.9995	11.8907	10.365	3.78309	3.83564	3.78777	3.00313	1.58647	4.69544e-13	2.86454e-12	up
Sb01g24670	8.42373	8.8202	7.92129	3.13054	2.1519	2.72343	3.14334	1.6523	4.90222e-13	2.98875e-12	up
Sb05g04240	20.0415	21.7672	23.2779	2.56307	5.45334	3.0028	5.90665	2.56234	4.93303e-13	3.0046e-12	up
Sb01g00620	1.95623	1.6974	1.6394	5.69484	5.89459	6.35585	0.294954	-1.76144	4.98334e-13	3.03427e-12	down
Sb01g27430	3.77748	3.96112	4.06961	0.78786	1.05391	0.863012	4.36568	2.12621	5.12939e-13	3.12016e-12	up
Sb01g28130	3.97728	2.39329	4.72786	13.0001	10.1287	8.17616	0.354525	-1.49604	5.25076e-13	3.19192e-12	down
Sb02g15120	0.940988	0.928399	0.979531	2.59689	2.24874	3.06856	0.359975	-1.47403	5.28468e-13	3.21049e-12	down
Sb01g31080	0.596529	1.17084	0.614454	2.39715	2.60916	2.52491	0.31626	-1.66082	5.28472e-13	3.21049e-12	down
Sb02g28220	3.54967	4.87074	2.79623	0.0001	0.154659	0.287165	25.3814	4.6657	5.36187e-13	3.2563e-12	up
Sb01g05240	2.07894	2.67171	2.37663	0.522358	0.46291	0.402139	5.13712	2.36096	5.53084e-13	3.35783e-12	up
Sb03g03220	9.37794	8.38011	7.25417	2.57192	2.33604	2.53177	3.36198	1.74931	6.09903e-13	3.6992e-12	up
Sb01g13170	1.52283	1.187	1.42227	0.27379	0.266529	0.282654	5.02096	2.32796	6.13558e-13	3.72017e-12	up
Sb08g15550	2.02693	2.25712	1.47081	3.8674	5.07102	5.24208	0.40583	-1.30105	6.31271e-13	3.82509e-12	down
Sb06g11980	21.1712	22.377	20.6219	9.1016	9.8721	8.95162	2.29792	1.20033	6.38661e-13	3.86738e-12	up
Sb02g17030	18.6895	19.7355	20.4288	6.80291	7.96074	6.96432	2.70866	1.43758	6.59909e-13	3.99476e-12	up
Sb09g11000	2.87407	2.39288	1.76799	0.077458	0.208092	0.0001	24.6278	4.62222	6.8196e-13	4.12559e-12	up
Sb08g01400	2.99663	3.54617	2.38442	0.256073	0.644738	0.530234	6.23826	2.64114	7.18382e-13	4.34452e-12	up
Sb01g13020	2.4847	2.51413	2.48825	0.354185	0.197026	0.487251	7.20979	2.84996	7.44443e-13	4.49923e-12	up
Sb01g34830	11.1332	11.8927	11.9431	4.79551	4.1121	4.06677	2.69523	1.43041	7.73395e-13	4.6697e-12	up
Sb09g07380	13.1903	14.3267	15.2024	5.5787	4.48297	4.73524	2.88705	1.5296	8.11901e-13	4.89748e-12	up
Sb01g39580	10.583	9.44476	11.1808	2.26213	3.59973	2.90745	3.55884	1.83141	8.22466e-13	4.95962e-12	up
Sb01g16210	3.12825	3.08525	2.65503	15.1134	11.5819	12.5058	0.226231	-2.14413	8.50854e-13	5.12422e-12	down
Sb09g03360	3.69718	2.31347	2.60205	0.13142	0.0001	0.225982	24.0913	4.59044	8.58162e-13	5.16492e-12	up
Sb09g03800	2.68377	2.1941	2.56126	5.08633	6.15572	5.52905	0.443569	-1.17277	9.01783e-13	5.42572e-12	down
Sb02g17520	2.91841	3.80556	3.63522	0.900743	0.6405	0.902593	4.23891	2.08369	9.09412e-13	5.46811e-12	up
Sb09g08030	2.9673	2.9027	3.12185	0.705031	0.842042	0.534474	4.31979	2.11096	9.7484e-13	5.85216e-12	up
Sb01g51040	3.60765	4.43694	3.67297	0.661844	0.467254	0.962524	5.60214	2.48598	1.02625e-12	6.149e-12	up
Sb06g19240	0.641938	0.254827	0.624552	2.83199	2.77041	2.21536	0.194598	-2.36143	1.04591e-12	6.26479e-12	down
Sb08g05920	10.3255	10.7313	10.199	4.29841	4.88679	4.29683	2.31833	1.21308	1.0545e-12	6.3122e-12	up
Sb04g19350	12.9169	14.4444	13.5551	1.45236	0.195538	1.54634	12.8094	3.67914	1.06363e-12	6.36486e-12	up
Sb01g03220	2.07705	2.66634	3.13106	0.474072	0.367716	0.222805	7.39668	2.88688	1.0915e-12	6.52743e-12	up
Sb04g22130	53.8481	48.6928	46.1164	20.1134	19.8106	20.5417	2.45854	1.2978	1.18292e-12	7.06069e-12	up
Sb03g31800	8.01313	8.16348	7.58689	2.6879	2.88217	2.96217	2.78514	1.47775	1.25188e-12	7.46757e-12	up
Sb07g00940	3.33147	2.73253	2.92434	0.630079	0.822742	0.68078	4.21276	2.07476	1.29582e-12	7.72476e-12	up
Sb04g02070	4.25111	4.86856	4.82093	1.65426	1.50624	1.65518	2.89483	1.53348	1.29704e-12	7.72958e-12	up
Sb01g28080	22.4591	21.3633	22.3568	7.31138	8.8081	9.56744	2.57638	1.36534	1.30308e-12	7.76307e-12	up
Sb03g12000	2.09107	2.1158	2.12331	0.664659	0.600125	0.653198	3.30043	1.72266	1.33849e-12	7.96899e-12	up
Sb08g18050	1.28557	1.07652	1.59968	0.0001	0.127183	0.0001	31.1013	4.9589	1.41504e-12	8.41408e-12	up
Sb01g27100	28.5517	25.9901	27.2801	10.293	10.2032	9.42852	2.73426	1.45115	1.41562e-12	8.41485e-12	up
Sb03g12980	2.79643	2.63671	2.12332	5.73112	5.31783	6.95081	0.419809	-1.25219	1.44208e-12	8.56945e-12	down
Sb06g07550	0.281078	0.589961	0.526904	2.38703	1.97813	2.01137	0.219233	-2.18947	1.46026e-12	8.67474e-12	down
Sb09g03120	6.50702	6.09539	5.84276	1.45547	1.98578	1.64736	3.6248	1.8579	1.46473e-12	8.69856e-12	up
Sb03g34700	0.716071	0.576515	0.482767	3.9276	3.01924	2.54885	0.186964	-2.41917	1.48617e-12	8.82026e-12	down
Sb01g48900	14.4423	14.5521	14.9511	5.86245	7.18351	6.36796	2.26361	1.17862	1.514e-12	8.98265e-12	up
Sb08g17480	1.88755	2.26574	1.94689	4.02041	4.47096	4.79616	0.459091	-1.12315	1.52984e-12	9.07089e-12	down
Sb02g18890	0.077628	0.192482	0.292356	1.25074	0.92433	1.40532	0.157096	-2.67028	1.63992e-12	9.71437e-12	down
Sb07g10780	3.58139	3.72027	3.34966	1.13286	1.28029	1.10738	3.02549	1.59717	1.6686e-12	9.88113e-12	up
Sb03g19010	51.0595	44.9605	45.2814	21.5524	23.8793	21.8671	2.09961	1.07012	1.70698e-12	1.01021e-11	up
Sb02g02560	1.41335	1.66428	0.963523	0.076925	0.094966	0.0001	23.4963	4.55436	1.73759e-12	1.02767e-11	up
Sb06g05860	22.7736	27.2554	30.0062	2.93509	6.36071	8.0511	4.6138	2.20596	1.74076e-12	1.02922e-11	up
Sb04g16010	4.53151	4.00689	4.07675	0.828765	1.14284	1.28498	3.87374	1.95373	1.74979e-12	1.03424e-11	up
Sb02g22010	0.450203	0.685142	0.606063	0.0001	0.049303	0.03658	20.2529	4.34006	1.80818e-12	1.06808e-11	up
Sb04g00920	33.2416	27.9517	28.2926	13.832	13.1641	11.7979	2.3067	1.20583	1.81108e-12	1.06945e-11	up
Sb01g69410	9.75749	10.0853	10.1882	4.7577	4.02995	4.77229	2.21468	1.1471	1.8754e-12	1.10674e-11	up
Sb01g67140	21.7114	11.0649	9.31477	37.4994	31.6259	31.5448	0.418108	-1.25805	1.97134e-12	1.16263e-11	down
Sb03g35380	24.682	24.9481	22.8957	12.5323	11.6704	10.6644	2.08006	1.05663	2.07544e-12	1.22249e-11	up
Sb01g30770	5.68907	6.94645	7.47492	0.951981	0.54786	1.22605	7.37757	2.88315	2.08048e-12	1.22507e-11	up
Sb04g18650	5.69332	5.80079	5.61252	2.23692	2.30804	2.24425	2.51968	1.33324	2.13011e-12	1.25351e-11	up
Sb04g02970	2.35582	1.87215	1.51476	0.183218	0.35602	0.228641	7.47871	2.90279	2.17857e-12	1.28042e-11	up
Sb01g15150	11.0963	11.1945	12.2786	3.63424	3.37371	2.82934	3.51412	1.81316	2.22911e-12	1.3089e-11	up
Sb03g15670	0.854709	0.36425	0.850957	0.040976	0.0001	0.029694	29.2485	4.87029	2.29056e-12	1.34414e-11	up
Sb03g07820	10.9311	9.41179	9.1294	4.16415	2.99424	3.86466	2.67369	1.41883	2.32132e-12	1.36176e-11	up
Sb03g10160	1.88024	1.1998	1.00391	4.19225	5.09183	4.9035	0.287854	-1.79659	2.36576e-12	1.3874e-11	down
Sb03g22760	12.0542	11.1487	11.5204	5.0503	5.48594	4.97437	2.23868	1.16265	2.44934e-12	1.43507e-11	up
Sb04g14260	1.3427	1.57446	0.847837	4.07896	3.05548	4.19469	0.332329	-1.58932	2.48509e-12	1.45511e-11	down
Sb03g14140	6.07991	5.10519	4.87613	1.73377	1.39938	1.5046	3.46316	1.79209	2.56997e-12	1.50387e-11	up
Sb02g04060	7.51341	10.1459	10.3704	19.4618	16.9515	19.8237	0.498421	-1.00456	2.58128e-12	1.51002e-11	down
Sb01g50080	22.9276	24.2543	27.0736	10.6386	10.8512	11.2872	2.26548	1.17981	2.60079e-12	1.52096e-11	up
Sb09g13090	11.8052	12.3707	13.5525	27.5391	25.3654	26.3592	0.475986	-1.07101	2.76981e-12	1.61779e-11	down
Sb09g11730	21.427	21.7518	19.3549	4.97034	6.67251	5.32605	3.6852	1.88174	2.81567e-12	1.64305e-11	up
Sb01g01860	1.18626	1.39031	1.11011	0.228254	0.196441	0.28122	5.22256	2.38476	2.85092e-12	1.66258e-11	up
Sb06g32820	2.80499	3.00255	1.69865	8.0631	6.94166	6.60106	0.347415	-1.52527	2.9292e-12	1.7077e-11	down
Sb03g02310	2.31042	2.1093	3.32052	0.212552	0.0001	0.0001	36.3815	5.18513	3.13616e-12	1.82779e-11	up
Sb02g39520	2.42169	2.74165	2.59328	0.162698	0.247816	0.0001	18.8903	4.23957	3.15101e-12	1.83587e-11	up
Sb03g28610	2.16229	4.04716	2.29974	7.70991	6.96735	7.86789	0.377429	-1.40572	3.17e-12	1.84637e-11	down
Sb03g33840	13.6548	13.4212	13.1457	5.62068	6.40954	5.20876	2.33318	1.2223	3.21035e-12	1.86871e-11	up
Sb06g13190	7.28686	7.60715	8.07377	1.92384	2.33869	1.59592	3.92045	1.97102	3.46206e-12	2.01149e-11	up
Sb08g01620	3.88339	3.7457	3.87895	7.82279	9.62451	10.5272	0.411375	-1.28147	3.56385e-12	2.06999e-11	down
Sb03g00800	9.74032	11.6501	11.904	3.55166	3.78375	3.35373	3.11479	1.63913	3.56803e-12	2.07177e-11	up
Sb07g13870	31.6861	30.3893	29.2611	14.742	14.4859	13.7757	2.12393	1.08674	3.64319e-12	2.11476e-11	up
Sb07g09690	6.42006	4.73182	6.03326	0.510995	0.30125	1.15088	8.75396	3.12994	3.75805e-12	2.17995e-11	up
Sb01g26950	6.39226	6.00131	5.08635	2.08063	2.12847	1.75	2.93332	1.55253	3.85305e-12	2.23313e-11	up
Sb04g15760	5.42717	4.63928	5.13933	1.86033	2.1482	1.91392	2.56748	1.36035	4.08909e-12	2.36701e-11	up
Sb03g22420	1.41138	1.08136	1.0232	0.165613	0.123891	0.153707	7.93287	2.98784	4.33435e-12	2.50589e-11	up
Sb07g13800	1.91165	2.04271	1.6308	0.026173	0.154221	0.0001	30.9437	4.95158	4.45072e-12	2.56843e-11	up
Sb03g27510	8.95772	8.72325	7.71733	3.29772	3.25178	3.40096	2.55247	1.3519	4.70304e-12	2.70821e-11	up
Sb03g16660	6.25537	5.97796	6.97299	3.04122	2.6586	2.74052	2.27554	1.18621	4.87833e-12	2.80743e-11	up
Sb06g32120	8.83335	8.64248	8.30264	3.46493	3.25523	3.35127	2.55956	1.3559	4.89162e-12	2.81422e-11	up
Sb05g04420	1.69516	2.46167	0.759978	6.76657	7.12446	5.97705	0.247473	-2.01466	4.9435e-12	2.84319e-11	down
Sb03g41340	11.4087	11.6072	11.6897	5.06022	4.78746	4.51328	2.41666	1.27302	5.02688e-12	2.89026e-11	up
Sb06g04290	2.45214	2.58432	2.18008	0.636826	0.537145	0.414099	4.54422	2.18403	5.14314e-12	2.95349e-11	up
Sb01g63110	1.72846	1.94195	1.70235	0.228291	0.239586	0.316253	6.85188	2.7765	5.34989e-12	3.0694e-11	up
Sb01g19640	17.3611	14.6802	14.4373	8.35073	6.61621	7.13321	2.10309	1.07251	5.40636e-12	3.10086e-11	up
Sb07g06170	10.4353	12.4116	11.4369	4.35865	3.8104	3.66674	2.89662	1.53437	5.42607e-12	3.11121e-11	up
Sb04g18900	0.08563	0.240543	0.209107	1.66696	1.11626	1.2705	0.132047	-2.92088	5.43128e-12	3.11325e-11	down
Sb02g05780	20.1807	20.2923	21.1545	7.10058	7.15901	9.39656	2.60514	1.38136	5.53283e-12	3.16953e-11	up
Sb01g19810	1.77352	1.28615	1.00519	5.19707	3.95672	3.77104	0.3145	-1.66887	5.56179e-12	3.18514e-11	down
Sb01g52220	2.00514	2.05946	1.88154	0.328251	0.278105	0.277179	6.72995	2.75059	5.56896e-12	3.18827e-11	up
Sb01g62430	0.099328	0.143866	0.051021	0.811783	0.768163	0.676033	0.130416	-2.93881	5.75639e-12	3.29257e-11	down
Sb09g08300	0.125779	0.092493	0.180874	1.30845	0.974931	0.711064	0.133295	-2.9073	5.86832e-12	3.35557e-11	down
Sb09g07630	2.45613	2.70176	2.43255	0.61189	0.408945	0.488054	5.03048	2.3307	5.92476e-12	3.38681e-11	up
Sb03g14200	10.278	11.5249	11.9118	3.70481	3.10305	2.56213	3.59815	1.84726	6.36389e-12	3.63231e-11	up
Sb07g03600	1.01688	1.28329	1.34096	5.97459	4.47433	4.51187	0.243379	-2.03873	6.41887e-12	3.66258e-11	down
Sb02g19150	21.5908	22.0107	21.0563	10.7106	10.6104	9.9322	2.06884	1.04882	6.45221e-12	3.68049e-11	up
Sb01g66950	0.275086	0.772818	0.76202	4.81387	4.38356	3.95551	0.137606	-2.86138	6.4771e-12	3.69356e-11	down
Sb01g67110	14.9061	14.0329	12.5856	5.93784	6.32306	5.83409	2.29481	1.19838	6.48663e-12	3.69787e-11	up
Sb04g02620	3.02417	2.83982	3.23226	0.754542	0.793483	0.785339	3.89835	1.96286	6.73474e-12	3.83699e-11	up
Sb01g33630	2.9992	2.64922	2.70534	0.68882	0.488216	0.656117	4.55705	2.1881	7.00433e-12	3.98816e-11	up
Sb01g09140	9.22135	8.35731	5.85758	18.6233	19.637	17.3131	0.421717	-1.24565	7.10142e-12	4.04099e-11	down
Sb01g72980	4.52502	3.86724	2.2499	13.3834	13.3883	10.091	0.288697	-1.79237	7.34844e-12	4.17902e-11	down
Sb03g42330	3.44313	2.85492	2.43534	11.2338	7.62368	11.6858	0.285935	-1.80624	7.66649e-12	4.35726e-11	down
Sb05g10770	51.1948	45.7172	48.5122	12.8341	17.1975	14.3781	3.27461	1.71132	7.70903e-12	4.38011e-11	up
Sb09g07240	2.03941	2.25546	1.58072	0.311184	0.243523	0.266138	7.15798	2.83955	7.83597e-12	4.44954e-11	up
Sb06g01810	59.2942	48.71	49.5398	12.6409	13.9867	17.0835	3.60422	1.84969	7.92104e-12	4.49649e-11	up
Sb04g11170	8.63851	7.2017	8.06865	3.59464	2.84354	3.65244	2.36941	1.24453	8.09422e-12	4.59202e-11	up
Sb03g28930	7.40778	9.43369	7.91875	3.14015	2.54324	2.80471	2.91705	1.54451	8.31847e-12	4.71639e-11	up
Sb08g02730	12.4248	12.8016	12.9631	5.57233	4.69253	4.97262	2.50629	1.32555	8.35137e-12	4.73219e-11	up
Sb01g29620	120.744	103.721	107.438	45.3745	47.1595	54.2433	2.26127	1.17713	8.43741e-12	4.77806e-11	up
Sb01g73070	84.3468	92.5024	84.4683	32.9871	29.755	14.4226	3.38649	1.75979	8.53471e-12	4.82961e-11	up
Sb06g16610	9.37393	9.15143	9.4391	4.04225	4.32871	4.49148	2.17412	1.12043	8.53615e-12	4.82961e-11	up
Sb07g02660	0.89115	1.34801	1.18373	2.57028	2.99597	2.84306	0.407036	-1.29677	8.85145e-12	5.00348e-11	down
Sb01g48710	2.88699	1.68515	1.84873	9.23404	7.62905	7.23372	0.266461	-1.908	8.87539e-12	5.0155e-11	down
Sb03g17260	13.4204	13.459	13.416	6.49355	5.78338	6.17955	2.18327	1.12649	9.01273e-12	5.09005e-11	up
Sb01g62040	20.79	20.0322	20.6928	8.35389	7.88326	8.20332	2.51693	1.33167	9.43255e-12	5.32395e-11	up
Sb09g02860	27.6179	22.7632	29.5271	13.0009	12.4071	12.0138	2.13534	1.09446	9.53365e-12	5.37939e-11	up
Sb04g08630	37.4203	40.2137	38.8297	17.6318	19.9621	20.0135	2.02168	1.01555	9.61718e-12	5.4249e-11	up
Sb02g40350	6.07029	6.01806	6.09874	2.55612	2.95821	2.91011	2.15885	1.11026	9.6865e-12	5.46236e-11	up
Sb03g11380	37.2177	35.8781	41.2993	14.2687	13.7217	12.4642	2.82774	1.49965	9.82658e-12	5.53637e-11	up
Sb01g50430	7.65421	7.38154	7.3299	3.4985	3.03658	3.33237	2.26661	1.18054	1.01015e-11	5.68617e-11	up
Sb06g31010	1.28949	0.52934	0.762741	4.53928	3.55817	4.22778	0.209454	-2.25529	1.03321e-11	5.81422e-11	down
Sb01g54410	1.42472	1.38708	0.991176	0.105077	0.214149	0.072489	9.70853	3.27925	1.04647e-11	5.88177e-11	up
Sb01g31920	7.00153	6.57948	6.20991	2.40598	2.71042	2.11065	2.73845	1.45336	1.05068e-11	5.90365e-11	up
Sb06g32840	2.84156	2.74194	3.26266	0.47062	0.47199	0.588203	5.77874	2.53075	1.06516e-11	5.98143e-11	up
Sb08g00030	16.7368	17.2392	16.501	4.87261	6.56922	6.60102	2.79762	1.4842	1.07759e-11	6.04946e-11	up
Sb03g06920	5.32421	5.99107	5.50241	2.03771	1.60298	1.98617	2.98882	1.57958	1.13761e-11	6.37877e-11	up
Sb02g23740	0.947588	1.08311	1.00571	0.239196	0.22543	0.288385	4.03236	2.01162	1.14114e-11	6.39667e-11	up
Sb08g02660	4.77868	4.48261	4.32165	1.66774	1.67758	1.79056	2.64472	1.40311	1.16587e-11	6.52945e-11	up
Sb01g63460	17.6248	18.175	17.0994	9.54805	7.94925	7.89681	2.08313	1.05875	1.18879e-11	6.65187e-11	up
Sb03g31340	1.23926	0.966639	0.842791	2.37594	3.4934	3.00455	0.343557	-1.54138	1.18924e-11	6.65238e-11	down
Sb05g07070	8.92544	9.23959	8.07293	4.05337	4.12693	4.24136	2.11227	1.0788	1.19265e-11	6.66949e-11	up
Sb02g31850	4.56975	3.61724	4.21624	1.03199	1.03909	1.02406	4.00733	2.00264	1.20634e-11	6.742e-11	up
Sb05g08970	19.4991	20.0307	18.6924	8.30524	6.2268	7.36089	2.65941	1.41111	1.25783e-11	7.01935e-11	up
Sb03g01530	0.47037	1.04894	0.771236	3.54488	2.99218	3.2778	0.233375	-2.09928	1.28795e-11	7.17888e-11	down
Sb01g10680	1.24686	1.22666	1.18016	2.65299	2.6208	2.48077	0.471166	-1.08569	1.29668e-11	7.22538e-11	down
Sb08g07490	0.727155	0.429227	0.737728	0.0001	0.063285	0.0001	29.8356	4.89896	1.29977e-11	7.24048e-11	up
Sb01g64490	0.395409	0.569031	0.539419	2.77514	1.83927	1.6886	0.238594	-2.06737	1.32243e-11	7.36235e-11	down
Sb08g11410	5.30059	5.93731	5.71327	1.87551	2.05468	2.19711	2.7665	1.46806	1.45888e-11	8.11479e-11	up
Sb09g15440	0.702241	0.681965	0.777236	2.51169	2.7355	3.1476	0.257474	-1.9575	1.4757e-11	8.20592e-11	down
Sb07g15890	1.59624	3.33679	2.78027	7.58352	7.37819	7.01799	0.350928	-1.51075	1.5415e-11	8.56673e-11	down
Sb06g29280	3.79806	3.39465	4.08468	0.864519	1.0041	1.00003	3.93125	1.97499	1.54585e-11	8.58836e-11	up
Sb01g64860	1.02218	0.89876	1.39967	2.66706	3.39138	3.29619	0.35497	-1.49423	1.57324e-11	8.73539e-11	down
Sb01g72400	1.17297	2.82251	1.98393	11.2517	13.1608	7.84137	0.185386	-2.43139	1.58707e-11	8.80694e-11	down
Sb08g11910	2.11284	2.25473	1.98078	5.12869	4.38303	4.80867	0.443309	-1.17362	1.61873e-11	8.97471e-11	down
Sb01g48700	2.71192	2.4316	2.88958	0.843015	0.558287	0.611677	3.99066	1.99663	1.62433e-11	9.00308e-11	up
Sb01g69390	5.36217	5.2162	4.9327	1.32292	2.0235	1.61208	3.12818	1.64532	1.63264e-11	9.04647e-11	up
Sb01g66830	0.718715	0.778705	0.794143	2.25197	2.06338	2.50224	0.336125	-1.57293	1.65547e-11	9.17024e-11	down
Sb08g06820	0.526522	0.456439	0.37397	1.97831	1.5483	1.5651	0.266498	-1.9078	1.66882e-11	9.24149e-11	down
Sb03g08660	2.82764	3.34093	3.30141	0.453882	0.147724	0.578965	8.02152	3.00388	1.68497e-11	9.32543e-11	up
Sb05g11440	8.94861	7.66603	7.43415	2.33146	2.47987	2.7342	3.18716	1.67227	1.69534e-11	9.38005e-11	up
Sb01g66440	2.8207	2.36414	2.64005	0.993406	0.915031	0.884377	2.80179	1.48635	1.73379e-11	9.58994e-11	up
Sb01g25920	0.366629	0.31444	0.072175	2.0765	1.81392	1.5025	0.139673	-2.83988	1.74233e-11	9.63439e-11	down
Sb07g13850	0.490069	0.555419	0.438819	0.0001	0.041039	0.044631	17.3057	4.11317	1.75225e-11	9.68351e-11	up
Sb01g30410	0.0001	0.0001	0.0001	0.617399	0.050203	0.658043	0.000226305	-12.1094	1.75445e-11	9.6928e-11	down
Sb09g06260	1.04907	2.32867	1.5549	4.1604	5.31841	4.82104	0.344944	-1.53557	1.79942e-11	9.93544e-11	down
Sb03g43980	1.73586	2.74358	2.1778	4.64961	5.06025	4.99286	0.452789	-1.14309	1.84103e-11	1.01592e-10	down
Sb06g14090	0.194973	0.0001	0.443049	2.74752	2.451	2.3849	0.084147	-3.57094	1.91084e-11	1.05382e-10	down
Sb01g22760	1.48505	1.71904	2.32642	0.114527	0.0001	0.182208	18.6316	4.21968	1.98639e-11	1.09484e-10	up
Sb06g02090	0.568911	0.783069	0.832217	3.07049	3.92343	2.29646	0.235103	-2.08863	2.00702e-11	1.10589e-10	down
Sb01g46470	0.869931	1.19385	0.526506	2.87031	3.1014	2.92262	0.291229	-1.77977	2.16329e-11	1.19095e-10	down
Sb01g28690	3.5647	4.50067	3.9597	1.01937	0.452325	0.258565	6.94986	2.79698	2.17978e-11	1.19933e-10	up
Sb04g09160	9.09936	7.71021	6.90025	2.31687	2.01305	2.47507	3.48418	1.80082	2.18054e-11	1.1994e-10	up
Sb01g00380	0.0001	0.094388	0.131931	0.956602	0.819062	0.7706	0.088922	-3.49132	2.20009e-11	1.20944e-10	down
Sb09g07370	0.15291	0.365922	0.553891	1.81601	1.80619	2.17375	0.185082	-2.43377	2.24651e-11	1.23459e-10	down
Sb01g26260	21.4389	21.2498	19.9515	10.1878	9.08351	10.07	2.13488	1.09415	2.31612e-11	1.27248e-10	up
Sb06g02390	13.9902	14.4261	14.4364	7.1217	5.99025	6.46498	2.18894	1.13023	2.35908e-11	1.29494e-10	up
Sb01g67540	5.26142	5.03662	4.42044	2.12104	1.84509	2.05227	2.44558	1.29018	2.36968e-11	1.30038e-10	up
Sb07g09280	19.8205	21.326	17.8343	9.46719	9.01295	8.65066	2.17394	1.12031	2.46565e-11	1.35068e-10	up
Sb01g68310	20.2338	19.2809	18.5591	9.64904	9.26867	9.99451	2.00863	1.00621	2.47348e-11	1.35457e-10	up
Sb09g01690	2.28532	1.923	2.09978	0.422778	0.453658	0.538796	4.45729	2.15617	2.54847e-11	1.39361e-10	up
Sb02g09420	2.53103	2.44718	2.74847	0.714578	0.600305	0.625476	3.98209	1.99352	2.56042e-11	1.39973e-10	up
Sb03g14490	9.69706	9.23489	9.3824	3.42674	3.94355	3.78755	2.53762	1.34348	2.60604e-11	1.42384e-10	up
Sb01g69750	12.907	12.5538	12.8736	6.15893	5.57454	6.89335	2.05802	1.04126	2.6098e-11	1.42549e-10	up
Sb06g31100	0.85603	0.828692	1.0539	0.107507	0.107006	0.023828	11.4903	3.52235	2.69729e-11	1.47242e-10	up
Sb06g07540	0.780342	1.07237	0.852423	2.99849	3.3254	2.87205	0.294166	-1.7653	2.71022e-11	1.47905e-10	down
Sb06g20040	5.425	5.50245	5.89603	2.07759	2.47593	1.88903	2.61131	1.38477	2.74438e-11	1.49725e-10	up
Sb05g13080	2.29216	2.04861	1.67264	4.40118	6.63771	6.23699	0.348081	-1.5225	2.81203e-11	1.53327e-10	down
Sb03g42260	0.638171	0.826712	0.719542	3.21968	2.58795	2.91751	0.25036	-1.99792	2.93545e-11	1.59964e-10	down
Sb01g11650	4.35117	4.82782	4.21626	1.83343	1.84922	1.85771	2.41776	1.27367	2.99013e-11	1.62849e-10	up
Sb01g49650	2.3907	2.45858	2.62876	0.739345	0.909352	0.960181	2.86638	1.51923	3.00388e-11	1.6355e-10	up
Sb04g06260	12.033	11.6779	10.5537	4.53395	4.63069	4.39358	2.52722	1.33755	3.19028e-11	1.73448e-10	up
Sb03g15540	7.73981	8.45394	9.241	3.21688	3.53365	2.66992	2.69995	1.43293	3.29449e-11	1.78855e-10	up
Sb06g27720	1.56089	1.5804	1.82964	4.14744	3.19606	3.94313	0.440426	-1.18303	3.31007e-11	1.79596e-10	down
Sb06g16420	8.04586	8.49169	7.51254	3.3447	2.79672	2.82517	2.68219	1.42341	3.3725e-11	1.82878e-10	up
Sb02g08480	10.7002	9.33103	9.58265	3.81648	3.82535	3.72222	2.60593	1.3818	3.39751e-11	1.84128e-10	up
Sb02g33120	7.2686	6.81537	7.14068	1.58107	2.61837	2.21374	3.30954	1.72663	3.56518e-11	1.93159e-10	up
Sb03g14650	0.842982	1.26092	1.20562	2.66199	2.79139	2.93654	0.394464	-1.34204	3.64318e-11	1.97271e-10	down
Sb03g43410	3.5995	4.07721	4.67717	0.558359	0.758223	0.893095	5.59081	2.48306	3.70089e-11	2.00166e-10	up
Sb06g25620	3.44694	3.06191	3.55806	0.78059	0.832404	0.817466	4.14198	2.05032	3.72323e-11	2.01316e-10	up
Sb06g07380	0.242927	0.33379	0.341237	1.19269	1.35373	1.17358	0.246762	-2.01881	3.7417e-11	2.02256e-10	down
Sb07g08720	12.2078	13.4622	11.897	3.74142	4.63534	3.01298	3.29833	1.72173	3.79316e-11	2.0492e-10	up
Sb01g01430	0.745029	0.538071	0.507839	1.46232	1.416	1.43363	0.415343	-1.26762	3.81331e-11	2.0595e-10	down
Sb09g08090	0.312546	0.391554	0.438452	1.09437	1.07337	1.17078	0.342233	-1.54695	3.85944e-11	2.08321e-10	down
Sb01g25100	5.23517	6.48409	6.22594	2.40761	2.18773	2.65728	2.4743	1.30702	3.93743e-11	2.12409e-10	up
Sb09g04370	3.19609	3.51667	3.00373	0.784946	0.785688	0.664847	4.34649	2.11985	4.04274e-11	2.18027e-10	up
Sb06g14300	7.85472	7.84944	7.85634	2.2725	2.31732	2.45076	3.34639	1.7426	4.18536e-11	2.25395e-10	up
Sb08g10330	3.71496	3.5116	3.62859	0.63937	1.15521	0.787321	4.20432	2.07187	4.32684e-11	2.32881e-10	up
Sb01g36750	17.2364	19.2078	19.0198	7.26432	8.664	6.67203	2.45412	1.29521	4.5148e-11	2.42788e-10	up
Sb01g44630	25.8572	26.2809	23.2465	10.9115	10.1508	8.9629	2.51071	1.3281	4.57024e-11	2.45629e-10	up
Sb04g15870	122.546	91.3928	85.5737	41.0617	40.8126	41.535	2.42699	1.27917	4.66634e-11	2.50651e-10	up
Sb06g21520	12.1578	12.1241	10.9813	5.93201	5.14518	5.58549	2.1163	1.08154	4.70034e-11	2.52405e-10	up
Sb06g05150	0.713972	0.360464	0.678563	2.07246	2.28971	2.68461	0.248766	-2.00714	4.76225e-11	2.55583e-10	down
Sb07g06090	1.4055	1.61454	1.80074	0.420731	0.334333	0.505916	3.82304	1.93472	4.96901e-11	2.66375e-10	up
Sb06g15630	3.98828	3.68463	3.50251	0.769186	0.329666	0.370421	7.60609	2.92716	4.97665e-11	2.66709e-10	up
Sb04g03010	2.82007	3.17045	3.90161	8.45134	10.366	6.29873	0.393857	-1.34426	4.98347e-11	2.66998e-10	down
Sb03g25010	1.02644	1.63938	1.17261	0.158721	0.207385	0.158768	7.31307	2.87048	5.00935e-11	2.68308e-10	up
Sb02g13500	12.0353	11.9348	13.5989	3.8073	5.03674	4.67727	2.77851	1.47431	5.02647e-11	2.69148e-10	up
Sb04g07830	3.76601	2.31679	3.26285	7.16411	7.87702	6.2212	0.43954	-1.18593	5.17556e-11	2.76974e-10	down
Sb05g10580	23.9428	24.3636	25.0914	10.0766	9.4842	10.1943	2.46673	1.3026	5.37865e-11	2.87678e-10	up
Sb06g22640	10.954	10.8263	10.8918	4.51734	4.14736	4.55664	2.47117	1.30519	5.3848e-11	2.87925e-10	up
Sb05g13930	1.52621	1.72076	1.58072	0.198555	0.392725	0.247089	5.75843	2.52568	5.39625e-11	2.88455e-10	up
Sb09g05410	3.18099	1.61964	3.83577	10.8611	10.9098	10.6223	0.266611	-1.90719	5.49682e-11	2.93664e-10	down
Sb01g23070	0.887743	1.51905	1.3092	0.162048	0.125119	0.20264	7.58664	2.92346	5.55705e-11	2.96713e-10	up
Sb03g12960	2.85489	4.13713	3.40547	0.119775	0.0001	0.408369	19.6831	4.29889	5.61899e-11	2.99935e-10	up
Sb01g58990	3.6541	3.35804	3.3414	0.908536	0.712851	0.829377	4.22462	2.07882	5.70189e-11	3.04187e-10	up
Sb09g03900	1.49258	2.01213	1.87868	0.346797	0.337199	0.21397	5.99509	2.58378	5.70719e-11	3.04384e-10	up
Sb08g04750	8.39119	9.14551	9.7409	3.92215	4.29548	3.96726	2.23864	1.16262	5.78298e-11	3.08338e-10	up
Sb04g16310	43.257	46.6812	34.1907	14.1882	12.0109	14.6242	3.04064	1.60437	5.79407e-11	3.08842e-10	up
Sb06g14960	16.8832	18.0617	17.5845	6.97545	7.28328	7.948	2.36547	1.24213	5.97305e-11	3.18021e-10	up
Sb02g13510	6.04454	4.94959	5.35146	1.91117	1.19545	1.42604	3.60619	1.85047	6.06017e-11	3.22477e-10	up
Sb01g08720	3.49482	3.73424	4.14499	0.175356	0.557853	0.614714	8.4382	3.07694	6.1059e-11	3.24818e-10	up
Sb09g03860	13.9243	14.4711	15.0717	6.65653	7.29633	6.81484	2.09302	1.06558	6.18621e-11	3.28997e-10	up
Sb04g05170	2.20024	2.96901	3.51331	6.76472	5.96534	6.77414	0.445163	-1.16759	6.19694e-11	3.29474e-10	down
Sb03g01220	5.98562	4.96479	5.30583	1.57233	0.753966	1.31735	4.46153	2.15754	6.51714e-11	3.46009e-10	up
Sb01g03750	7.39722	6.07995	6.1449	2.19514	1.3527	1.87717	3.61697	1.85478	6.59201e-11	3.49687e-10	up
Sb02g11640	6.24445	5.96977	5.32296	2.2083	2.57673	2.13673	2.53363	1.34121	6.70978e-11	3.55834e-10	up
Sb02g06810	13.2369	13.3458	12.7407	5.04686	4.82214	4.4598	2.74437	1.45647	7.11622e-11	3.77069e-10	up
Sb08g07940	0.355065	0.519198	0.577943	0.025201	0.059566	0.019629	13.9106	3.79811	7.15527e-11	3.78925e-10	up
Sb07g11800	3.14109	3.52856	3.26512	0.169772	0.11393	0.645993	10.6861	3.41766	7.18286e-11	3.80278e-10	up
Sb04g02480	1.91217	1.98561	1.54945	4.43097	4.21198	4.08298	0.428042	-1.22418	7.3752e-11	3.89912e-10	down
Sb01g66490	1.82005	2.64582	2.00721	5.76524	4.34885	6.14215	0.398191	-1.32847	7.69457e-11	4.06225e-10	down
Sb08g00310	0.912102	0.432182	0.629673	0.0001	0.0001	0.063738	30.873	4.94827	7.72246e-11	4.07583e-10	up
Sb01g46230	6.32167	5.08059	6.09477	1.93741	1.77329	2.19816	2.96115	1.56616	7.9609e-11	4.19814e-10	up
Sb07g14630	1.51799	1.00644	1.03876	2.59276	4.11628	3.06354	0.364611	-1.45557	8.1374e-11	4.2888e-10	down
Sb07g11350	4.70725	4.14602	5.10993	1.48514	1.57726	1.93652	2.79324	1.48194	8.17153e-11	4.30558e-10	up
Sb06g09510	0.397241	0.593479	0.209466	2.33459	1.73126	1.92119	0.200464	-2.31859	8.22372e-11	4.33065e-10	down
Sb07g09620	2.02451	9.23072	6.02187	22.1384	23.3948	23.3408	0.250851	-1.9951	8.27732e-11	4.35644e-10	down
Sb03g20730	26.7227	26.0973	20.2453	10.5324	12.5366	10.6716	2.1655	1.1147	8.38097e-11	4.40975e-10	up
Sb03g21980	5.56566	5.54405	6.03414	2.80983	2.61255	2.85634	2.07083	1.05021	8.63346e-11	4.53371e-10	up
Sb02g24030	6.5784	6.80176	7.0467	2.65778	2.88909	2.78117	2.45278	1.29442	8.75304e-11	4.59522e-10	up
Sb09g05520	2.17726	1.69131	1.90286	3.9154	4.23548	3.53352	0.493943	-1.01758	9.07253e-11	4.75896e-10	down
Sb07g05940	1.29748	1.20142	0.8376	0.122903	0.082444	0.158354	9.17374	3.19751	9.3757e-11	4.91113e-10	up
Sb01g18460	3.72781	2.74459	2.71846	0.610596	0.327559	0.397833	6.87945	2.78229	9.40175e-11	4.92203e-10	up
Sb01g40480	3.91017	4.44057	3.77088	0.477374	0.282421	0.840424	7.57498	2.92124	9.50958e-11	4.97571e-10	up
Sb02g35500	0.709206	0.900025	0.732952	0.101693	0.077634	0.123915	7.72381	2.94931	9.51969e-11	4.97947e-10	up
Sb01g21700	1.23376	1.36233	0.917057	0.152758	0.206907	0.189436	6.39799	2.67762	9.52387e-11	4.97947e-10	up
Sb01g42800	0.090618	0.194528	0.138421	0.65947	0.636108	0.665947	0.215938	-2.21131	9.58048e-11	5.00723e-10	down
Sb08g02440	6.35631	6.70716	5.99339	2.29612	2.75433	2.49472	2.52571	1.33669	1.01668e-10	5.30778e-10	up
Sb01g45210	1.06342	0.786221	0.941173	0.268849	0.243499	0.243841	3.69064	1.88387	1.02647e-10	5.3574e-10	up
Sb03g00760	8.78849	9.18093	8.97518	3.93115	3.48685	3.20283	2.53696	1.3431	1.05472e-10	5.50022e-10	up
Sb02g16210	2.66219	3.00529	2.59513	0.700296	0.346555	0.581205	5.07514	2.34345	1.0985e-10	5.72143e-10	up
Sb01g22730	41.8499	49.668	59.8351	26.1967	22.4532	19.6025	2.21755	1.14896	1.10621e-10	5.75915e-10	up
Sb04g15390	6.30089	5.02048	6.04656	1.95493	1.76185	1.68546	3.21495	1.6848	1.11856e-10	5.82183e-10	up
Sb04g19680	1.32077	1.19505	1.72129	0.146846	0.224723	0.124491	8.54152	3.09449	1.19793e-10	6.23149e-10	up
Sb03g09970	6.68343	4.13515	3.99802	11.995	14.2692	14.8084	0.360741	-1.47097	1.20659e-10	6.27437e-10	down
Sb08g06210	17.7667	17.2013	17.2462	7.46879	8.34776	9.07799	2.09742	1.06861	1.20684e-10	6.27437e-10	up
Sb01g55750	3.68941	2.87946	4.61145	9.4988	7.98822	9.63327	0.412249	-1.27841	1.20839e-10	6.2807e-10	down
Sb02g03120	4.91633	4.36776	4.95627	1.03215	0.803241	1.00822	5.00783	2.32419	1.21995e-10	6.33901e-10	up
Sb04g08670	0.228962	0.15286	0.148212	1.22121	1.6031	0.785264	0.146841	-2.76767	1.27949e-10	6.63737e-10	down
Sb01g40840	1.88007	1.73144	1.77009	0.299105	0.146515	0.30278	7.19081	2.84615	1.28226e-10	6.64991e-10	up
Sb02g37830	0.89457	0.818663	0.871176	0.127846	0.026798	0.014827	15.2499	3.93072	1.29242e-10	6.70076e-10	up
Sb06g18080	21.1109	19.9303	21.5055	8.71436	9.80776	9.83996	2.20529	1.14097	1.29577e-10	6.71628e-10	up
Sb06g23100	2.74233	2.49328	1.96094	6.69404	4.55242	5.38105	0.43281	-1.2082	1.33781e-10	6.92652e-10	down
Sb03g25060	1.74161	2.72325	1.91409	5.60864	4.90882	6.64049	0.371778	-1.42749	1.37091e-10	7.09353e-10	down
Sb02g42650	1.8997	2.07996	2.66261	0.239335	0.0001	0.170023	16.2221	4.01989	1.3712e-10	7.09353e-10	up
Sb02g02770	3.1395	3.31404	2.70766	1.06238	1.20471	0.939736	2.85678	1.51439	1.37469e-10	7.10964e-10	up
Sb02g01270	2.66099	3.14467	1.77139	5.36983	5.96596	5.45065	0.451379	-1.14759	1.40885e-10	7.28228e-10	down
Sb01g66130	5.83996	4.79935	4.17829	13.1844	11.6748	13.4833	0.386453	-1.37163	1.45009e-10	7.48723e-10	down
Sb03g12450	18.7498	16.614	18.591	7.63914	8.33417	7.13621	2.33474	1.22326	1.48738e-10	7.67762e-10	up
Sb02g07950	1.24384	2.21593	1.81102	5.25867	6.72842	7.26526	0.273774	-1.86894	1.49846e-10	7.7306e-10	down
Sb08g15870	1.86792	1.37567	1.64214	3.04221	3.78484	3.52308	0.472046	-1.083	1.52296e-10	7.85054e-10	down
Sb02g18030	1.15433	1.29453	1.56973	0.299111	0.206597	0.217078	5.55986	2.47505	1.52599e-10	7.86396e-10	up
Sb02g42880	0.26648	0.626012	0.575403	1.7428	2.32619	2.1769	0.235018	-2.08916	1.57306e-10	8.09987e-10	down
Sb02g31170	0.493414	0.580213	0.364231	1.90866	1.74346	1.37668	0.285925	-1.80629	1.60426e-10	8.2492e-10	down
Sb04g23540	0.802127	0.887811	0.821317	0.187781	0.201437	0.133082	4.80807	2.26546	1.65586e-10	8.50756e-10	up
Sb06g19440	9.96853	9.6088	9.89256	4.3807	4.00317	4.37693	2.30941	1.20752	1.73494e-10	8.9017e-10	up
Sb01g71830	2.85335	2.9005	2.92143	1.08556	1.31649	1.17325	2.42644	1.27884	1.75798e-10	9.01745e-10	up
Sb01g30750	29.6324	32.5513	27.3454	13.9196	13.1709	13.4251	2.20974	1.14388	1.76428e-10	9.04068e-10	up
Sb03g23650	4.13958	3.76869	2.78992	7.67862	7.74356	7.21569	0.472579	-1.08137	1.76443e-10	9.04068e-10	down
Sb03g08390	1.28042	0.849635	1.05889	3.05213	2.22145	3.39025	0.368075	-1.44193	1.79075e-10	9.17051e-10	down
Sb01g36530	10.1773	9.87978	9.91309	4.2347	4.42418	3.37191	2.49113	1.3168	1.80971e-10	9.26001e-10	up
Sb01g11500	1.17741	1.25095	0.837811	2.30983	2.61139	2.09472	0.465535	-1.10304	1.81889e-10	9.30449e-10	down
Sb01g26290	0.497834	0.741686	0.892382	1.97087	2.15415	1.8625	0.356057	-1.48982	1.82201e-10	9.31788e-10	down
Sb02g04230	2.99252	1.87996	2.65611	0.639722	0.535874	0.612531	4.21032	2.07393	1.83784e-10	9.39631e-10	up
Sb01g30570	1.13014	2.03983	1.51856	0.0001	0.0001	0.158746	29.4976	4.88252	1.87756e-10	9.59416e-10	up
Sb07g01180	3.4698	2.98886	3.37868	0.749861	1.16288	0.864522	3.5421	1.8246	1.88721e-10	9.64083e-10	up
Sb09g00920	5.0692	4.3531	4.65573	1.48928	1.66205	1.96274	2.7528	1.4609	1.89248e-10	9.66512e-10	up
Sb01g20300	3.41219	3.06099	2.3253	0.485433	0.499198	0.192592	7.47392	2.90187	1.89937e-10	9.69769e-10	up
Sb07g10170	2.97553	3.31935	3.00514	1.21166	1.23936	1.42267	2.40082	1.26353	1.92208e-10	9.80828e-10	up
Sb07g01900	4.41218	4.19768	6.16216	1.35552	1.39348	1.27202	3.6737	1.87723	1.92984e-10	9.8452e-10	up
Sb02g41440	10.6375	11.0298	11.1404	4.74021	5.83882	5.74483	2.0098	1.00705	1.94073e-10	9.89811e-10	up
Sb07g08520	1.7478	1.29441	1.60231	0.241887	0.177607	0.329229	6.20326	2.63303	2.01629e-10	1.02751e-09	up
Sb02g27190	12.3564	10.9571	11.148	4.32055	4.62604	5.30647	2.41783	1.27371	2.03978e-10	1.0392e-09	up
Sb02g42890	1.23023	1.93905	1.49087	3.96028	4.28338	4.86097	0.355611	-1.49163	2.08473e-10	1.06152e-09	down
Sb06g10910	0.232631	0.117852	0.135654	1.1706	0.942996	0.614521	0.178195	-2.48847	2.09171e-10	1.06479e-09	down
Sb03g07460	5.63653	5.66771	6.43988	2.88003	2.84611	2.80017	2.0811	1.05735	2.11989e-10	1.07797e-09	up
Sb05g01450	6.73466	6.15203	6.33007	2.85858	2.64283	2.97096	2.26817	1.18153	2.14591e-10	1.09061e-09	up
Sb08g06260	0.385687	0.403752	0.29826	1.02603	1.07641	1.31689	0.318103	-1.65244	2.18375e-10	1.10917e-09	down
Sb08g14670	4.14193	4.10731	3.87568	1.22203	1.60961	1.5693	2.75508	1.46209	2.18422e-10	1.10917e-09	up
Sb01g12840	7.34275	8.21844	7.73141	3.86894	3.32934	3.15386	2.25003	1.16994	2.21185e-10	1.12199e-09	up
Sb04g11440	44.5833	45.5568	47.4349	20.8223	11.0802	15.1699	2.92262	1.54726	2.25429e-10	1.14167e-09	up
Sb02g32110	3.93696	5.05832	5.2119	1.80903	1.44088	1.5276	2.97376	1.57229	2.27786e-10	1.1533e-09	up
Sb08g12050	0.306268	1.1724	0.939469	3.39534	5.10474	4.19921	0.190415	-2.39278	2.42002e-10	1.22362e-09	down
Sb03g15240	18.9047	19.6036	18.4269	9.70068	8.82451	8.47255	2.10889	1.07648	2.42073e-10	1.22366e-09	up
Sb09g12080	2.39894	1.84009	2.51204	0.349223	0.498393	0.246729	6.16905	2.62505	2.4598e-10	1.24307e-09	up
Sb05g10600	27.0778	22.9772	26.9296	8.59765	10.0401	8.95773	2.78975	1.48014	2.47966e-10	1.25277e-09	up
Sb07g15990	1.63095	1.58402	2.0754	0.164073	0.0001	0.176853	15.5131	3.95542	2.57005e-10	1.29739e-09	up
Sb07g05700	5.68795	5.99991	6.51117	2.59379	2.60341	2.44831	2.38035	1.25118	2.58171e-10	1.30257e-09	up
Sb05g11190	6.7354	5.93412	5.68049	0.915874	1.48416	1.1121	5.22475	2.38536	2.60838e-10	1.31532e-09	up
Sb07g06810	5.93454	6.98151	5.46989	2.43961	2.33858	2.48357	2.53189	1.34021	2.63327e-10	1.32752e-09	up
Sb03g06830	25.6704	25.9079	27.0386	13.1158	12.8286	13.1776	2.00953	1.00686	2.63713e-10	1.32911e-09	up
Sb02g27220	9.37363	8.27526	8.71191	2.95176	3.10031	3.55989	2.7425	1.45549	2.68034e-10	1.35016e-09	up
Sb03g43760	0.6403	0.989762	1.1404	0.100963	0.062753	0.0001	16.912	4.07998	2.70497e-10	1.3622e-09	up
Sb05g08470	2.17666	1.4865	1.36757	0.0001	0.0001	0.138246	36.3371	5.18337	2.72306e-10	1.37095e-09	up
Sb02g22370	5.31527	5.50411	5.46033	1.40199	1.52625	1.78547	3.45369	1.78814	2.7438e-10	1.38102e-09	up
Sb01g69440	7.00305	7.82995	7.10662	2.97822	2.85827	3.15668	2.43959	1.28664	2.80384e-10	1.41048e-09	up
Sb06g11550	0.741253	0.851814	0.953596	3.14739	2.39994	2.57789	0.313427	-1.6738	2.80825e-10	1.41232e-09	down
Sb02g32270	9.76727	11.2824	12.1862	3.73737	3.679	4.63762	2.75725	1.46323	2.82559e-10	1.42066e-09	up
Sb06g12170	0.568121	0.453747	0.357174	1.56935	1.51962	1.46554	0.302786	-1.72363	2.90595e-10	1.46067e-09	down
Sb02g42820	1.71344	1.85197	1.34422	3.02524	4.53756	3.32469	0.450942	-1.14899	2.91055e-10	1.46259e-09	down
Sb03g38220	0.645355	0.746133	0.63601	2.00865	2.40322	1.53195	0.34111	-1.55169	3.01028e-10	1.51029e-09	down
Sb01g37310	2.40882	1.75367	2.07525	0.235052	0.172568	0.252045	9.45592	3.24122	3.02401e-10	1.51677e-09	up
Sb01g46840	5.37193	5.68393	5.31923	1.85147	2.14696	2.19608	2.64348	1.40244	3.0385e-10	1.52322e-09	up
Sb03g34550	0.960516	0.821887	0.820954	1.79208	1.85108	1.69363	0.487814	-1.0356	3.21013e-10	1.60626e-09	down
Sb08g13930	1.75211	1.38479	1.65096	3.39361	3.45998	2.80438	0.495742	-1.01234	3.27578e-10	1.63649e-09	down
Sb06g18660	8.53265	7.90835	8.84923	3.42577	3.16707	2.56611	2.76126	1.46533	3.34151e-10	1.668e-09	up
Sb02g05260	5.78115	6.54452	5.73271	2.34088	2.09695	1.98616	2.81108	1.49113	3.43835e-10	1.71589e-09	up
Sb01g15900	3.95849	4.14151	4.06752	1.1324	0.797286	1.33501	3.727	1.89802	3.49202e-10	1.74221e-09	up
Sb02g28880	1.54429	1.63447	1.47042	0.339627	0.301612	0.276402	5.06644	2.34097	3.54242e-10	1.76595e-09	up
Sb09g06240	13.4679	11.7251	11.1018	4.46701	3.00852	4.14389	3.12364	1.64323	3.54936e-10	1.76893e-09	up
Sb09g11930	0.191931	0.838775	0.302851	3.33706	2.93742	2.25667	0.156316	-2.67746	3.56026e-10	1.77343e-09	down
Sb01g32640	8.98568	8.78271	10.3458	2.97807	2.17125	2.96746	3.46371	1.79232	3.60778e-10	1.79614e-09	up
Sb09g14280	8.69421	9.52233	9.15313	3.28534	4.20276	3.9447	2.39396	1.2594	3.68128e-10	1.83225e-09	up
[truncated: 2,420 more rows]

## Sheet: SbP_vs_SbW
Table S4 Differentially expressed genes in SbP_vs_SbW
ID	FPKM.SbP_1	FPKM.SbP_2	FPKM.SbP_3	FPKM.SbW_1	FPKM.SbW_2	FPKM.SbW_3	Fold Change	log2(FC)	pval	qval	Regulation
Sb07g14910	2878.95	2890.4	2760.46	73.7107	73.654	74.7677	38.3997	5.26302	0	0	up
Sb02g32470	32.9399	31.8755	30.2262	0.059017	0.100793	0.113654	347.547	8.44106	0	0	up
Sb01g21430	1108.83	1062.34	1053.64	3.12744	3.26787	3.55269	324.167	8.34059	0	0	up
Sb06g19040	250.291	242.518	241.735	5.35738	4.79736	4.48104	50.1883	5.64928	0	0	up
Sb07g15310	296.007	295.875	293.684	6.83277	6.90076	7.09461	42.5178	5.40999	0	0	up
Sb01g46380	3.42522	3.68607	3.19499	209.314	193.336	203.928	0.0169909	-5.8791	0	0	down
Sb01g21410	158.619	151.135	154.059	2.26284	1.78903	1.9359	77.4602	6.27538	0	0	up
Sb09g06420	70.042	71.7046	71.6214	0.332095	0.12922	0.417413	242.815	7.92371	0	0	up
Sb07g15260	1828.68	1845.73	1707.82	39.4016	40.7454	37.6539	45.6893	5.51378	1e-306	3e-303	up
Sb03g02720	11.1447	11.6541	12.079	213.698	174.489	212.98	0.058017	-4.10738	1.13599e-286	2.13271e-283	down
Sb07g14890	175.278	179.012	171.503	5.75043	4.79712	5.44037	32.8869	5.03944	1.62802e-285	2.77859e-282	up
Sb06g21010	1315.58	1312.06	1313.32	7.40904	6.31871	10.5354	162.426	7.34364	2.88483e-285	4.51332e-282	up
Sb03g22060	105.414	105.571	103.071	0.103433	0.0001	0.39939	624.461	9.28647	4.089e-284	5.90514e-281	up
Sb02g28930	303.506	295.599	295.032	5.72537	6.74851	6.77191	46.4588	5.53788	5.13196e-276	6.88195e-273	up
Sb09g09690	0.868876	0.874464	1.06539	79.6595	78.5292	82.3126	0.0116787	-6.41998	1.12676e-274	1.41025e-271	down
Sb03g37580	3.38036	2.60495	3.20786	79.0054	84.079	81.2492	0.0376254	-4.73215	1.17495e-267	1.37865e-264	down
Sb09g11310	259.999	275.686	277.243	9.67308	8.8318	8.53571	30.0632	4.90993	1.59874e-262	1.76558e-259	up
Sb01g62530	33.8064	34.4248	31.7443	0.411552	0.428216	0.381592	81.8559	6.35501	4.92716e-259	5.13903e-256	up
Sb05g07300	0.206056	0.075014	0.0001	42.4563	46.3681	40.9213	0.00216709	-8.85003	1.61867e-254	1.59941e-251	down
Sb03g23340	80.1195	82.0374	78.0665	2.20001	2.26142	1.85302	38.0434	5.24957	8.52149e-250	7.99912e-247	up
Sb03g22050	76.3063	74.7116	72.3501	0.081302	0.0001	0.0001	2740.64	11.4203	2.81609e-247	2.51758e-244	up
Sb07g04950	6.98706	6.30683	6.83224	135.461	150.582	128.683	0.0485287	-4.36502	1.14084e-241	9.73549e-239	down
Sb07g13050	1.56093	1.58554	1.63683	46.7897	36.3305	45.0103	0.0373315	-4.74346	3.09737e-239	2.52827e-236	down
Sb03g04830	304.541	316.772	304.368	15.0989	13.7177	14.4871	21.3765	4.41795	8.33436e-235	6.51955e-232	up
Sb06g07920	31.8077	34.4297	32.6516	0.470956	0.314913	0.599997	71.3555	6.15695	3.62158e-222	2.71966e-219	up
Sb08g04980	125.631	128.757	136.723	4.09558	4.13763	5.2319	29.0462	4.86028	2.5105e-218	1.81277e-215	up
Sb03g09920	24.8676	23.4388	24.5699	218.648	209.603	216.554	0.113021	-3.14534	1.14271e-217	7.94562e-215	down
Sb01g49380	9.66757	9.78473	9.87637	81.1055	81.9129	84.3658	0.118555	-3.07637	9.98147e-210	6.69258e-207	down
Sb07g08550	47.6787	45.8395	45.4768	1.20259	1.32177	1.27671	36.5674	5.19249	1.57544e-209	1.01991e-206	up
Sb01g49700	6.41031	5.97854	5.79786	52.8702	49.0965	53.9901	0.116614	-3.10019	2.06184e-207	1.2903e-204	down
Sb03g37130	10698.8	10578.5	10244.1	327.89	397.161	362.839	28.9749	4.85673	1.87725e-204	1.13689e-201	up
Sb06g10620	0.0001	0.0001	0.0001	27.0617	24.316	26.7286	3.84092e-06	-17.9901	2.36543e-194	1.38777e-191	down
Sb01g58800	1.21317	1.25961	1.15018	31.6729	24.1664	30.3959	0.0420124	-4.57304	1.29745e-192	7.38129e-190	down
Sb03g16390	158.197	166.169	160.092	9.18957	7.81338	9.86541	18.0308	4.17239	4.35149e-191	2.40279e-188	up
Sb01g49090	44.7488	41.8494	43.1502	0.617209	0.555904	0.356743	84.8109	6.40618	2.96701e-182	1.59151e-179	up
Sb07g13740	380.472	324.808	417.213	9.81854	10.9797	12.9324	33.2782	5.0565	1.12556e-180	5.86979e-178	up
Sb09g00290	2.67925	1.96253	2.89085	159.231	100.463	151.007	0.0183409	-5.76879	6.45324e-179	3.27441e-176	down
Sb06g05320	0.968981	1.08052	0.674819	42.4108	47.7881	45.0745	0.0201393	-5.63384	1.1927e-177	5.89258e-175	down
Sb02g20110	34.243	33.1228	34.6198	0.984215	0.955891	0.918719	35.674	5.1568	1.38924e-177	6.68756e-175	up
Sb01g25590	61.4914	61.6955	62.1107	2.71956	2.4947	2.33734	24.5375	4.61692	1.80893e-172	8.49022e-170	up
Sb05g04150	43.5626	41.9096	44.7632	0.652985	0.316856	0.293214	103.111	6.68806	6.09983e-170	2.79312e-167	up
Sb09g09870	16.3036	18.8241	20.2155	166.541	136.401	167.444	0.117655	-3.08737	5.33477e-169	2.38464e-166	down
Sb05g07640	5.24012	6.42164	5.9529	53.1603	58.7867	52.7675	0.106941	-3.22512	4.90853e-168	2.14309e-165	down
Sb02g23550	0.0001	0.602519	0.50585	88.5428	129.095	123.254	0.00325167	-8.2646	6.76046e-161	2.88457e-158	down
Sb02g20100	44.6348	45.6739	40.3532	2.19206	2.18357	2.52874	18.9245	4.24219	5.22342e-159	2.17921e-156	up
Sb01g43170	82.7917	82.7746	79.0681	3.82491	3.32787	4.77113	20.5163	4.3587	1.83922e-158	7.50641e-156	up
Sb04g10870	0.0001	0.0001	0.0001	50.2301	66.545	49.1593	1.80794e-06	-19.0772	2.18482e-158	8.72719e-156	down
Sb01g46020	2.61106	2.24307	2.38359	25.1115	25.0986	25.1073	0.0960961	-3.37938	1.11964e-154	4.37918e-152	down
Sb04g08670	0.228962	0.15286	0.148212	20.8929	18.9094	21.6233	0.00862888	-6.85661	2.43859e-154	9.34327e-152	down
Sb09g07930	1.88821	2.19504	1.63346	82.4028	112.93	77.0387	0.0209887	-5.57424	3.61139e-154	1.35601e-151	down
Sb03g31260	42.2396	43.1229	42.8415	3.00035	2.83706	2.98621	14.5296	3.86093	5.34697e-154	1.96831e-151	up
Sb04g01610	93.9574	94.8657	98.0035	1.19497	0.465371	0.51055	132.124	7.04575	2.63423e-152	9.51057e-150	up
Sb04g19160	0.574308	0.37821	0.634053	17.6798	19.9889	18.1592	0.028419	-5.137	3.56282e-151	1.26205e-148	down
Sb03g14050	13.0486	12.656	13.1007	72.6001	61.6095	70.2145	0.189828	-2.39724	9.71023e-149	3.37592e-146	down
Sb07g08230	5.38273	4.8124	5.77384	38.0321	30.6659	35.7007	0.152961	-2.70876	1.60401e-147	5.47522e-145	down
Sb02g11820	0.074767	0.077835	0.0001	19.0954	22.0536	18.737	0.00254988	-8.61536	7.19761e-147	2.413e-144	down
Sb06g16040	15.5698	17.5183	15.6465	97.9143	99.895	94.8498	0.166523	-2.5862	8.74679e-147	2.88092e-144	down
Sb06g28790	601.925	635.783	603.017	49.7313	36.0922	43.2627	14.2597	3.83387	1.11232e-142	3.60045e-140	up
Sb03g36140	8.74153	9.27213	9.66239	56.4568	46.2684	56.0913	0.174264	-2.52065	4.42825e-142	1.40909e-139	down
Sb08g11930	151.538	146.732	137.263	752.394	775.686	781.219	0.1886	-2.4066	9.25485e-142	2.89584e-139	down
Sb01g10920	7.72681	6.39996	7.32145	62.6707	60.2431	59.2516	0.11774	-3.08632	4.87057e-140	1.49902e-137	down
Sb01g70870	0.169312	0.056284	0.073108	43.3336	30.0509	35.1606	0.00275189	-8.50536	1.63782e-137	4.95943e-135	down
Sb03g10680	4.24262	3.91196	3.86085	35.0167	42.3456	33.7622	0.108126	-3.20922	2.53051e-137	7.54092e-135	down
Sb07g15270	107.824	106.847	103.364	2.3143	3.75048	2.78325	35.9442	5.16769	2.63137e-135	7.71897e-133	up
Sb02g31340	17.4676	18.0126	17.0778	0.236406	0.090101	0.176567	104.474	6.707	1.03558e-133	2.99107e-131	up
Sb07g12850	8.21211	8.1577	8.14854	81.601	60.8425	82.2776	0.109106	-3.1962	2.44527e-132	6.95568e-130	down
Sb01g05170	0.836242	0.62794	0.684535	11.8326	12.7719	13.0671	0.0570382	-4.13193	2.52633e-131	7.07901e-129	down
Sb01g17490	0.602077	0.567829	0.626917	7.80336	7.30677	7.83309	0.0783161	-3.67455	2.83347e-131	7.82287e-129	down
Sb02g10720	32.0711	29.5843	31.609	0.138839	0.226721	0.190323	167.777	7.3904	2.16428e-129	5.88873e-127	up
Sb03g31780	75.4628	76.0244	79.0045	1.52615	2.38181	2.67197	35.0295	5.1305	2.53506e-129	6.79904e-127	up
Sb01g33770	44.4105	40.1514	40.9666	0.205444	0.0001	0.274893	261.28	8.02945	5.73843e-129	1.51737e-126	up
Sb03g31410	212.25	203.206	195.143	8.6873	5.18008	9.01494	26.6843	4.73792	6.94626e-129	1.81124e-126	up
Sb03g38610	27.9309	27.426	30.7559	143.247	135.044	133.344	0.209197	-2.25706	7.11606e-129	1.83009e-126	down
Sb02g32260	25.7011	26.1974	25.8472	1.55796	1.39205	1.28239	18.3691	4.19921	1.07123e-127	2.71773e-125	up
Sb04g00310	41.6331	47.5538	44.0217	217.155	191.33	222.133	0.211235	-2.24308	1.29718e-126	3.24711e-124	down
Sb01g59490	2.62655	3.14735	2.62364	18.4794	15.2017	17.7575	0.163254	-2.61481	3.25737e-126	8.04655e-124	down
Sb05g04140	47.5703	52.921	56.2764	0.583912	0.286456	0.810895	93.244	6.54294	3.75535e-126	9.15622e-124	up
Sb09g08020	89.3667	89.8976	94.755	598.057	437.956	584.378	0.169107	-2.56399	2.8462e-125	6.85058e-123	down
Sb06g26890	10.27	11.6496	10.1313	50.3177	48.0818	49.9047	0.216116	-2.21012	7.36834e-125	1.75105e-122	down
Sb01g68480	1.49042	1.52144	1.09853	17.4079	15.4458	16.6692	0.0829996	-3.59075	6.98339e-124	1.63883e-121	down
Sb03g18590	13.2131	12.1647	11.7503	63.6006	62.1925	59.8421	0.200005	-2.32189	2.51877e-123	5.83796e-121	down
Sb07g13200	138.164	140.008	138.373	14.0278	14.4506	15.2819	9.51877	3.25077	8.07441e-122	1.84865e-119	up
Sb09g05490	18.6858	18.7838	20.6051	0.0001	0.0001	0.0001	193582	17.5626	2.96327e-119	6.7027e-117	up
Sb06g07980	15.0652	15.231	14.3224	60.4956	58.8492	62.3666	0.245547	-2.02593	1.07438e-118	2.40123e-116	down
Sb08g13960	0.0001	0.155464	0.078626	12.3333	13.5463	11.6763	0.00623578	-7.32521	1.71228e-118	3.78193e-116	down
Sb01g49670	0.688156	0.810207	0.693568	13.4032	16.5447	12.8151	0.0512576	-4.28609	3.69565e-118	8.06768e-116	down
Sb01g45500	2.24723	2.28409	1.94158	18.5058	21.3229	17.7411	0.112436	-3.15283	4.37475e-118	9.44041e-116	down
Sb03g31810	23.6258	24.4949	24.224	1.45053	1.68415	1.76749	14.7577	3.8834	7.95421e-118	1.69696e-115	up
Sb01g66680	82.2891	76.2763	76.1227	7.04465	7.08209	6.59384	11.3263	3.50161	8.2158e-118	1.73307e-115	up
Sb07g09060	96.2061	99.3434	96.4387	11.649	9.85817	11.0402	8.97117	3.1653	8.45216e-118	1.76312e-115	up
Sb06g19470	17.9162	18.9502	19.0182	0.946803	0.64968	0.85397	22.8058	4.51133	1.43042e-116	2.95107e-114	up
Sb04g16880	31.1196	31.5561	27.1874	134.684	128.2	134.018	0.226411	-2.14298	2.38934e-116	4.87581e-114	down
Sb01g63410	136.672	131.325	133.116	6.64765	9.11522	7.25497	17.4262	4.12318	8.4626e-116	1.70835e-113	up
Sb04g13500	1.85569	1.8943	1.82178	19.1207	17.095	17.8898	0.10298	-3.27957	1.47006e-115	2.93606e-113	down
Sb07g12840	19.4742	19.3754	18.0405	121.607	149.972	117.324	0.146284	-2.77316	2.36689e-113	4.67747e-111	down
Sb01g19680	58.8488	58.9967	60.1828	6.00943	6.54389	6.31822	9.43369	3.23782	9.87586e-113	1.93135e-110	up
Sb06g00570	24.408	29.589	26.9591	130.241	126.477	133.549	0.207438	-2.26925	1.97723e-112	3.82685e-110	down
Sb01g52820	33.1186	35.1501	34.4105	2.15991	2.43103	2.39364	14.7008	3.87783	6.64536e-112	1.27306e-109	up
Sb07g09180	71.3061	73.12	68.3197	0.131336	0.714816	0.63135	143.99	7.16983	2.39721e-111	4.54598e-109	up
Sb07g13100	0.92432	1.16693	0.805808	16.2031	19.4691	19.4535	0.0525536	-4.25007	1.50843e-110	2.83193e-108	down
Sb01g24580	2.25184	2.51996	2.39145	18.8003	19.0087	18.7428	0.126667	-2.98089	2.87446e-110	5.34308e-108	down
Sb03g02930	2.26434	2.26263	1.73882	25.674	25.7575	22.8889	0.0843079	-3.56819	3.11468e-110	5.73284e-108	down
Sb03g43170	0.017747	0.0001	0.0001	10.7897	8.79582	10.0453	0.000605687	-10.6891	4.21279e-110	7.67874e-108	down
Sb06g05930	21.0594	22.9563	22.3489	0.938868	0.607195	0.771869	28.6309	4.8395	2.89184e-109	5.22033e-107	up
Sb06g18240	0.0001	0.0001	0.0001	13.1587	14.5245	14.4872	7.11399e-06	-17.1009	4.46389e-108	7.98144e-106	down
Sb04g16870	72.8527	69.8312	69.2365	259.237	255.071	270.42	0.270056	-1.88867	1.96273e-107	3.47625e-105	down
Sb07g08240	0.0001	0.0001	0.0001	5.85952	5.17814	6.36753	1.72362e-05	-15.8242	1.21436e-106	2.13069e-104	down
Sb01g34450	137.671	128.098	138.919	16.0462	14.5277	14.6175	8.95499	3.16269	1.78078e-106	3.09559e-104	up
Sb02g16110	33.3712	30.2277	29.8628	0.997005	0.486942	0.717916	42.4466	5.40758	4.45169e-106	7.66752e-104	up
Sb03g38880	1.0772	0.941752	1.01005	17.9961	27.3928	22.3355	0.0447254	-4.48276	4.81442e-106	8.21691e-104	down
Sb01g58990	3.6541	3.35804	3.3414	41.4025	58.3249	41.0024	0.0735703	-3.76473	8.61336e-106	1.45682e-103	down
Sb02g40860	37.7262	37.9133	35.9219	136.19	135.977	138.827	0.271443	-1.88128	9.20346e-106	1.54273e-103	down
Sb02g02800	59.6791	58.7729	59.2266	6.84875	6.80893	7.72239	8.31047	3.05493	9.35435e-105	1.55415e-102	up
Sb02g11560	1.44704	2.31181	1.63149	20.4301	22.3686	21.6886	0.0835875	-3.58057	1.32685e-104	2.18512e-102	down
Sb02g26890	3.19386	3.94144	3.60553	66.2102	106.773	71.0914	0.0440063	-4.50615	3.48001e-104	5.68119e-102	down
Sb09g11940	18.8627	20.11	22.495	115.545	90.4773	99.6207	0.201109	-2.31395	4.44992e-103	7.20197e-101	down
Sb02g14070	4.25099	4.46043	4.07491	0.0001	0.0001	0.0001	42621.1	15.3793	2.05352e-102	3.29511e-100	up
Sb01g62820	28.8746	29.7448	28.4408	3.49453	3.22931	3.87259	8.21599	3.03843	7.07661e-102	1.1259e-99	up
Sb06g16930	6.0912	6.13558	6.59809	34.59	42.3773	34.4053	0.169026	-2.56468	8.2847e-102	1.30703e-99	down
Sb01g63750	14.2688	14.9566	14.014	57.7192	52.2098	53.6518	0.264331	-1.91958	9.51803e-102	1.4891e-99	down
Sb06g10100	80.8019	80.9548	85.2463	8.73711	8.39928	9.86504	9.14778	3.19342	4.44668e-101	6.89934e-99	up
Sb01g19660	6.58664	8.11548	8.57503	38.1005	35.239	35.7488	0.213379	-2.22851	2.9188e-100	4.49161e-98	down
Sb05g06100	14.0044	11.7069	14.3384	0.190022	0.166039	0.190891	73.2233	6.19423	3.6428e-99	5.56016e-97	up
Sb01g14180	72.3557	72.643	77.5083	9.93411	8.76397	10.176	7.70613	2.94601	5.07534e-99	7.68422e-97	up
Sb09g07950	4.79571	4.03528	4.26328	57.156	81.9243	55.3994	0.0673298	-3.89261	5.22007e-99	7.84013e-97	down
Sb01g68870	68.7045	71.8138	69.2779	7.66099	7.95188	6.85761	9.33652	3.22288	4.46428e-98	6.65177e-96	up
Sb03g27950	2.02203	1.696	1.96579	16.995	20.8307	18.0056	0.101803	-3.29614	3.53841e-97	5.23072e-95	down
Sb03g16400	409.687	421.763	409.818	55.6934	49.2319	59.344	7.5563	2.91768	4.60441e-97	6.75338e-95	up
Sb08g03210	5.93732	6.40994	6.48516	0.095576	0.047823	0.11956	71.6173	6.16224	5.02164e-97	7.30824e-95	up
Sb07g17390	0.206353	0.20457	0.171072	7.91292	7.36918	7.07582	0.0260308	-5.26364	2.50834e-96	3.62243e-94	down
Sb08g13130	4.61693	4.64025	4.51382	22.3337	18.8918	20.0594	0.224705	-2.1539	2.40514e-95	3.44687e-93	down
Sb01g33070	273.032	264.005	252.446	38.103	32.9726	35.9685	7.37532	2.88271	3.04263e-95	4.32745e-93	up
Sb02g29270	0.953101	0.999504	1.11875	12.966	11.0575	12.3592	0.0844179	-3.56631	8.6702e-95	1.22387e-92	down
Sb06g31870	70.2703	69.9182	67.8993	3.9662	5.52551	5.49157	13.888	3.79577	3.15404e-94	4.41895e-92	up
Sb08g02850	56.8724	57.9239	58.0675	216.177	234.185	209.434	0.261996	-1.93238	3.45758e-94	4.80834e-92	down
Sb04g04190	733.366	728.958	748.507	106.032	89.7433	108.245	7.27199	2.86235	6.68412e-94	9.22704e-92	up
Sb01g47850	3.75973	3.58347	3.42327	21.9818	24.0344	23.6229	0.154604	-2.69335	1.82116e-93	2.49565e-91	down
Sb03g07410	5.79736	5.8324	5.64611	24.3053	25.156	25.7854	0.22959	-2.12287	2.13651e-93	2.90658e-91	down
Sb09g00250	0.729774	0.838315	1.08058	26.8663	26.9731	29.5283	0.031771	-4.97615	8.2346e-93	1.1122e-90	down
Sb02g25680	125.386	123.214	123.189	17.1056	13.7449	17.345	7.71419	2.94751	1.03793e-92	1.39187e-90	up
Sb06g07680	14.1555	13.6609	14.1122	45.6834	41.649	45.8758	0.31476	-1.66768	1.52784e-92	2.0343e-90	down
Sb03g23520	63.0341	55.6513	59.3241	6.87813	6.14369	7.5678	8.64559	3.11197	1.81287e-92	2.39682e-90	up
Sb01g42830	15.7046	17.1041	14.5586	61.9196	55.8197	63.2924	0.261652	-1.93428	1.88059e-92	2.46896e-90	down
Sb03g29940	221.546	215.39	212.175	29.3678	28.8791	31.7829	7.20996	2.84999	4.88088e-92	6.36345e-90	up
Sb07g10060	29.9008	29.9471	30.8029	0.831915	0.278808	0.540043	54.9144	5.77911	5.84595e-92	7.56909e-90	up
Sb03g09580	27.8011	25.0733	29.5127	1.93443	1.54493	2.05456	14.8876	3.89604	6.62123e-92	8.51418e-90	up
Sb01g22460	7.7116	8.22564	8.04476	32.3175	25.7821	31.5591	0.267481	-1.90249	1.03958e-91	1.3277e-89	down
Sb03g29220	17.2469	15.3622	15.0699	78.9158	89.6291	81.5943	0.19061	-2.3913	1.51459e-91	1.92127e-89	down
Sb07g07610	145.271	148.145	155.656	14.4508	13.3993	15.6201	10.3306	3.36885	3.23376e-91	4.07454e-89	up
Sb08g06570	1.24185	0.933143	1.30861	20.8277	24.4678	21.9142	0.0518318	-4.27002	8.30514e-91	1.03947e-88	down
Sb03g28740	7.62358	8.52609	11.8013	0.064004	0.0001	0.029623	298.217	8.22022	1.02348e-90	1.2725e-88	up
Sb02g10170	40.0869	38.3672	36.5611	192.064	241.797	186.642	0.185358	-2.43161	2.01496e-90	2.48875e-88	down
Sb02g31400	12.1336	13.3221	11.2189	93.6987	79.0934	106.814	0.131165	-2.93054	2.63871e-90	3.23785e-88	down
Sb01g20970	0.0001	0.0001	0.0001	17.4136	9.22348	15.9582	7.04303e-06	-17.1154	2.9589e-90	3.60717e-88	down
Sb01g48570	20.1703	21.5871	20.5553	67.2692	68.2147	68.244	0.305862	-1.70905	1.81074e-89	2.19322e-87	down
Sb06g15570	2.51017	3.89023	3.71004	38.285	34.5761	39.3368	0.0901126	-3.47213	3.24994e-88	3.91118e-86	down
Sb01g39950	36.7096	34.7591	36.9415	132.945	109.862	137.527	0.285039	-1.81077	1.58837e-87	1.89937e-85	down
Sb02g07410	29.2108	30.9934	30.8726	4.23341	3.92496	4.65955	7.10544	2.82892	2.65973e-87	3.16036e-85	up
Sb01g44090	26.2704	26.2062	22.3986	88.7347	84.4163	84.8975	0.290159	-1.78508	1.89325e-86	2.23546e-84	down
Sb06g04020	13.1317	15.3587	15.9895	0.0001	0.0001	0.0001	148266	17.1778	2.09011e-86	2.45248e-84	up
Sb01g03020	17.1307	17.8256	17.1253	1.2677	1.05973	1.25302	14.5461	3.86256	3.82899e-86	4.46493e-84	up
Sb01g16490	30.1567	31.9231	28.832	93.797	89.7903	94.166	0.327311	-1.61126	4.34735e-86	5.0381e-84	down
Sb04g03270	35.6149	36.7847	32.0246	114.218	112.055	113.47	0.307362	-1.70199	1.30208e-85	1.4997e-83	down
Sb01g60550	23.0369	22.0481	21.9997	68.6627	69.7923	69.2429	0.322992	-1.63043	1.52932e-85	1.7507e-83	down
Sb02g02570	24.2086	26.2834	23.1573	0.53969	0.246902	0.573145	54.1643	5.75927	1.70139e-85	1.93587e-83	up
Sb06g14050	113.437	114.648	116.528	17.505	16.2845	17.3861	6.73395	2.75145	4.01375e-85	4.53941e-83	up
Sb08g09630	5.77999	5.09388	3.41853	51.5503	57.0603	50.7578	0.0896815	-3.47905	1.10457e-84	1.24174e-82	down
Sb01g64190	379.015	378.265	367.284	57.861	52.5907	60.6848	6.57116	2.71615	1.8555e-84	2.07352e-82	up
Sb07g13990	0.114737	0.104143	0.048147	4.91176	4.6566	4.44317	0.0190577	-5.71348	2.03248e-84	2.25786e-82	down
Sb02g39650	9.47231	9.05346	10.7349	44.5894	34.6589	44.8833	0.235723	-2.08483	5.90594e-84	6.52224e-82	down
Sb05g05140	267.942	271.029	276.408	39.0491	35.4393	43.7125	6.89825	2.78623	6.99435e-84	7.67906e-82	up
Sb01g06390	36.4042	34.8785	34.8905	1.28387	1.86918	1.16397	24.5941	4.62024	1.2624e-83	1.37793e-81	up
Sb01g21170	18.4003	19.2974	18.8439	0.0001	0.179101	0.126643	184.871	7.53037	5.44643e-83	5.91047e-81	up
Sb04g05590	5.47112	5.78738	6.35497	32.3416	26.5998	29.4747	0.199211	-2.32763	1.0791e-82	1.16432e-80	down
Sb03g13140	1.68897	1.75989	1.65285	17.6295	18.7314	15.9353	0.097554	-3.35765	1.13367e-82	1.2162e-80	down
Sb02g24210	5.7217	5.23457	4.60229	28.0406	33.2534	28.2944	0.173667	-2.5256	2.87229e-82	3.06388e-80	down
Sb01g62030	21.6046	22.3135	21.2687	0.705719	0.280811	0.66118	39.5621	5.30605	2.74608e-81	2.91271e-79	up
Sb02g00770	10.9427	10.8479	10.1952	54.4354	43.3298	54.8411	0.209597	-2.25431	3.23371e-81	3.41066e-79	down
Sb06g08670	18.4278	17.8841	18.9421	59.716	49.6866	55.1517	0.33578	-1.57441	4.06941e-81	4.2681e-79	down
Sb05g14400	11.0251	11.5493	11.8215	0.869748	0.850192	0.788475	13.7122	3.77739	2.25026e-80	2.34702e-78	up
Sb01g70120	47.4415	50.5683	48.875	147.595	128.503	145.69	0.348244	-1.52183	2.27641e-80	2.36117e-78	down
Sb01g20980	1.93632	0.718624	1.02976	53.985	39.4639	52.7772	0.0251987	-5.31051	2.90134e-80	2.99284e-78	down
Sb03g22360	2.97569	2.67413	2.78884	18.7378	21.1965	18.5768	0.144223	-2.79362	3.36002e-80	3.44705e-78	down
Sb06g12200	166.775	166.384	162.736	485.842	507.838	483.191	0.335774	-1.57444	3.5316e-80	3.60339e-78	down
Sb04g02080	25.9556	26.8318	22.6416	1.8052	1.89228	1.80752	13.7019	3.77631	4.26906e-80	4.33228e-78	up
Sb01g38760	3.39946	3.02245	3.49756	0.0001	0.0001	0.0001	33064.9	15.013	1.23209e-79	1.24362e-77	up
Sb06g18070	1283.26	1266.61	1277.57	212.67	178.934	213.286	6.32749	2.66163	4.27619e-79	4.29311e-77	up
Sb02g23000	18.9333	18.2049	18.7397	62.269	71.7108	62.9132	0.283798	-1.81706	7.43375e-79	7.42347e-77	down
Sb01g60640	185.733	181.647	190.295	522.918	485.741	537.416	0.360703	-1.47112	9.33452e-79	9.27229e-77	down
Sb03g11750	96.431	96.7038	99.5727	12.4736	14.2869	13.1017	7.34299	2.87637	1.85304e-78	1.831e-76	up
Sb09g02070	18.5369	18.9885	20.2214	1.50602	1.33633	1.38247	13.6684	3.77278	3.73435e-78	3.67061e-76	up
Sb09g12230	4.1857	4.37449	4.67732	26.563	36.532	26.7931	0.147267	-2.7635	4.33336e-78	4.23722e-76	down
Sb06g27570	3.26304	3.77548	2.4394	22.6517	21.1819	21.3306	0.145447	-2.78144	5.65819e-78	5.50398e-76	down
Sb06g11430	38.2247	42.2864	38.84	3.46988	3.69588	4.03787	10.6529	3.41317	6.9682e-78	6.74335e-76	up
Sb09g12670	100.273	99.0018	96.8498	272.611	261.169	274.549	0.366342	-1.44874	9.89742e-78	9.52893e-76	down
Sb01g56920	0.986324	0.923909	0.942011	7.77542	6.34334	7.54756	0.131644	-2.92528	1.22564e-77	1.17399e-75	down
Sb02g36110	16.5113	18.6322	18.4255	0.196449	0.084407	0.377415	81.3783	6.34657	1.74211e-77	1.66022e-75	up
Sb01g18420	2.75037	3.1589	2.46252	29.4697	25.7025	26.7901	0.102142	-3.29135	2.11671e-77	2.00703e-75	down
Sb07g16780	18.7794	17.9134	17.6082	0.745262	0.621267	0.494892	29.1718	4.8665	2.38242e-77	2.24762e-75	up
Sb04g15980	22.68	27.172	24.8955	96.6094	84.2153	92.623	0.273353	-1.87117	2.57398e-77	2.41619e-75	down
Sb08g15260	74.4108	66.3318	69.8147	5.97561	4.22345	6.44126	12.6534	3.66146	5.33286e-77	4.98105e-75	up
Sb03g40360	162.619	154.472	161.186	24.9192	22.9666	27.631	6.33338	2.66298	6.68293e-77	6.21115e-75	up
Sb03g02530	45.9858	48.4475	46.6601	131.459	119.448	132.051	0.368431	-1.44053	7.46389e-77	6.90281e-75	down
Sb09g14720	0.999627	0.72106	0.816088	10.2269	13.0244	11.1557	0.0737285	-3.76163	8.75391e-77	8.04153e-75	down
Sb06g31020	3.60628	3.0499	3.5881	19.1272	18.6765	16.3939	0.189017	-2.40341	8.78083e-77	8.04153e-75	down
Sb06g29500	11.1167	11.0451	11.4323	0.674305	0.597387	0.576124	18.1805	4.18432	2.08857e-76	1.90343e-74	up
Sb01g46370	38.1806	37.4774	37.1273	102.761	97.2747	107.697	0.366504	-1.4481	3.44672e-76	3.12602e-74	down
Sb01g03070	108.073	117.814	113.942	14.5957	9.992	11.3947	9.44432	3.23945	3.5597e-76	3.21298e-74	up
Sb08g06030	0.643699	1.03316	0.879129	15.3757	19.6465	20.2276	0.0462624	-4.43402	4.38093e-76	3.93529e-74	down
Sb06g18060	1022.8	1024.47	1029.12	159.81	167.9	161.642	6.28666	2.65229	6.46931e-76	5.78356e-74	up
Sb02g13580	31.5894	35.114	38.0376	0.390182	0.739447	0.469527	65.4976	6.03337	1.55669e-75	1.38509e-73	up
Sb01g02150	17.7383	18.0902	17.944	49.3366	44.8996	48.6433	0.376348	-1.40986	2.77272e-75	2.45543e-73	down
Sb06g22590	7.66255	7.85014	7.68306	36.5913	32.5797	38.2054	0.216023	-2.21074	5.61163e-75	4.94614e-73	down
Sb02g32190	319.578	314.511	311.152	56.7199	48.3555	55.0209	5.90421	2.56174	7.67738e-75	6.73529e-73	up
Sb01g04490	11.8733	13.0437	12.9441	0.721062	0.660813	0.738215	17.8583	4.15852	1.30582e-74	1.14026e-72	up
Sb06g19560	1.71048	2.25528	2.59379	26.2503	19.9232	25.1233	0.0920034	-3.44217	1.43538e-74	1.24758e-72	down
Sb08g10830	11.7888	11.9604	12.4427	0.562963	0.642221	0.789	18.1487	4.1818	1.53022e-74	1.32389e-72	up
Sb01g59870	19.1713	20.5266	20.877	1.75695	1.51689	1.27912	13.3045	3.73385	1.79569e-74	1.54644e-72	up
Sb01g37740	99.5969	99.7147	95.071	12.7323	10.4829	11.544	8.46918	3.08222	2.0367e-74	1.74598e-72	up
Sb04g08650	155.157	150.717	150.582	468.427	531.786	468.435	0.3108	-1.68594	2.81977e-74	2.40629e-72	down
Sb02g35090	19.9147	21.2463	22.712	74.153	80.1109	79.8688	0.272807	-1.87405	1.89273e-73	1.60787e-71	down
Sb03g02380	40.6863	41.8057	39.4018	110.581	110.411	109.568	0.368749	-1.43929	2.08478e-73	1.76305e-71	down
Sb08g09870	3.09406	3.64881	3.57904	0.0001	0.0001	0.0001	34406.4	15.0704	2.13249e-73	1.79531e-71	up
Sb01g37910	56.2091	55.4546	55.8225	149.806	137.749	150.88	0.382009	-1.38832	2.50679e-73	2.101e-71	down
Sb02g42640	15.1485	14.0336	15.2549	42.6176	36.6582	41.6934	0.367342	-1.44481	4.42035e-73	3.68834e-71	down
Sb04g05910	755.133	738.608	729.548	94.5401	60.9649	90.602	9.03384	3.17534	6.83279e-73	5.67605e-71	up
Sb03g33830	25.4476	21.7486	24.1781	0.250869	0.209698	0.631467	65.3591	6.03032	6.94965e-73	5.7477e-71	up
Sb09g09640	8.23406	6.48003	6.36225	28.6475	29.3326	31.8122	0.234723	-2.09097	9.05733e-73	7.458e-71	down
Sb04g11270	13.9144	13.5031	11.6345	38.7924	36.3019	40.0462	0.339169	-1.55993	1.64064e-72	1.34503e-70	down
Sb06g01430	106.072	101.859	95.6513	282.8	279.025	278.908	0.361093	-1.46956	2.62987e-72	2.14666e-70	down
Sb03g31920	10.4763	10.7499	11.5065	30.4406	30.4786	33.633	0.346186	-1.53038	3.79202e-72	3.08188e-70	down
Sb01g47520	56.0143	58.7723	57.4419	195.843	146.86	191.456	0.322429	-1.63295	1.14792e-71	9.28923e-70	down
Sb04g11170	8.63851	7.2017	8.06865	0.495788	0.316485	0.434117	19.1825	4.26172	1.29641e-71	1.04458e-69	up
Sb08g00440	8.31065	9.3903	9.12634	0.0001	0.0001	0.0001	89424.3	16.4484	1.6505e-71	1.32421e-69	up
Sb01g46390	3.90604	4.2744	4.17398	17.8794	19.6583	21.6877	0.2086	-2.26119	3.04986e-71	2.43652e-69	down
Sb03g38030	22.1357	22.1728	22.4682	1.32354	1.03107	1.46102	17.5008	4.12935	5.05768e-71	4.02343e-69	up
Sb09g08390	6.4331	6.35685	5.12586	21.938	21.1447	22.3022	0.274005	-1.86772	5.3387e-71	4.22906e-69	down
Sb06g12720	19.1099	17.7993	16.2854	51.3844	51.4654	50.5403	0.346793	-1.52785	8.61814e-71	6.79819e-69	down
Sb02g40400	23.1118	24.5721	23.6231	61.9551	62.0787	63.9434	0.379338	-1.39844	1.059e-70	8.3187e-69	down
Sb02g33610	45.2298	45.7513	47.9789	3.19629	2.09983	3.59494	15.6292	3.96617	1.18783e-70	9.29182e-69	up
Sb02g16950	2.16359	2.22967	1.99366	8.83564	8.81803	8.72242	0.242148	-2.04604	2.00203e-70	1.55959e-68	down
Sb02g22740	51.6009	49.0732	52.1152	160.573	195.394	167.901	0.291656	-1.77766	2.20751e-70	1.71256e-68	down
Sb01g31620	4.82454	4.4409	4.2643	14.3874	12.674	15.2992	0.319395	-1.64659	2.27172e-70	1.75511e-68	down
Sb04g01890	4.58628	5.23064	5.84036	0.0001	0.0001	0.0001	52190.9	15.6715	5.96392e-70	4.5888e-68	up
Sb01g46520	60.521	62.2665	57.791	5.68272	5.46074	6.70084	10.1197	3.33909	7.3681e-70	5.64607e-68	up
Sb02g05600	16.1951	18.8785	17.8405	0.602459	0.209952	0.423688	42.8074	5.41979	1.29537e-69	9.88585e-68	up
Sb01g38550	8.30585	9.97258	9.29369	33.138	26.0581	32.1186	0.301946	-1.72764	2.09042e-69	1.58866e-67	down
Sb05g12150	0.583746	0.33219	0.492218	8.36457	6.37169	9.43875	0.0582483	-4.10164	2.09859e-69	1.58866e-67	down
Sb02g32180	659.879	670.554	619.877	104.537	111.084	107.205	6.04136	2.59487	3.38583e-69	2.55283e-67	up
Sb04g06330	3.32365	2.607	2.9194	35.8092	43.4209	32.8477	0.0789634	-3.66267	4.53552e-69	3.40599e-67	down
Sb01g15150	11.0963	11.1945	12.2786	0.0001	0.0001	0.0001	115231	16.8142	7.03689e-69	5.26337e-67	up
Sb05g03020	22.8803	18.5883	18.7976	0.752898	0.336636	0.482683	38.332	5.26048	7.75263e-69	5.77571e-67	up
Sb05g06460	0.224741	0.229942	0.330145	5.9188	9.31827	6.68261	0.0358047	-4.80371	1.38602e-68	1.02851e-66	down
Sb01g40150	13.5039	16.259	14.7255	48.7687	51.4192	50.8621	0.294528	-1.76352	1.46369e-68	1.08186e-66	down
Sb06g33160	115.169	114.227	107.886	13.2052	16.1998	12.923	7.96831	2.99427	2.19225e-68	1.61401e-66	up
Sb06g27650	3.33707	3.99664	4.20226	18.3385	21.6502	19.6068	0.193571	-2.36906	2.52104e-68	1.84883e-66	down
Sb09g15580	16.5402	17.5995	17.196	52.9317	41.0558	52.9009	0.349487	-1.51669	3.11527e-68	2.27572e-66	down
Sb03g28150	2.16679	3.04733	1.70544	32.7029	48.5942	34.4217	0.0597964	-4.0638	3.63565e-68	2.64557e-66	down
Sb05g05500	85.3607	80.4696	86.7541	226.373	214.111	226.38	0.378764	-1.40063	4.02621e-68	2.91846e-66	down
Sb05g12330	6.99934	4.55093	4.21321	41.6084	39.9597	44.132	0.125406	-2.99533	4.30854e-68	3.11109e-66	down
Sb03g38890	38.6201	39.1386	40.0616	1.97799	2.99097	2.72029	15.3227	3.9376	5.61195e-68	4.03673e-66	up
Sb01g37080	0.191311	0.221302	0.405048	6.85681	10.4254	10.8236	0.0290922	-5.10322	6.05377e-68	4.33792e-66	down
Sb03g41020	5.66666	4.7738	5.08358	0.0001	0.0001	0.0001	51746.8	15.6592	6.72169e-68	4.79821e-66	up
Sb01g44440	23.204	21.5708	22.6774	59.4092	58.4588	57.0389	0.385646	-1.37465	8.50035e-68	6.04491e-66	down
Sb08g05650	10.9132	11.3005	10.6668	29.4693	26.5569	29.2458	0.385596	-1.37484	1.42272e-67	1.00793e-65	down
Sb01g22790	5.81518	6.54469	6.01038	23.9055	18.1457	22.7527	0.283474	-1.81871	1.63123e-67	1.15131e-65	down
Sb01g62110	23.9235	26.7698	23.3155	82.4517	103.282	86.0847	0.272274	-1.87687	1.77002e-67	1.24458e-65	down
Sb03g40570	64.0036	66.9314	70.0831	8.26033	7.36155	5.50409	9.51521	3.25024	3.21261e-67	2.25051e-65	up
Sb01g51480	28.102	25.9184	23.0342	73.5637	77.6218	76.8469	0.337911	-1.56529	4.95239e-67	3.45636e-65	down
Sb02g09510	14.7402	14.0103	16.1805	0.744883	0.385077	0.565906	26.4945	4.72762	5.67629e-67	3.94691e-65	up
Sb08g16560	18.3667	18.4157	16.4431	77.5128	62.0058	73.1076	0.250324	-1.99813	6.70613e-67	4.64579e-65	down
Sb03g25640	22.0222	24.4733	22.9504	1.80792	1.30922	1.49051	15.0718	3.91378	7.27774e-67	5.02324e-65	up
Sb01g11320	24.5862	25.71	24.7578	2.55235	2.43009	2.97317	9.43411	3.23789	8.95388e-67	6.15751e-65	up
Sb09g02400	8.20563	7.37322	7.55751	0.031205	0.0001	0.0001	736.71	9.52495	1.00278e-66	6.87088e-65	up
Sb08g00840	25.7337	22.3482	27.3472	75.8715	76.0921	73.4759	0.334587	-1.57955	5.11947e-66	3.49501e-64	down
Sb08g09860	0.767006	0.848535	0.820481	11.8318	14.872	15.2517	0.058062	-4.10626	5.35518e-66	3.64268e-64	down
Sb02g03820	4.99781	5.41737	5.09727	21.9049	30.7068	22.0637	0.207732	-2.26721	5.61788e-66	3.80758e-64	down
Sb01g50270	25.0111	30.1632	27.4504	76.9019	76.331	81.1658	0.352496	-1.50432	6.06424e-66	4.09533e-64	down
Sb07g07720	10.4168	9.63868	9.12465	0.324413	0.399859	0.47187	24.3952	4.60853	7.68902e-66	5.17397e-64	up
Sb01g30410	0.0001	0.0001	0.0001	2.9022	3.48866	2.95495	3.20999e-05	-14.9271	1.00258e-65	6.72228e-64	down
Sb07g16530	0.645233	0.285288	0.625903	11.298	10.3154	10.2559	0.0488377	-4.35586	1.11324e-65	7.43774e-64	down
Sb09g03310	0.0001	0.126958	0.068928	22.7885	16.6402	22.0851	0.00318605	-8.29402	1.69091e-65	1.12571e-63	down
Sb03g41550	91.3132	90.9476	92.6131	336.112	244.38	339.915	0.298644	-1.7435	2.03638e-65	1.35092e-63	down
Sb01g41770	28.0023	28.4311	26.3355	76.4906	63.9397	76.6449	0.381291	-1.39104	2.85687e-65	1.88855e-63	down
Sb08g16700	3.2716	2.40159	2.40629	23.7466	21.1582	24.8479	0.115831	-3.10991	2.91703e-65	1.92155e-63	down
Sb02g18950	59.0979	58.2249	59.7435	10.0547	8.32585	10.7637	6.07552	2.60301	4.05832e-65	2.66402e-63	up
Sb01g28500	87.7887	78.1128	77.9533	4.60662	4.27365	3.36275	19.9179	4.31599	5.14776e-65	3.36739e-63	up
Sb03g21050	7.20077	7.49169	5.56393	62.3135	64.2432	59.6245	0.108799	-3.20026	6.47884e-65	4.22339e-63	down
Sb02g37320	10.6999	10.8959	10.8612	30.2607	33.2596	29.9803	0.347131	-1.52645	8.19743e-65	5.32521e-63	down
Sb01g08300	42.8135	40.5643	42.2698	106.698	101.837	101.325	0.405497	-1.30224	8.95098e-65	5.79468e-63	down
Sb02g21080	12.7794	13.1064	13.5297	39.3571	31.9905	41.2594	0.350027	-1.51446	1.87553e-64	1.21e-62	down
Sb02g14170	6.03618	6.92387	7.33882	29.2213	26.7187	27.6859	0.242734	-2.04255	2.5307e-64	1.6271e-62	down
Sb05g02920	8.77642	12.2093	7.56	0.067587	0.087213	0.119025	104.248	6.70388	2.94846e-64	1.88923e-62	up
Sb06g09740	5.25982	5.86389	4.62222	0.0001	0.0001	0.0001	52486.4	15.6797	3.19386e-64	2.03951e-62	up
Sb02g41280	0.804808	0.503407	0.67809	7.19204	8.54711	8.05566	0.0834764	-3.58249	3.498e-64	2.22615e-62	down
Sb07g08890	36.3984	38.6246	38.7633	105.696	84.718	102.957	0.387858	-1.3664	6.12211e-64	3.88299e-62	down
Sb03g32140	24.6641	25.0594	23.6313	1.46823	1.53485	1.1533	17.6487	4.14149	9.3511e-64	5.91103e-62	up
Sb02g11390	15.4043	14.6266	14.642	1.86488	1.8223	1.70621	8.2829	3.05014	1.15353e-63	7.26724e-62	up
Sb06g10550	2.57318	2.93249	3.53015	30.4627	27.3519	25.1343	0.108932	-3.1985	1.18609e-63	7.44735e-62	down
Sb01g37480	5.40583	5.38864	5.13999	14.2204	14.8227	14.5651	0.365401	-1.45245	1.84185e-63	1.15263e-61	down
Sb05g09890	11.8622	11.4871	13.8123	0.079525	0.051818	0.268003	93.0562	6.54003	2.27476e-63	1.41882e-61	up
Sb04g13630	145.996	150.279	149.921	25.5323	27.099	25.0048	5.74726	2.52287	2.61826e-63	1.62766e-61	up
Sb01g09660	10.9964	10.7895	12.3792	0.274614	0.230854	0.238448	45.9261	5.52124	5.96809e-63	3.69785e-61	up
Sb02g27430	21.6454	18.4151	18.5644	0.069906	0.139552	0.0001	279.755	8.12802	7.38429e-63	4.56029e-61	up
Sb01g46100	45.3294	43.9609	46.75	8.17668	6.2062	6.87685	6.39896	2.67784	1.14744e-62	7.06299e-61	up
Sb09g00640	0.0001	0.0001	0.0001	3.12367	2.26901	2.96021	3.59157e-05	-14.765	1.4928e-62	9.1588e-61	down
Sb01g44970	35.6833	35.2676	31.7957	3.69189	2.61233	3.38707	10.602	3.40626	5.05279e-62	3.08994e-60	up
Sb06g05160	51.1416	52.3808	51.7504	1.8062	0.606666	0.659674	50.5356	5.65923	5.13585e-62	3.13054e-60	up
Sb06g16540	15.4266	15.1608	14.3664	37.1547	32.845	36.8009	0.420914	-1.2484	7.66614e-62	4.65774e-60	down
Sb08g00060	60.3343	59.2067	57.4648	9.60769	9.15048	7.56948	6.72319	2.74915	8.31144e-62	5.03352e-60	up
Sb02g20090	0.0001	0.106357	0.0001	4.19005	4.70587	5.5707	0.00736572	-7.08496	9.54663e-62	5.76297e-60	down
Sb06g20200	46.3377	43.4764	43.7267	6.36151	4.83082	6.74036	7.44678	2.89662	1.5661e-61	9.42372e-60	up
Sb04g12230	16.2305	15.4222	14.4809	0.066219	0.0001	0.268438	137.812	7.10656	1.80258e-61	1.0812e-59	up
Sb03g07420	38.7225	39.5018	43.1708	121.651	142.219	118.819	0.317216	-1.65646	1.9021e-61	1.13726e-59	down
Sb06g00580	37.5645	37.9171	36.806	124.73	169.716	131.771	0.263452	-1.92439	2.49106e-61	1.48467e-59	down
Sb01g41700	14.5024	14.6266	14.8077	2.10748	1.69163	1.92436	7.67657	2.94046	2.69126e-61	1.59891e-59	up
Sb07g16850	3.37663	3.10812	3.88592	14.6114	13.475	15.4156	0.238396	-2.06857	2.83358e-61	1.67816e-59	down
Sb07g09940	5.96448	5.65706	5.35214	0.217778	0.150028	0.16663	31.76	4.98914	6.0462e-61	3.56954e-59	up
Sb03g05410	7.11156	6.51889	7.08045	21.0519	20.5627	20.6544	0.332604	-1.58812	7.17591e-61	4.22322e-59	down
Sb08g03350	16.0832	13.6152	15.7193	45.5628	38.5195	49.1015	0.341015	-1.55209	1.59866e-60	9.36709e-59	down
Sb06g18990	17.776	13.4751	13.217	63.2737	54.4552	62.416	0.246846	-2.01832	1.6016e-60	9.36709e-59	down
Sb06g24720	0.0001	0.0001	0.070039	3.20072	2.46544	2.83672	0.00826061	-6.91954	1.90612e-60	1.11135e-58	down
Sb06g03010	11.7583	12.8711	12.8097	1.31465	0.83123	0.896411	12.3062	3.62132	3.3542e-60	1.94959e-58	up
Sb01g69520	29.3223	28.5684	28.8752	2.65065	1.75819	2.31049	12.9129	3.69074	5.25559e-60	3.04532e-58	up
Sb05g10270	45.7832	46.1095	44.454	114.666	130.723	118.291	0.374908	-1.41539	7.04532e-60	4.06981e-58	down
Sb01g59040	14.3148	13.2287	12.1234	41.8594	43.0262	40.1451	0.317257	-1.65627	7.19844e-60	4.14551e-58	down
Sb04g16730	188.898	196.003	200.01	452.225	452.846	445.15	0.433197	-1.20691	1.53424e-59	8.80848e-58	down
Sb03g35220	8.68863	9.79265	9.91127	0.530684	0.392126	0.499064	19.9684	4.31965	1.62334e-59	9.29167e-58	up
Sb01g55920	115.365	110.766	121.069	22.8668	21.4146	23.6991	5.10734	2.35257	2.4022e-59	1.37079e-57	up
Sb01g11150	0.639156	1.31204	1.18681	13.1945	12.7733	13.5308	0.0794459	-3.65388	2.6415e-59	1.50277e-57	down
Sb07g00400	24.7556	28.1673	26.3973	1.41823	1.6959	2.00923	15.4821	3.95253	2.701e-59	1.53198e-57	up
Sb08g16720	1.35163	1.49052	1.38801	18.4987	22.5263	14.4798	0.0762126	-3.71383	3.00731e-59	1.70058e-57	down
Sb07g12930	149.021	162.001	153.836	32.3388	26.7988	28.2875	5.31722	2.41067	4.12752e-59	2.32703e-57	up
Sb06g01600	37.1697	36.1371	37.7419	6.05732	5.68833	6.61792	6.04722	2.59627	4.38925e-59	2.46718e-57	up
Sb06g09880	11.8101	12.2614	11.4655	35.1038	29.4946	31.3112	0.370526	-1.43235	4.8857e-59	2.73803e-57	down
Sb01g38730	2.72531	2.76808	2.79574	0.0001	0.0001	0.0001	27630.4	14.754	7.53912e-59	4.21249e-57	up
Sb04g06060	25.5105	23.3927	24.2755	1.9624	1.31776	1.32158	15.9024	3.99117	9.88121e-59	5.50474e-57	up
Sb01g41380	98.3796	105.652	103.837	19.7327	15.2009	19.622	5.6432	2.49651	1.08742e-58	6.04003e-57	up
Sb06g16880	61.0928	61.7531	56.9635	5.61282	5.59813	7.78175	9.46729	3.24295	1.16976e-58	6.4782e-57	up
Sb02g35880	5.42255	6.28499	5.51027	26.0924	24.2002	27.5911	0.221071	-2.17742	1.17734e-58	6.50098e-57	down
Sb05g10800	9.74313	10.3475	11.0711	0.0001	0.0001	0.0001	103872	16.6645	1.26107e-58	6.94289e-57	up
Sb05g02760	51.0605	51.7386	50.9606	123.747	106.164	119.918	0.439527	-1.18597	1.28864e-58	7.07394e-57	down
Sb03g06910	8.25662	8.68905	8.90601	24.7274	28.4631	25.592	0.328139	-1.60762	1.49482e-58	8.18183e-57	down
Sb06g26470	100.116	103.09	97.8498	19.6523	19.2755	17.8084	5.30624	2.40769	1.71284e-58	9.3479e-57	up
Sb09g10610	61.201	60.3109	55.8913	159.818	174.862	149.503	0.366398	-1.44852	2.30763e-58	1.25575e-56	down
Sb06g07200	17.9406	18.3559	19.162	1.82784	1.92847	1.58815	10.3768	3.37529	2.51524e-58	1.36477e-56	up
Sb07g04660	28.7292	29.7292	27.1995	68.6002	64.1907	73.0258	0.416185	-1.2647	2.60222e-58	1.4079e-56	down
Sb08g03420	0.436801	0.222626	0.787265	14.5358	21.9415	16.1764	0.0274756	-5.18571	2.83801e-58	1.53106e-56	down
Sb09g00700	104.675	107.609	111.379	268.915	224.106	252.712	0.434019	-1.20417	8.7742e-58	4.71996e-56	down
Sb03g07430	9.68591	9.27152	11.815	33.619	37.7956	35.7486	0.287155	-1.8001	1.51485e-57	8.12567e-56	down
Sb09g01210	24.5256	24.5116	20.235	75.5185	63.1669	74.6493	0.324712	-1.62277	1.67133e-57	8.93946e-56	down
Sb03g28920	27.639	29.3138	31.5113	2.3025	2.91991	2.58346	11.333	3.50246	1.78316e-57	9.5105e-56	up
Sb06g31810	22.1752	23.7062	22.368	58.1437	64.6839	58.4057	0.376584	-1.40896	1.83011e-57	9.73329e-56	down
Sb01g14450	19.1556	18.9469	18.232	0.726715	1.29558	1.05173	18.326	4.19582	1.94038e-57	1.02906e-55	up
Sb06g22120	1.88126	1.57193	1.16626	11.3489	11.6533	11.8606	0.132504	-2.91589	2.15739e-57	1.14093e-55	down
Sb09g00600	9.40727	9.77294	9.21752	0.029191	0.0001	0.0001	966.205	9.91619	2.3248e-57	1.226e-55	up
Sb01g54310	178.113	192.35	193.06	36.695	28.1057	36.1321	5.58315	2.48108	1.32856e-56	6.98667e-55	up
Sb02g27060	6.57177	7.71397	6.97004	24.3367	26.1984	25.0169	0.28134	-1.82961	1.78783e-56	9.3756e-55	down
Sb01g05290	9.68138	9.45178	9.88445	47.3265	36.6686	41.0447	0.232067	-2.10739	2.93464e-56	1.53468e-54	down
Sb01g20290	1.02798	1.48882	0.924069	18.5218	14.8151	17.9567	0.067082	-3.89793	3.06398e-56	1.59787e-54	down
Sb09g01220	32.629	30.5264	31.1078	111.084	85.6557	107.268	0.310068	-1.68934	3.687e-56	1.91744e-54	down
Sb01g58700	55.0194	59.197	59.4439	8.80661	9.28985	7.97217	6.66166	2.73588	5.3696e-56	2.78477e-54	up
Sb04g15420	14.8564	14.55	12.3981	0.079101	0.0001	0.172999	165.759	7.37294	5.97314e-56	3.08925e-54	up
Sb09g11110	74.5434	73.89	91.0613	269.808	197.515	264.427	0.32729	-1.61136	6.1625e-56	3.17843e-54	down
Sb02g15900	0.386996	0.147381	0.228956	7.00419	7.97569	5.03595	0.0381365	-4.71269	7.3602e-56	3.78576e-54	down
Sb03g25880	13.0711	13.0333	13.6855	1.19684	1.08302	1.37757	10.8792	3.4435	7.96125e-56	4.08373e-54	up
Sb02g09270	12.8273	12.1766	13.7849	32.6456	27.2565	31.236	0.425605	-1.23241	8.51123e-56	4.35394e-54	down
Sb02g01360	33.4874	37.1129	36.6406	4.78022	3.57397	4.95528	8.05749	3.01033	9.4555e-56	4.82384e-54	up
Sb05g15290	0.230339	0.163328	0.0001	7.63362	9.60571	8.53244	0.015279	-6.03231	1.3681e-55	6.96064e-54	down
Sb04g18850	20.3829	20.7015	21.0387	1.22094	1.53317	1.36	15.1	3.91648	1.45223e-55	7.36872e-54	up
Sb01g14040	9.72255	10.5917	10.5522	24.9023	21.947	26.2611	0.42219	-1.24404	2.05878e-55	1.04182e-53	down
Sb01g62210	98.4453	99.787	92.5416	18.8325	19.0145	20.4849	4.98481	2.31754	3.98535e-55	2.01132e-53	up
Sb02g42330	12.5879	13.4041	12.8473	38.0431	31.2075	39.2986	0.357804	-1.48276	4.15187e-55	2.08974e-53	down
Sb04g04740	11.2267	15.9207	13.1023	55.312	62.245	58.9556	0.228027	-2.13272	4.64796e-55	2.33318e-53	down
Sb01g10710	0.139834	0.0001	0.0001	7.90692	6.19605	7.4661	0.00649235	-7.26704	4.78592e-55	2.39603e-53	down
Sb06g12680	52.5223	50.4078	48.6356	6.13622	5.66483	6.87113	8.1172	3.02098	5.46627e-55	2.72935e-53	up
Sb03g00610	44.8418	38.0222	39.9094	262.346	354.268	192.429	0.151751	-2.72022	5.60912e-55	2.79325e-53	down
Sb02g17470	181.875	183.837	183.455	410.472	419.565	402.544	0.445542	-1.16637	5.65486e-55	2.80858e-53	down
Sb09g05070	23.2186	21.076	20.3775	98.6058	62.8848	93.9139	0.253214	-1.98157	9.42036e-55	4.66644e-53	down
Sb06g10960	6.6141	7.48322	7.88949	25.6482	21.822	24.6933	0.304681	-1.71463	1.12288e-54	5.54761e-53	down
Sb01g48030	4.75938	4.40195	4.00338	21.4448	23.2242	20.1675	0.203045	-2.30013	1.33005e-54	6.55388e-53	down
Sb02g15670	38.427	43.1495	38.5104	97.3003	90.2087	90.3949	0.432117	-1.21051	1.33526e-54	6.56233e-53	down
Sb01g58110	56.9154	51.7114	53.1078	7.1375	6.96379	8.30591	7.21797	2.85159	1.3785e-54	6.75717e-53	up
Sb01g51080	24.0604	26.2764	25.1832	0.307147	0.450037	0.0001	99.7248	6.63988	1.50161e-54	7.34146e-53	up
Sb01g73050	17.4419	16.53	16.3916	0.935442	0.669211	1.37635	16.8948	4.07851	1.6893e-54	8.23764e-53	up
Sb02g37670	56.9784	59.2398	53.2374	150.666	173.139	143.211	0.362848	-1.46256	2.5507e-54	1.24059e-52	down
Sb09g09540	40.3155	39.0464	44.1998	93.4356	87.0778	96.2458	0.446459	-1.1634	3.09892e-54	1.50334e-52	down
Sb08g05950	0.9467	0.724244	0.823996	6.26761	6.51454	5.54709	0.136118	-2.87707	3.73022e-54	1.80493e-52	down
Sb01g16900	91.4183	92.357	90.3682	279.622	374.591	280.666	0.29324	-1.76985	3.96946e-54	1.91575e-52	down
Sb04g09880	111.448	104.156	108.311	237.328	218.27	235.944	0.468395	-1.0942	4.38227e-54	2.10956e-52	down
Sb01g41260	4.92637	5.59256	5.7482	15.7136	13.4745	16.1357	0.35891	-1.47831	4.83032e-54	2.3193e-52	down
Sb02g19450	143.357	143.174	146.836	28.9555	20.431	25.3555	5.79817	2.5356	7.24637e-54	3.4705e-52	up
Sb07g16160	9.65945	10.5156	10.1808	0.239308	0.331822	0.199151	39.4088	5.30044	1.66511e-53	7.95438e-52	up
Sb01g41880	328.896	337.178	332.316	71.104	70.0353	70.8461	4.70971	2.23564	1.74559e-53	8.3177e-52	up
Sb09g00260	105.525	105.949	101.323	238.313	245.267	229.838	0.438449	-1.18952	2.09461e-53	9.95551e-52	down
Sb08g13940	8.48507	8.24011	8.12767	0.119179	0.084262	0.292203	50.1425	5.64796	2.25343e-53	1.06833e-51	up
Sb01g53220	11.4851	12.8125	11.6261	1.24573	1.30817	1.02848	10.0279	3.32595	3.50068e-53	1.65546e-51	up
Sb06g12960	39.7181	35.7526	35.7685	4.74761	4.35349	3.76862	8.64348	3.11161	3.82116e-53	1.80248e-51	up
Sb01g33180	210.124	202.573	201.672	491.313	584.302	516.578	0.385864	-1.37384	4.29254e-53	2.01975e-51	down
Sb03g23920	2.89572	3.10243	3.1319	19.0715	16.2305	16.7545	0.175387	-2.51139	4.44261e-53	2.08514e-51	down
Sb03g12680	37.882	35.9261	36.5217	4.89963	6.07297	5.8822	6.5459	2.71059	5.11545e-53	2.39495e-51	up
Sb03g35730	132.437	127.299	126.433	283.228	251.652	279.248	0.474334	-1.07602	6.20969e-53	2.90002e-51	down
Sb06g03580	20.3222	20.2167	18.4562	1.06646	1.21714	0.87881	18.6551	4.2215	1.44432e-52	6.72843e-51	up
Sb02g06260	57.3623	55.013	54.8044	4.82884	4.1318	4.42522	12.4893	3.64262	1.4938e-52	6.94174e-51	up
Sb01g54330	29.5521	31.8226	29.6564	2.30176	3.0576	2.44755	11.6603	3.54354	1.80918e-52	8.38655e-51	up
Sb01g57200	33.9432	33.4968	33.0898	5.94171	5.8468	6.0915	5.62247	2.4912	1.83307e-52	8.47638e-51	up
Sb02g37980	125.926	123.15	130.866	26.1585	23.5805	28.6883	4.84451	2.27635	2.07006e-52	9.54874e-51	up
Sb03g09480	4.86426	7.00133	5.19428	0.090635	0.035492	0.102507	74.6165	6.22142	2.37482e-52	1.09277e-50	up
Sb08g01510	64.7458	70.2946	63.1287	160.4	130.586	160.03	0.439384	-1.18645	2.96027e-52	1.35883e-50	down
Sb01g50070	13.2956	13.9684	14.1912	53.1904	36.2061	50.2159	0.296931	-1.7518	4.40938e-52	2.01906e-50	down
Sb01g35210	1.48981	1.356	1.15441	8.98544	7.33132	7.48873	0.168038	-2.57314	4.50959e-52	2.05993e-50	down
Sb04g10010	4.84506	5.01021	5.05636	0.330014	0.22558	0.350858	16.4505	4.04006	5.05323e-52	2.30266e-50	up
Sb01g28170	23.0482	27.5852	25.4655	70.3165	68.2584	71.1028	0.362933	-1.46223	5.2105e-52	2.36857e-50	down
Sb01g64830	15.571	15.4762	17.1284	43.044	40.2632	42.6467	0.382486	-1.38652	9.6402e-52	4.37162e-50	down
Sb02g22680	0.381068	0.51595	0.515592	6.24737	6.00366	6.31406	0.0760896	-3.71616	1.29035e-51	5.83737e-50	down
Sb07g05040	11.5939	12.3427	9.31143	53.6887	38.7007	49.4453	0.234414	-2.09287	1.43624e-51	6.48171e-50	down
Sb03g36180	60.7022	59.3911	57.2726	129.389	113.805	136.042	0.467692	-1.09637	2.00576e-51	9.03027e-50	down
Sb08g09060	14.1771	13.4822	14.3637	1.91984	1.89068	1.74568	7.56326	2.91901	2.34169e-51	1.05175e-49	up
Sb05g05440	7.94725	8.59593	6.74142	26.5667	26.4181	28.7673	0.28482	-1.81188	2.62716e-51	1.17714e-49	down
Sb01g13380	2.31434	2.47123	2.98134	15.5409	13.1584	13.6847	0.183251	-2.44811	2.66138e-51	1.18963e-49	down
Sb04g03380	42.2417	40.1828	40.4061	3.73109	5.56025	4.26675	9.05958	3.17944	2.73854e-51	1.22122e-49	up
Sb08g06520	9.11029	9.31117	9.26988	23.435	22.3443	24.5149	0.393935	-1.34397	3.38351e-51	1.50526e-49	down
Sb05g06600	23.7605	23.7549	25.1715	2.54011	2.44432	2.82014	9.31339	3.21931	3.74517e-51	1.66222e-49	up
Sb01g36830	2.78999	3.18501	3.53138	12.7136	12.1095	11.1529	0.264243	-1.92006	4.62958e-51	2.0499e-49	down
Sb07g06830	12.9805	12.9001	10.6134	38.9978	44.6956	34.8296	0.307907	-1.69943	5.3207e-51	2.35037e-49	down
Sb03g41970	25.1779	25.9166	25.807	63.2613	50.8489	65.3545	0.428505	-1.22262	1.00115e-50	4.4121e-49	down
Sb03g13370	194.825	188.862	195.258	26.7452	33.0646	23.932	6.91346	2.78941	1.08918e-50	4.78884e-49	up
Sb05g10810	44.558	48.6209	51.6173	2.80332	1.15658	1.39076	27.0614	4.75816	1.36882e-50	6.00425e-49	up
Sb06g30300	4.43773	4.54021	5.13575	0.124893	0.190805	0.137482	31.1437	4.96087	1.38615e-50	6.06609e-49	up
Sb01g62650	106.446	102.436	104.402	24.0936	18.5752	21.8548	4.85535	2.27957	1.48605e-50	6.47625e-49	up
Sb03g43880	25.3712	25.7647	24.7815	57.7284	49.0657	54.0158	0.472094	-1.08285	1.48677e-50	6.47625e-49	down
Sb01g10110	31.8753	35.2901	33.7369	78.6549	64.5635	74.3183	0.46384	-1.1083	1.73805e-50	7.55329e-49	down
Sb07g10820	46.703	39.9804	41.0602	6.7937	5.06395	7.1317	6.72711	2.74999	1.77843e-50	7.71093e-49	up
Sb07g11180	10.7458	10.2138	9.45404	0.537904	0.193969	0.286539	29.8638	4.90033	3.67966e-50	1.59175e-48	up
Sb08g13920	47.9944	50.8604	48.4077	11.1263	9.14734	10.5259	4.78133	2.25741	3.7822e-50	1.63235e-48	up
Sb08g06560	0.257672	0.597189	0.676137	9.95054	9.98795	9.67935	0.0516917	-4.27392	4.02143e-50	1.73161e-48	down
Sb08g17410	9.95737	10.4361	10.9415	0.103346	0.21296	0.0001	99.034	6.62985	4.23923e-50	1.82122e-48	up
Sb05g08970	19.4991	20.0307	18.6924	1.31881	0.876303	0.689067	20.1868	4.33534	4.29401e-50	1.84054e-48	up
Sb02g40240	904.221	906.957	850.279	198.962	187.213	206.262	4.49239	2.16748	4.58268e-50	1.9598e-48	up
Sb04g09380	23.9774	21.873	23.7706	51.6007	44.4216	52.368	0.469175	-1.0918	5.13976e-50	2.19304e-48	down
Sb01g71270	70.5253	66.1964	63.8108	184.695	137.838	169.966	0.407174	-1.29628	5.45438e-50	2.32201e-48	down
Sb01g46420	10.0164	9.14534	9.60976	1.42093	1.20352	1.33038	7.27502	2.86295	5.59213e-50	2.37526e-48	up
Sb09g05750	12.2371	14.4631	12.5182	1.11213	1.15822	1.154	11.4528	3.51763	7.84222e-50	3.32347e-48	up
Sb04g09120	67.4913	66.0353	69.0273	9.9804	8.78605	7.53525	7.70117	2.94508	8.71261e-50	3.68402e-48	up
Sb04g11620	15.4522	15.9006	17.5375	48.4079	45.1436	49.9518	0.340692	-1.55346	1.35201e-49	5.70396e-48	down
Sb09g02320	0.976366	1.43849	1.11695	7.14206	7.60438	6.41411	0.166905	-2.5829	1.65477e-49	6.9656e-48	down
Sb01g03040	15.9487	17.9326	17.1475	1.48114	1.38444	1.06997	12.9661	3.69668	1.83336e-49	7.7001e-48	up
Sb02g22770	25.9647	24.691	24.0266	3.65317	2.4645	3.19665	8.01801	3.00325	2.00533e-49	8.40357e-48	up
Sb02g22710	11.2532	13.1359	13.1179	29.5866	26.3745	28.6874	0.443091	-1.17432	2.03693e-49	8.51702e-48	down
Sb06g13590	8.99664	9.37926	9.05242	19.7527	18.359	20.6825	0.466514	-1.10001	2.07437e-49	8.65425e-48	down
Sb06g07240	55.2148	57.0298	54.4364	115.063	107.737	113.801	0.495189	-1.01395	2.09727e-49	8.7304e-48	down
Sb01g12880	18.1511	19.6604	17.4632	2.88213	2.57984	2.75106	6.73013	2.75064	2.31364e-49	9.60981e-48	up
Sb08g13780	6.88182	7.53674	7.32427	16.3694	14.58	15.4232	0.468873	-1.09273	2.45469e-49	1.01732e-47	down
Sb09g06670	46.0923	45.6111	46.0223	8.96337	8.41723	8.1598	5.39246	2.43094	3.03222e-49	1.2539e-47	up
Sb01g58380	111.361	111.611	109.602	25.4678	22.1936	26.3197	4.4954	2.16845	3.12389e-49	1.28897e-47	up
Sb08g06090	16.5396	15.8374	17.2969	42.8434	36.0384	42.8008	0.408226	-1.29256	3.67182e-49	1.51173e-47	down
Sb03g23110	22.4673	21.5589	21.1402	46.1219	51.6712	49.3408	0.442905	-1.17493	3.79714e-49	1.5599e-47	down
Sb03g06650	7.45852	7.03344	6.87122	32.6987	33.3412	34.316	0.212874	-2.23193	5.40807e-49	2.21684e-47	down
Sb03g14120	2.65397	3.11955	2.30711	13.1536	11.5418	13.3422	0.212438	-2.23489	5.59238e-49	2.28739e-47	down
Sb01g34930	16.555	16.6787	14.8478	42.1734	53.6407	42.9658	0.346459	-1.52924	5.95894e-49	2.43202e-47	down
Sb03g32730	20.9069	24.0905	23.0735	2.84432	2.68614	3.16772	7.82589	2.96825	6.5186e-49	2.65467e-47	up
Sb02g39980	122.574	125.336	131.536	27.0971	19.5605	24.6254	5.3231	2.41227	7.21704e-49	2.93274e-47	up
Sb01g36190	4.22682	2.60233	2.75688	18.8682	20.0643	20.2181	0.162061	-2.62539	7.27681e-49	2.95064e-47	down
Sb05g04920	101.063	102.185	102.451	18.1829	16.0853	12.2228	6.57546	2.71709	7.75005e-49	3.13576e-47	up
Sb01g30220	45.5771	41.7371	47.7577	131.87	112.888	102.026	0.389499	-1.36031	8.2375e-49	3.32582e-47	down
Sb07g12380	6.1168	6.31433	6.5199	17.3263	12.7886	16.3877	0.407527	-1.29503	9.05011e-49	3.64607e-47	down
Sb08g10600	6.73988	8.86404	6.88276	38.23	25.196	33.0572	0.233063	-2.10121	1.52784e-48	6.14211e-47	down
Sb08g09000	1.55864	1.4545	1.32802	7.82697	6.51217	6.80817	0.205282	-2.28432	1.82663e-48	7.32758e-47	down
Sb07g02950	11.8902	12.5529	12.4156	26.3777	24.4445	25.4842	0.483035	-1.0498	2.09012e-48	8.36673e-47	down
Sb04g00100	26.2721	27.4349	26.5154	55.534	54.5234	53.6052	0.490169	-1.02865	2.1475e-48	8.57811e-47	down
Sb04g12140	25.4647	24.8424	26.4374	4.14138	3.6258	3.79592	6.63703	2.73054	2.19178e-48	8.7364e-47	up
Sb08g12410	9.49971	9.90951	10.5874	0.769628	0.648909	0.499671	15.6378	3.96697	2.93321e-48	1.1667e-46	up
Sb01g68360	20.9131	19.7249	18.4202	2.07669	2.42863	2.18866	8.82258	3.1412	3.70401e-48	1.47017e-46	up
Sb01g56510	12.4695	13.0475	14.3216	0.0001	0.0001	0.0001	132795	17.0188	3.75342e-48	1.48664e-46	up
Sb03g38990	135.017	137.604	140.529	32.2565	29.3115	32.896	4.37363	2.12883	4.00716e-48	1.5838e-46	up
Sb04g04750	0.114679	0.177568	0.304344	4.6379	3.58907	4.15062	0.0481993	-4.37484	9.74489e-48	3.8435e-46	down
Sb02g02760	20.7192	21.9666	20.9474	3.30593	3.16632	3.24873	6.54596	2.71061	1.1159e-47	4.39203e-46	up
Sb09g01490	15.7534	17.6695	16.7386	44.1193	55.3701	44.0654	0.349424	-1.51695	1.22027e-47	4.79274e-46	down
Sb02g24890	2.01917	1.73286	1.86619	8.71857	8.1348	8.76987	0.219263	-2.18927	1.27053e-47	4.97972e-46	down
Sb06g26860	0.100659	0.079337	0.077492	1.88286	1.99863	1.99923	0.0437851	-4.51342	1.45623e-47	5.69568e-46	down
Sb05g15090	1.67393	1.5644	2.78225	18.1524	18.0074	15.4972	0.116549	-3.10099	1.60429e-47	6.26173e-46	down
Sb01g08330	1.50229	1.32404	1.41994	6.91604	6.52359	6.77432	0.210066	-2.25108	1.6313e-47	6.35393e-46	down
Sb02g21320	15.0651	17.1081	15.0769	2.19644	1.74637	1.78707	8.24627	3.04374	1.98385e-47	7.71113e-46	up
Sb03g23230	53.1447	46.8453	47.9258	6.85699	6.99031	5.97369	7.46259	2.89968	2.76745e-47	1.07347e-45	up
Sb06g17770	42.3071	43.5751	40.461	10.1352	8.7812	9.18601	4.49582	2.16858	2.95375e-47	1.14337e-45	up
Sb02g21960	151.069	150.57	154.657	345.965	276.202	348.246	0.470208	-1.08863	2.97339e-47	1.14861e-45	down
Sb08g16690	2.67874	3.1828	1.27884	35.0063	42.7278	41.3253	0.0599732	-4.05954	3.08218e-47	1.18819e-45	down
Sb07g15970	6.372	4.75511	5.31534	0.0001	0.0001	0.0001	54808.2	15.7421	3.17822e-47	1.2227e-45	up
Sb01g44120	1.64171	1.71843	1.99441	9.23555	6.85693	8.81491	0.214979	-2.21774	3.23557e-47	1.24222e-45	down
Sb01g16880	17.0921	15.8789	15.4938	2.35475	2.30468	2.39868	6.86653	2.77958	3.34343e-47	1.28101e-45	up
Sb05g07740	0.36869	0.383715	0.292085	3.91724	2.86238	4.17155	0.0953771	-3.39021	3.35413e-47	1.28249e-45	down
Sb06g10490	115.465	124.978	115.104	27.7527	23.9222	26.1866	4.5664	2.19106	4.51146e-47	1.72151e-45	up
Sb06g13440	17.5048	17.8203	18.3149	38.5927	35.3207	36.3243	0.486585	-1.03924	4.68158e-47	1.7828e-45	down
Sb01g13010	6.73281	7.13863	7.44942	0.065642	0.125018	0.047984	89.3417	6.48126	5.71912e-47	2.1671e-45	up
Sb06g20240	17.0401	16.2151	17.0502	38.8139	37.178	38.8712	0.43796	-1.19113	5.72538e-47	2.1671e-45	down
Sb09g07910	1.08801	0.362877	0.971064	14.9717	21.2526	16.0422	0.0463386	-4.43164	5.99544e-47	2.26476e-45	down
Sb01g32640	8.98568	8.78271	10.3458	0.112606	0.0001	0.0001	249.226	7.96131	7.77491e-47	2.93105e-45	up
Sb01g56010	27.4441	24.6726	24.6344	4.27059	3.03805	4.429	6.53889	2.70905	7.7957e-47	2.933e-45	up
Sb08g10820	106.746	102.064	106.402	18.7014	14.5063	16.5972	6.32895	2.66197	9.42134e-47	3.53752e-45	up
Sb09g15520	84.5669	82.9951	84.3724	16.5201	18.2679	17.2052	4.84552	2.27665	1.06542e-46	3.99244e-45	up
Sb02g32460	77.4985	78.3411	74.1296	18.1409	17.0059	17.2913	4.38553	2.13275	1.28931e-46	4.82181e-45	up
Sb01g29620	120.744	103.721	107.438	9.02288	9.79907	13.3521	10.3158	3.36679	1.38592e-46	5.17283e-45	up
Sb06g11150	4.86861	4.58181	4.1632	0.0001	0.0001	0.0001	45378.7	15.4697	1.61328e-46	6.00945e-45	up
Sb05g14740	20.2921	15.8134	14.1395	0.175066	0.071473	0.197854	113.064	6.821	1.86728e-46	6.94185e-45	up
Sb06g16260	0.319699	0.308122	0.271646	2.88342	3.21726	2.54738	0.104008	-3.26524	2.27876e-46	8.45485e-45	down
Sb02g37780	0.071654	0.476773	0.357142	9.92401	7.84663	8.97064	0.0338641	-4.8841	2.74455e-46	1.0163e-44	down
Sb01g52130	8.0666	8.22564	7.64064	18.1595	14.8972	18.0291	0.468484	-1.09393	3.1187e-46	1.15257e-44	down
Sb09g09130	21.2783	23.0882	22.1764	54.3488	47.4911	52.2061	0.431968	-1.211	3.22245e-46	1.18857e-44	down
Sb02g33840	5.71461	4.87891	5.65029	17.1625	12.2496	15.681	0.360228	-1.47302	4.08421e-46	1.50347e-44	down
Sb01g64260	9.69793	9.33409	9.78314	26.4731	23.7086	26.9067	0.373794	-1.41969	4.22398e-46	1.55188e-44	down
Sb03g39370	8.55025	9.99628	8.71593	0.303948	0.370905	0.415532	25.0026	4.64401	6.47159e-46	2.36837e-44	up
Sb01g03310	19.3543	19.5616	18.7604	2.41694	2.16725	2.49424	8.14818	3.02648	7.10557e-46	2.59029e-44	up
Sb02g27400	47.7713	44.1532	43.2344	94.9183	82.5522	95.8541	0.4945	-1.01596	7.39402e-46	2.69022e-44	down
Sb03g31450	19.8898	22.0636	20.0938	1.55487	0.865046	1.34621	16.4751	4.04221	7.45447e-46	2.70697e-44	up
Sb09g05150	1.83058	1.95998	2.3989	9.88152	9.86837	11.5232	0.197917	-2.33703	8.25581e-46	2.99217e-44	down
Sb09g15480	194.164	195.807	183.37	23.4511	32.1546	22.2166	7.36732	2.88114	8.69414e-46	3.14497e-44	up
Sb03g07520	20.3946	20.2349	20.4782	3.38401	3.41907	3.64859	5.84668	2.54762	8.79526e-46	3.17543e-44	up
Sb06g25370	19.5828	19.9495	19.4692	42.5182	35.0436	42.0208	0.493394	-1.01919	9.14303e-46	3.29465e-44	down
Sb02g25510	25.5131	24.2583	24.8504	58.6739	72.2796	58.8837	0.393083	-1.34709	9.24463e-46	3.32488e-44	down
Sb09g14450	4.95687	5.46382	5.29343	16.0982	17.7377	16.5305	0.311996	-1.6804	1.17174e-45	4.20617e-44	down
Sb05g05020	1.15453	1.21515	1.17172	5.41056	5.82108	5.73808	0.208689	-2.26057	1.32428e-45	4.74466e-44	down
Sb09g06830	37.2731	35.4385	36.5697	6.54014	5.03338	6.15757	6.16325	2.62369	1.6625e-45	5.94509e-44	up
Sb01g00130	21.6476	19.4857	20.8284	68.7819	47.5568	57.0235	0.357412	-1.48434	2.22362e-45	7.93656e-44	down
Sb02g15350	34.8891	39.3777	39.1213	77.1463	76.3959	76.6463	0.492587	-1.02155	2.31239e-45	8.23774e-44	down
Sb02g37480	14.3751	14.2219	13.5363	30.9842	34.1908	30.3791	0.440937	-1.18136	2.45292e-45	8.72179e-44	down
Sb04g18120	4.80333	4.78372	6.09675	0.053158	0.096181	0.098513	63.2789	5.98365	2.78417e-45	9.86226e-44	up
Sb01g60530	86.1083	84.6668	81.3468	13.9354	8.08002	13.2237	7.1546	2.83887	3.79985e-45	1.34095e-43	up
Sb02g02790	14.7352	14.6685	14.8318	1.53819	1.30583	1.05224	11.3533	3.50504	4.46154e-45	1.5715e-43	up
Sb08g11900	4.06504	4.52421	3.65022	15.8706	14.9058	15.4309	0.264882	-1.91658	4.57993e-45	1.61018e-43	down
Sb04g22520	0.0001	0.0001	0.0001	2.1596	3.00614	2.52206	3.90229e-05	-14.6453	4.90431e-45	1.721e-43	down
Sb07g14450	6.26745	6.02578	5.92019	14.9585	15.2528	14.2996	0.40919	-1.28916	5.13962e-45	1.80021e-43	down
Sb01g05920	13.1456	13.1312	12.8196	0.0001	0.0001	0.0001	130322	16.9917	6.37151e-45	2.2234e-43	up
Sb06g15880	1.73523	1.51623	1.5692	7.67212	6.56904	7.74515	0.219258	-2.1893	6.66512e-45	2.32154e-43	down
Sb09g01860	14.7409	15.7434	16.1861	2.00536	1.59061	1.82619	8.60736	3.10557	7.68439e-45	2.67161e-43	up
Sb07g12790	1.43346	1.61358	1.8843	6.636	6.57089	6.38858	0.251657	-1.99047	8.0972e-45	2.80474e-43	down
Sb09g10070	35.1766	34.2899	34.495	8.30975	7.91262	7.84864	4.31895	2.11068	8.21324e-45	2.83969e-43	up
Sb01g08850	3.9577	4.13718	4.24204	0.0001	0.0001	0.0001	41123	15.3277	1.46618e-44	5.05064e-43	up
Sb06g04220	23.0565	25.085	23.9848	0.343741	0.0001	0.0001	209.705	7.71222	1.7282e-44	5.94236e-43	up
Sb06g08660	19.8543	18.5574	18.9116	2.3999	2.8926	2.1169	7.73656	2.95169	1.76922e-44	6.07226e-43	up
Sb01g26480	3.66715	2.84744	3.92848	17.8068	13.964	17.2536	0.213017	-2.23096	2.15522e-44	7.38361e-43	down
Sb02g34950	0.174146	0.170656	0.121402	4.22784	5.66017	8.09113	0.0259303	-5.26922	2.40985e-44	8.24088e-43	down
Sb01g60900	15.5398	12.8388	13.4354	0.944445	1.05852	0.742985	15.2275	3.92861	2.59619e-44	8.86197e-43	up
Sb02g22030	0.256428	0.351272	0.400147	4.56998	6.44323	4.79548	0.0637527	-3.97137	3.24975e-44	1.10727e-42	down
Sb01g22870	3.24431	2.748	2.96362	10.7047	10.0554	9.66955	0.294316	-1.76456	3.7336e-44	1.26983e-42	down
Sb09g10060	49.3453	50.438	52.6893	12.5532	11.3105	12.6018	4.18128	2.06394	3.93162e-44	1.33476e-42	up
Sb01g29190	0.314103	0.362919	0.184949	3.07927	2.88524	3.06944	0.0954146	-3.38965	4.11542e-44	1.39464e-42	down
Sb03g23500	18.9649	17.8492	17.1734	1.37776	0.778318	1.56433	14.5112	3.85909	4.41008e-44	1.4918e-42	up
Sb06g29540	0.0001	0.0001	0.198816	13.7844	15.016	11.7475	0.00490816	-7.6706	4.59437e-44	1.55134e-42	down
Sb03g11730	12.746	13.5842	13.7897	38.0397	39.9128	35.3823	0.353994	-1.4982	5.75206e-44	1.93876e-42	down
Sb04g07210	2.79474	2.84361	3.1192	8.09541	7.93609	7.68541	0.369253	-1.43732	6.39062e-44	2.15014e-42	down
Sb01g56580	1.95664	2.54603	1.88162	10.4657	8.22265	10.4109	0.219398	-2.18838	6.44604e-44	2.1649e-42	down
Sb03g38270	32.2824	30.2085	28.9952	62.8437	57.7004	65.1776	0.492598	-1.02152	6.73828e-44	2.25901e-42	down
Sb03g15330	0.254812	0.204027	0.193402	1.32279	1.29099	1.28164	0.167438	-2.5783	6.79135e-44	2.27274e-42	down
Sb01g56630	8.34394	9.09509	8.68807	22.839	21.4455	24.0264	0.382473	-1.38657	7.19703e-44	2.40422e-42	down
Sb05g13190	123.916	125.237	124.997	30.9298	28.8012	27.6775	4.28048	2.09777	7.81598e-44	2.60634e-42	up
Sb03g06880	5.23697	5.23217	5.78256	0.667508	0.535782	0.788029	8.16128	3.02879	8.22683e-44	2.73848e-42	up
Sb01g28660	0.812772	0.649387	0.587264	7.03341	6.58444	5.93896	0.104793	-3.25438	9.14372e-44	3.0383e-42	down
Sb02g31490	56.2082	57.5717	55.851	12.2466	12.8198	12.8492	4.4739	2.16153	1.04272e-43	3.45865e-42	up
Sb06g23540	17.5226	17.2118	17.4259	0.544103	1.01737	1.23486	18.6532	4.22135	1.07566e-43	3.56163e-42	up
Sb08g09850	17.3171	17.267	13.8535	65.5466	96.5316	69.2717	0.209369	-2.25588	1.14685e-43	3.79066e-42	down
Sb02g21740	3.57325	3.73609	3.54501	0.0001	0.0001	0.0001	36181.2	15.143	1.21029e-43	3.99333e-42	up
Sb01g23310	65.8534	69.4518	62.7328	2.36565	0.373231	1.67882	44.8283	5.48634	1.24439e-43	4.09862e-42	up
Sb01g63920	14.6351	16.4822	14.9182	0.687894	0.76063	0.685254	21.5746	4.43126	1.33455e-43	4.38787e-42	up
Sb03g21900	65.6165	67.5657	64.9193	8.51442	6.38279	8.73593	8.38236	3.06736	1.4091e-43	4.6249e-42	up
Sb08g07290	222.707	219.519	216.193	574.243	735.596	536.213	0.356663	-1.48736	1.54092e-43	5.04874e-42	down
Sb04g08660	1.03471	0.992399	1.30309	5.10798	4.04248	5.36421	0.229437	-2.12383	2.40572e-43	7.86847e-42	down
Sb02g25740	329.927	329.242	331.226	82.4836	77.7337	83.1659	4.06928	2.02477	2.62702e-43	8.57733e-42	up
Sb03g11900	5.13131	4.53505	5.30713	0.049774	0.0001	0.0001	299.626	8.22702	2.82159e-43	9.1966e-42	up
Sb06g05170	34.254	32.0831	35.4737	4.19516	4.08375	4.07672	8.24003	3.04265	3.12365e-43	1.01635e-41	up
Sb01g44730	0.0001	0.0001	0.0001	2.15656	1.96349	2.38474	4.61198e-05	-14.4043	3.34674e-43	1.08705e-41	down
Sb01g47730	0.1792	0.20262	0.364981	5.01266	3.31755	3.78712	0.0616308	-4.0202	4.1357e-43	1.33638e-41	down
Sb02g23890	7.96728	7.54752	8.6925	0.462669	0.628029	0.452489	15.6866	3.97146	4.47775e-43	1.44442e-41	up
Sb09g11800	150.072	153.078	151.809	30.4186	35.1189	32.4884	4.64122	2.2145	4.91415e-43	1.58248e-41	up
Sb03g07140	23.0059	23.9023	23.3639	4.67675	5.25906	5.10485	4.67214	2.22408	7.34325e-43	2.35662e-41	up
Sb01g50980	247.242	237.957	236.979	55.8817	57.7288	55.7146	4.26504	2.09256	8.07793e-43	2.58356e-41	up
Sb01g27930	6.26785	5.67899	5.74766	0.286043	0.294841	0.52612	15.9841	3.99857	8.17751e-43	2.61096e-41	up
Sb07g16700	0.726562	1.08316	1.17366	8.78598	7.87909	11.414	0.106249	-3.23448	8.22986e-43	2.62321e-41	down
Sb06g30810	20.2496	20.9278	21.0025	45.7542	36.7059	46.8373	0.480906	-1.05617	9.56018e-43	3.04208e-41	down
Sb09g09650	0.894276	0.88266	0.57481	8.19602	6.51776	7.61193	0.105338	-3.2469	1.03369e-42	3.28367e-41	down
Sb01g05320	6.27781	4.65762	5.80999	22.3464	28.0119	23.1204	0.227895	-2.13356	1.08698e-42	3.44713e-41	down
Sb03g37860	2.297	2.29551	2.5819	12.9616	9.45132	11.8788	0.209217	-2.25693	1.15035e-42	3.64192e-41	down
Sb06g10050	0.190276	0.16163	0.381275	5.26862	7.00122	5.4092	0.0414718	-4.59173	1.16126e-42	3.67028e-41	down
Sb02g06070	8.59715	9.45914	9.71066	0.792859	0.983395	0.762004	10.9394	3.45146	1.37084e-42	4.3254e-41	up
Sb05g13080	2.29216	2.04861	1.67264	14.9352	16.6306	12.5766	0.136228	-2.87591	1.51968e-42	4.78699e-41	down
Sb01g48070	4.28376	4.57454	4.76178	16.8962	19.6331	17.9817	0.249859	-2.00081	1.71549e-42	5.38572e-41	down
Sb04g14750	209.46	206.166	199.201	398.712	439.035	410.897	0.492395	-1.02211	1.81139e-42	5.67731e-41	down
Sb06g25790	33.7084	38.8952	34.122	3.72273	3.1896	2.27967	11.6107	3.53738	2.1375e-42	6.68822e-41	up
Sb04g21740	0.791812	1.40351	1.02813	8.16289	6.90207	8.52856	0.136625	-2.87171	2.21024e-42	6.90433e-41	down
Sb01g54520	14.1867	11.9951	13.6316	35.1525	38.9565	32.3814	0.373868	-1.4194	2.26045e-42	7.04946e-41	down
Sb06g00480	4.48761	5.92122	7.11916	42.7274	39.7993	37.0648	0.146566	-2.77038	2.72593e-42	8.47293e-41	down
Sb01g19920	48.5227	46.8867	46.7762	11.4747	9.71585	11.4262	4.35928	2.12409	2.97354e-42	9.22732e-41	up
Sb01g23290	10.4791	10.5261	10.4194	21.1658	22.8093	21.0802	0.483044	-1.04977	2.9958e-42	9.28104e-41	down
Sb07g15460	1.97694	2.10163	2.0849	9.92688	7.9752	8.97029	0.229361	-2.12431	3.50273e-42	1.08336e-40	down
Sb02g03190	1.8076	1.38053	1.77828	16.8964	13.1118	11.6197	0.119305	-3.06727	4.38399e-42	1.3537e-40	down
Sb01g40160	18.2263	18.5371	16.1432	56.1567	45.7886	62.3125	0.322095	-1.63444	5.32836e-42	1.6426e-40	down
Sb02g19150	21.5908	22.0107	21.0563	3.36181	3.04431	2.68893	7.10912	2.82967	5.71872e-42	1.76005e-40	up
Sb01g60660	43.1852	40.7806	35.6364	101.773	125.835	96.5144	0.369003	-1.43829	6.86546e-42	2.10953e-40	down
Sb01g69670	60.951	61.2673	60.6521	15.0563	14.869	14.7222	4.09588	2.03417	7.78047e-42	2.38677e-40	up
Sb06g13520	7.08058	8.06868	7.08314	0.121386	0.0001	0.0001	182.853	7.51454	7.83186e-42	2.39862e-40	up
Sb02g13660	35.9936	36.6246	35.5763	3.64957	5.29099	4.51171	8.04285	3.00771	8.49916e-42	2.59875e-40	up
Sb08g01000	17.578	17.1793	16.7211	33.6165	35.9141	33.6276	0.499025	-1.00282	9.06651e-42	2.76772e-40	down
Sb01g03010	8.12709	7.86154	7.89288	24.1724	24.1179	21.7369	0.341032	-1.55202	9.43673e-42	2.87606e-40	down
Sb02g28770	1.89456	1.35905	2.05102	10.1048	8.71152	9.05238	0.190343	-2.39332	1.0018e-41	3.04826e-40	down
Sb02g08480	10.7002	9.33103	9.58265	0.794174	0.735212	0.827517	12.5647	3.65131	1.3872e-41	4.21411e-40	up
Sb02g34130	625.627	604.082	591.343	107.743	133.87	113.68	5.12549	2.35769	1.92064e-41	5.81581e-40	up
Sb06g33990	22.8199	21.3343	20.1135	49.7098	48.0556	46.7353	0.444756	-1.16891	1.94652e-41	5.88469e-40	down
Sb06g31670	30.0613	34.4759	34.8851	4.06536	5.24489	4.75833	7.06697	2.82109	2.12105e-41	6.40204e-40	up
Sb07g08420	3.70103	3.26994	3.14448	13.8286	24.4247	15.7125	0.187442	-2.41549	2.32719e-41	7.01295e-40	down
Sb06g21650	20.0347	15.581	21.5545	0.0001	0.0001	0.0001	190568	17.5399	2.75302e-41	8.28288e-40	up
Sb03g38220	0.645355	0.746133	0.63601	4.47522	5.1747	5.44999	0.134272	-2.89677	3.77884e-41	1.1351e-39	down
Sb06g15550	1.92758	1.64677	1.83099	7.13893	5.91818	6.64227	0.274391	-1.86569	4.12511e-41	1.23714e-39	down
Sb02g41180	4.8391	5.49313	5.82592	17.406	16.1516	22.478	0.288355	-1.79408	4.61692e-41	1.38243e-39	down
Sb03g12990	19.8103	17.7372	18.8937	41.8285	43.6976	41.0044	0.446068	-1.16467	4.90884e-41	1.46749e-39	down
Sb06g00040	18.7566	18.5177	18.3422	3.82888	2.9755	3.8989	5.19621	2.37746	7.16231e-41	2.13099e-39	up
Sb02g42760	7.92276	8.40322	8.48937	22.0168	19.0439	21.3026	0.397916	-1.32947	7.53916e-41	2.23956e-39	down
Sb09g12550	34.9469	34.7493	35.7016	5.29259	5.48634	6.10763	6.24152	2.6419	7.78104e-41	2.30776e-39	up
Sb03g33340	1.43587	2.01323	2.25242	9.58424	10.8348	9.67732	0.189442	-2.40017	1.20765e-40	3.55366e-39	down
Sb05g06820	5.39335	5.03758	5.77066	11.2705	10.7874	10.5476	0.496898	-1.00898	1.21798e-40	3.57845e-39	down
Sb01g35410	64.5872	62.958	66.5461	16.9347	13.5549	15.7126	4.2009	2.0707	1.28685e-40	3.7749e-39	up
Sb02g05220	37.2913	35.7382	38.227	74.6458	78.3469	72.166	0.494125	-1.01705	1.33987e-40	3.9243e-39	down
Sb01g52810	7.53932	8.57583	8.44486	25.3739	33.3575	25.5623	0.291362	-1.77911	1.68485e-40	4.92701e-39	down
Sb03g37120	472.811	465.24	447.165	114.173	108.592	122.587	4.01103	2.00397	2.62363e-40	7.66034e-39	up
Sb01g58030	13.4559	13.6939	13.8208	32.7412	26.022	31.1059	0.455891	-1.13324	3.35124e-40	9.75444e-39	down
Sb07g09260	47.8199	50.3006	53.7522	12.6693	11.0112	10.8265	4.4012	2.1379	3.53798e-40	1.0282e-38	up
Sb02g13510	6.04454	4.94959	5.35146	0.255397	0.149555	0.138951	30.0524	4.90941	3.56536e-40	1.03456e-38	up
Sb01g53470	3.02164	2.64762	3.19218	9.58153	7.52692	9.95463	0.327436	-1.61071	3.65495e-40	1.05892e-38	down
Sb03g39880	29.4441	27.0034	29.0439	70.5236	89.2192	66.9254	0.377166	-1.40673	3.75449e-40	1.08608e-38	down
Sb02g28000	15.4517	15.6712	16.0197	1.8759	1.58611	1.88659	8.81401	3.1398	5.22244e-40	1.50378e-38	up
Sb06g22810	10.6719	11.6347	11.276	1.28373	1.39906	1.55659	7.92159	2.98579	5.31213e-40	1.52492e-38	up
Sb01g63200	7.95176	8.1952	7.96465	20.7149	18.8527	20.6646	0.400311	-1.32081	5.65113e-40	1.61976e-38	down
Sb06g25430	4.05791	4.34154	3.13163	15.3815	12.735	13.6668	0.275974	-1.8574	6.32649e-40	1.80782e-38	down
Sb03g17170	9.49857	9.49757	10.7581	21.0547	22.0407	24.7507	0.438555	-1.18917	6.43245e-40	1.8353e-38	down
Sb01g38260	8.45325	8.5459	9.08602	0.575335	0.600107	0.691903	13.9691	3.80417	8.74548e-40	2.48769e-38	up
Sb03g14560	5.17253	6.58166	5.71015	0.277329	0.287546	0.133338	25.0129	4.6446	9.04937e-40	2.57024e-38	up
Sb01g69410	9.75749	10.0853	10.1882	1.3745	1.50387	1.58984	6.72102	2.74868	9.70306e-40	2.75174e-38	up
Sb06g02840	13.8034	13.9699	13.7005	2.59438	2.11454	2.76305	5.55059	2.47264	1.13076e-39	3.20194e-38	up
Sb06g12920	7.11456	7.07695	8.62657	0.07631	0.162535	0.241115	47.5416	5.57112	1.25553e-39	3.54989e-38	up
Sb08g16780	5.85517	2.96644	5.24347	25.5509	22.5693	26.112	0.189474	-2.39993	1.34251e-39	3.79011e-38	down
Sb09g04370	3.19609	3.51667	3.00373	0.0001	0.0001	0.0001	32388.3	14.9832	1.47396e-39	4.15497e-38	up
Sb01g38280	24.872	25.3555	25.5266	4.37504	3.15904	4.45118	6.32061	2.66006	1.54538e-39	4.34977e-38	up
Sb02g31230	1.48415	1.91718	1.5333	8.26077	8.29518	8.60554	0.196119	-2.3502	1.55751e-39	4.37136e-38	down
Sb09g14660	0.0001	0.0001	0.0001	2.64574	2.04358	2.17333	4.37149e-05	-14.4815	1.55771e-39	4.37136e-38	down
Sb02g32730	29.7279	32.481	28.8574	97.2904	165.008	120.865	0.23767	-2.07297	1.56246e-39	4.37816e-38	down
Sb08g17110	5.26462	6.11866	7.33146	0.0001	0.0001	0.0001	62382.5	15.9289	1.61718e-39	4.52473e-38	up
Sb03g42800	6.38241	6.66377	6.82357	17.4245	16.9202	17.4348	0.383738	-1.38181	2.24476e-39	6.27131e-38	down
Sb03g10860	43.0772	41.6471	40.498	82.5172	96.7436	87.3445	0.469692	-1.09021	2.34844e-39	6.55119e-38	down
Sb02g05670	7.88049	7.25962	7.89966	16.2629	16.3223	15.916	0.475035	-1.07389	2.46698e-39	6.87167e-38	down
Sb03g20010	7.76831	9.22314	8.40884	0.602833	0.491914	0.406432	16.9202	4.08068	2.56113e-39	7.12335e-38	up
Sb01g52920	163.083	147.785	147.691	294.235	340.471	315.467	0.482605	-1.05108	2.8133e-39	7.8016e-38	down
Sb03g26670	34.6167	32.9797	32.2425	3.39613	4.49112	3.66438	8.64283	3.1115	2.85483e-39	7.9051e-38	up
Sb02g05370	1.13529	1.42766	1.24359	5.4173	4.72514	5.74828	0.239544	-2.06163	2.98435e-39	8.25157e-38	down
Sb04g01790	0.0001	0.017975	0.0001	2.22506	2.61557	1.44398	0.00289199	-8.43372	3.05155e-39	8.42498e-38	down
Sb01g41590	1.95545	2.42636	2.25548	10.0368	9.24357	8.26102	0.240994	-2.05293	3.64561e-39	1.00209e-37	down
Sb09g12740	49.811	51.9573	48.8279	12.2161	11.524	13.5458	4.03895	2.01398	4.49686e-39	1.23427e-37	up
Sb08g08190	0.25462	0.495087	0.222536	3.54531	3.63899	3.74713	0.0889401	-3.49102	5.4199e-39	1.48328e-37	down
Sb06g19810	56.9857	56.5533	58.3699	12.9887	14.2861	13.8248	4.18274	2.06445	6.15793e-39	1.68281e-37	up
Sb03g34680	4.4782	4.67185	5.32979	10.8345	9.86647	9.54363	0.478758	-1.06263	6.30375e-39	1.72015e-37	down
Sb05g12080	12.6474	12.8273	12.8176	26.6847	34.7526	30.049	0.418558	-1.2565	6.75463e-39	1.84052e-37	down
Sb06g14780	4.61843	5.31904	4.81623	0.411598	0.291335	0.343311	14.1016	3.81779	6.95761e-39	1.89308e-37	up
Sb01g56750	12.1365	11.2041	12.3267	47.0641	32.4337	38.1639	0.303135	-1.72197	7.48411e-39	2.03338e-37	down
Sb03g21890	50.3262	45.748	49.5076	6.10179	3.16906	5.12603	10.112	3.338	7.72617e-39	2.09611e-37	up
Sb01g25800	11.3561	10.9	10.3225	22.691	21.1616	23.0163	0.487201	-1.03741	7.90675e-39	2.14201e-37	down
Sb01g52290	8.45986	9.6801	9.26861	0.293421	0.596341	0.560701	18.8964	4.24004	8.00332e-39	2.16505e-37	up
Sb01g22400	6.644	3.19508	7.06419	0.042121	0.072346	0.0001	147.541	7.20497	8.53474e-39	2.30549e-37	up
Sb02g12940	12.2911	13.2785	12.0572	32.2917	27.5689	31.7699	0.410636	-1.28407	1.04253e-38	2.81213e-37	down
Sb01g65790	4.75114	4.49626	4.77022	17.5322	25.6069	18.4283	0.227679	-2.13492	1.12429e-38	3.02832e-37	down
Sb02g04520	104.373	100.051	97.2293	21.1076	24.1985	23.6282	4.37596	2.1296	1.42111e-38	3.81686e-37	up
Sb01g29420	0.0001	0.0001	0.055768	2.13378	1.54974	2.24417	0.00944178	-6.72673	1.45814e-38	3.91072e-37	down
Sb03g01450	3.30102	3.70246	3.4432	9.61462	12.6794	11.2573	0.311364	-1.68333	1.67428e-38	4.484e-37	down
Sb06g23820	98.669	96.3156	99.0965	23.831	18.4081	24.5559	4.40274	2.1384	1.68133e-38	4.49648e-37	up
Sb03g32120	37.8316	36.6468	38.0548	5.99969	4.74361	6.03067	6.7088	2.74605	1.82597e-38	4.87636e-37	up
Sb03g17620	20.5165	20.6961	21.9744	3.65369	3.06937	2.55092	6.81336	2.76837	1.90685e-38	5.08512e-37	up
Sb06g27670	10.2464	10.5835	10.583	1.0679	0.873057	1.31258	9.65499	3.27127	2.10005e-38	5.58263e-37	up
Sb01g01330	80.2467	80.7687	100.225	212.111	162.181	216.264	0.442363	-1.1767	2.22346e-38	5.89594e-37	down
Sb02g16720	8.37029	8.90296	9.19826	1.59299	1.52143	1.71776	5.47817	2.45369	2.35514e-38	6.2363e-37	up
Sb03g26220	78.4096	76.471	77.4572	19.111	19.3313	18.8177	4.05759	2.02062	2.58519e-38	6.82621e-37	up
Sb01g70760	7.75165	6.61099	7.34271	14.8268	14.4665	15.4977	0.484592	-1.04516	3.12211e-38	8.22082e-37	down
Sb07g00690	93.7432	81.3436	86.214	226.771	324.808	231.317	0.333762	-1.58311	3.13504e-38	8.24331e-37	down
Sb06g24820	0.537445	0.299174	0.654566	4.96537	4.02953	4.29037	0.112243	-3.1553	3.15498e-38	8.28413e-37	down
Sb07g11590	2.36433	2.55895	2.362	6.86312	6.20721	6.80102	0.366622	-1.44763	3.16033e-38	8.28661e-37	down
Sb05g00010	2.29343	2.40887	1.86922	11.1638	9.09274	12.5295	0.200437	-2.31878	3.4344e-38	8.98013e-37	down
Sb01g34170	8.26126	6.74116	7.59884	20.7108	19.7879	19.9249	0.374047	-1.41871	4.02094e-38	1.04992e-36	down
Sb01g28670	0.040456	0.065437	0.0001	2.16721	1.84477	1.86076	0.0180483	-5.79199	4.69172e-38	1.22337e-36	down
Sb07g07530	0.038837	0.0001	0.0001	2.04707	1.444	1.55573	0.007735	-7.01438	4.97317e-38	1.29496e-36	down
Sb08g12740	55.6241	55.9448	59.7792	13.9543	14.1908	14.7962	3.99029	1.99649	5.13685e-38	1.33572e-36	up
Sb03g42130	0.0001	0.0001	0.0001	1.28761	1.23983	1.32881	7.77958e-05	-13.6499	5.18858e-38	1.34731e-36	down
Sb09g05850	0.157158	0.199231	0.189656	2.98188	3.87202	2.4792	0.0585062	-4.09527	5.27173e-38	1.36701e-36	down
Sb03g26180	12.3574	11.5344	11.4559	0.48787	0.598739	0.788169	18.8544	4.23683	6.34734e-38	1.64365e-36	up
Sb04g14480	18.3487	18.8498	16.5307	2.67179	2.81218	2.21157	6.98186	2.80361	6.63381e-38	1.71311e-36	up
Sb05g12710	57.5208	64.3809	60.3663	14.4719	13.0957	15.5193	4.23024	2.08074	7.55755e-38	1.94898e-36	up
Sb02g10740	12.6563	13.8836	13.8258	2.40191	2.31222	2.73944	5.41562	2.43713	8.34279e-38	2.14853e-36	up
Sb03g16990	0.143228	0.381095	0.181885	3.57188	3.925	3.20203	0.0660075	-3.92123	8.96788e-38	2.30634e-36	down
Sb01g55180	6.91678	8.13243	6.92226	18.3181	15.3603	18.4064	0.421841	-1.24523	9.29611e-38	2.38748e-36	down
Sb02g24100	17.4568	18.8093	17.9132	3.34495	2.33339	2.80434	6.38705	2.67515	9.4171e-38	2.41196e-36	up
Sb03g07480	42.3217	39.2022	39.273	82.8771	99.5104	81.6907	0.457428	-1.12838	9.91746e-38	2.53665e-36	down
Sb04g09270	5.08239	5.1648	4.23907	12.3698	14.3544	13.3526	0.361462	-1.46808	9.96179e-38	2.54453e-36	down
Sb04g09530	58.5385	63.8235	57.9936	11.8924	13.5811	13.2425	4.65843	2.21984	1.07416e-37	2.73999e-36	up
Sb03g39840	18.959	19.29	19.1324	3.7276	3.15337	3.04803	5.77918	2.53086	1.17751e-37	2.99954e-36	up
Sb09g09090	7.34359	6.98906	7.51308	0.483835	0.505924	0.443834	15.2384	3.92964	1.37164e-37	3.48459e-36	up
Sb05g15010	27.8379	27.1866	24.8872	3.88159	3.69364	4.68429	6.51834	2.7045	1.45685e-37	3.69606e-36	up
Sb06g27030	7.82649	7.25384	8.50759	25.8102	20.4877	24.3261	0.333993	-1.58211	2.05851e-37	5.20842e-36	down
Sb03g32350	12.9252	15.1576	14.3394	0.19529	0.292896	0.0001	86.8798	6.44095	2.09745e-37	5.2998e-36	up
Sb04g03130	4.41237	4.64624	4.70692	15.1824	14.0438	14.1066	0.31767	-1.6544	2.10875e-37	5.32118e-36	down
Sb01g44550	58.2926	58.3119	60.4681	12.3195	14.2623	13.5388	4.4135	2.14192	2.4714e-37	6.22793e-36	up
Sb03g31390	99.9883	97.4944	96.9128	22.5628	25.0545	22.7191	4.18553	2.06541	3.78245e-37	9.49355e-36	up
Sb05g10070	3.34654	3.75295	3.44839	10.5435	10.1032	11.1504	0.331725	-1.59194	3.93015e-37	9.85108e-36	down
Sb07g07580	125.92	126.528	132.374	30.9702	32.4548	33.8804	3.95479	1.9836	3.98145e-37	9.96637e-36	up
Sb01g20190	10.5111	10.3493	11.3006	1.51882	1.14208	1.44416	7.83448	2.96984	4.0147e-37	1.00362e-35	up
Sb02g10120	104.825	111.589	105.109	29.4564	24.8252	28.8114	3.86944	1.95213	4.13282e-37	1.03178e-35	up
Sb07g06370	3.96052	3.4955	3.42759	11.646	10.2719	14.0713	0.302413	-1.72541	4.34428e-37	1.08251e-35	down
Sb06g24230	3.17998	3.73402	4.34481	16.8474	16.6351	14.8009	0.233182	-2.10047	4.34758e-37	1.08251e-35	down
Sb09g09760	1.14392	0.746722	0.69275	7.84981	6.22331	7.15312	0.121708	-3.03851	4.40626e-37	1.09567e-35	down
Sb01g19210	12.6694	10.6775	11.2817	0.035151	0.0001	0.233074	129.054	7.01184	4.71168e-37	1.17007e-35	up
Sb06g27020	14.6117	12.1833	11.982	68.6556	131.2	64.9771	0.14642	-2.77181	5.00926e-37	1.24068e-35	down
Sb01g51290	58.4389	55.0658	51.6885	11.1399	9.73151	11.2236	5.14701	2.36373	5.1666e-37	1.27797e-35	up
Sb02g20850	18.354	15.9056	17.4056	36.0605	34.6269	35.3817	0.487089	-1.03774	5.46597e-37	1.35024e-35	down
Sb01g46260	8.61666	8.92941	9.10708	0.122054	0.0001	0.244173	72.7578	6.18503	5.71332e-37	1.40949e-35	up
Sb03g11480	10.0531	11.7625	10.4596	1.23664	0.931177	1.00224	10.1813	3.34785	6.2519e-37	1.53831e-35	up
Sb04g19580	36.9782	38.0274	38.0448	7.71552	7.36267	7.09687	5.09809	2.34996	6.54646e-37	1.60868e-35	up
Sb03g17470	21.3442	21.1956	23.0526	2.87962	1.80549	3.29794	8.21646	3.03852	6.56809e-37	1.61189e-35	up
Sb07g14600	9.93371	10.7102	9.86428	1.23506	0.952288	0.932236	9.77956	3.28977	6.84937e-37	1.67872e-35	up
Sb07g07300	17.7932	18.8903	18.6983	2.51474	2.22104	2.5449	7.60667	2.92727	9.6347e-37	2.35523e-35	up
Sb01g26570	13.5587	13.557	13.3052	1.72676	1.00903	1.7002	9.11203	3.18777	1.11093e-36	2.71218e-35	up
Sb02g33390	0.184017	0.420903	0.162279	6.56623	5.75623	5.15927	0.0438858	-4.5101	1.19199e-36	2.90628e-35	down
Sb07g12140	11.9019	10.927	12.6352	27.6696	25.4017	23.8549	0.461014	-1.11712	1.31029e-36	3.19058e-35	down
Sb02g29590	9.21567	7.99472	7.60064	21.0104	21.6181	22.4067	0.381502	-1.39024	1.35392e-36	3.29256e-35	down
Sb01g52160	0.691691	0.52929	0.255512	4.68393	4.22048	4.90727	0.106902	-3.22564	1.47712e-36	3.58288e-35	down
Sb02g09150	4.60064	3.6783	5.08977	0.0001	0.0001	0.0001	44562.4	15.4435	1.54612e-36	3.7454e-35	up
Sb03g18480	0.190023	0.206496	0.226741	2.47541	3.59619	3.22015	0.0670767	-3.89804	1.75582e-36	4.24792e-35	down
Sb02g38690	14.5899	14.6785	16.1956	2.04479	1.44908	1.94576	8.35794	3.06315	1.89234e-36	4.57229e-35	up
Sb01g48930	78.6283	81.4932	78.5977	22.0073	19.2222	22.0061	3.77508	1.91651	2.10214e-36	5.07269e-35	up
Sb06g12420	18.2287	18.2466	17.3786	41.8829	58.7738	45.3837	0.36876	-1.43924	2.18325e-36	5.26166e-35	down
Sb06g20130	54.1432	57.1697	54.9172	14.7841	13.5272	12.9674	4.02702	2.00971	2.34148e-36	5.63576e-35	up
Sb03g39290	8.45823	8.92662	8.9794	0.0001	0.0001	0.0001	87880.8	16.4233	2.5054e-36	6.02259e-35	up
Sb01g32070	2.17303	1.98735	1.91289	7.06839	6.89153	6.8863	0.291337	-1.77924	3.08574e-36	7.39867e-35	down
Sb06g03930	14.6845	15.3272	15.5816	0.436804	0.664191	1.08768	20.8315	4.38069	3.24852e-36	7.77904e-35	up
Sb02g37260	15.1121	16.2832	16.8948	56.1054	94.0179	55.1855	0.235207	-2.088	3.3243e-36	7.95036e-35	down
Sb04g12560	213.647	214.094	201.285	486.433	672.023	492.334	0.381045	-1.39197	3.43239e-36	8.19845e-35	down
Sb01g12130	5.2675	2.84293	4.20906	0.0001	0.0001	0.0001	41065	15.3256	3.44433e-36	8.2165e-35	up
Sb01g65970	0.991945	1.24146	0.993803	6.46932	6.78004	6.47511	0.163614	-2.61163	3.65617e-36	8.69974e-35	down
Sb03g10160	1.88024	1.1998	1.00391	10.7702	9.67476	11.0534	0.129656	-2.94724	3.73202e-36	8.86897e-35	down
Sb05g01060	6.64775	8.61558	8.55691	0.475479	0.494526	0.401742	17.3649	4.1181	3.84618e-36	9.12873e-35	up
Sb01g62740	32.1346	34.2311	33.1988	6.16942	4.0236	5.5155	6.33825	2.66408	4.51428e-36	1.07009e-34	up
Sb02g37070	0.0001	0.0001	0.0001	2.9802	3.57441	4.64498	2.67867e-05	-15.1881	4.62993e-36	1.09612e-34	down
Sb02g17840	1.94817	2.68556	2.52909	0.0001	0.0001	0.0001	23876	14.5433	4.97379e-36	1.17604e-34	up
Sb06g15370	35.476	34.1608	34.6711	8.36141	8.87197	8.17237	4.10568	2.03762	5.21525e-36	1.23159e-34	up
Sb05g13910	11.2636	10.6087	12.2698	0.75847	1.01661	0.805057	13.2327	3.72604	6.61192e-36	1.55945e-34	up
Sb02g21730	1.54442	2.03662	2.4344	0.0001	0.0001	0.015415	385.235	8.58959	6.79807e-36	1.60134e-34	up
Sb08g00890	79.0622	81.511	80.4441	12.3189	11.8411	11.1874	6.81852	2.76946	9.08023e-36	2.13624e-34	up
Sb01g37580	156.31	165.208	143.971	38.1365	33.3151	41.0039	4.13931	2.04939	9.73291e-36	2.28693e-34	up
Sb08g12480	6.97859	7.63653	6.84587	0.53566	0.37169	0.5492	14.7341	3.88109	9.88553e-36	2.31989e-34	up
Sb05g03770	0.0001	0.0001	0.0001	0.505797	0.463043	0.537206	0.000199197	-12.2935	1.08199e-35	2.53599e-34	down
Sb04g10640	0.0001	0.0001	0.258958	9.36654	14.9629	10.1667	0.00751268	-7.05646	1.15329e-35	2.69972e-34	down
Sb07g14300	107.356	95.4846	103.952	24.1786	22.5281	27.9524	4.10923	2.03887	1.18931e-35	2.78059e-34	up
Sb08g04710	19.3637	19.0533	16.2269	2.60067	1.8193	2.71324	7.66048	2.93744	1.19349e-35	2.78689e-34	up
Sb09g05770	2.39786	2.88803	2.23072	0.0001	0.0001	0.0001	25055.4	14.6128	1.32141e-35	3.08176e-34	up
Sb03g01750	6.08589	6.12128	5.09415	13.3843	12.3368	13.1988	0.444537	-1.16962	1.33647e-35	3.11302e-34	down
Sb08g10320	8.80998	9.97593	9.51332	1.15763	0.880867	0.695816	10.3497	3.37151	1.36974e-35	3.18655e-34	up
Sb01g25100	5.23517	6.48409	6.22594	0.665769	0.737519	0.584369	9.02832	3.17446	1.39476e-35	3.23675e-34	up
Sb03g37920	0.934855	0.717291	1.0678	4.98544	5.86095	5.57488	0.165636	-2.59391	1.3996e-35	3.24396e-34	down
Sb01g01320	14.1653	12.5329	10.8398	35.3845	31.7306	35.7741	0.364839	-1.45467	1.57314e-35	3.64169e-34	down
Sb09g10430	61.8261	60.2028	63.9655	16.3155	12.8535	12.8405	4.42744	2.14647	1.66386e-35	3.84696e-34	up
Sb01g33610	47.8139	50.2943	45.3475	7.83717	5.5019	7.84527	6.77178	2.75953	1.86993e-35	4.31279e-34	up
Sb01g05250	4.26109	4.93519	4.65982	13.2343	10.5166	12.6447	0.380707	-1.39325	2.12719e-35	4.90011e-34	down
Sb05g05200	10.6899	7.8098	9.59724	0.55547	0.682679	0.587943	15.3864	3.94358	2.24396e-35	5.16276e-34	up
Sb03g34500	34.1836	31.0645	34.3856	7.91523	6.85792	8.07179	4.3613	2.12476	2.54589e-35	5.85025e-34	up
Sb06g07860	37.9897	37.2924	40.3312	9.98107	9.76093	9.56361	3.94509	1.98006	2.78999e-35	6.40333e-34	up
Sb01g67310	2.06601	2.03227	1.75648	0.0001	0.0001	0.0001	19515.9	14.2524	2.81021e-35	6.44186e-34	up
Sb06g09510	0.397241	0.593479	0.209466	5.69741	7.27323	5.27756	0.0657701	-3.92642	3.33527e-35	7.62684e-34	down
Sb07g07560	30.1014	33.463	30.8597	7.76218	7.84763	7.15783	4.1473	2.05217	3.34068e-35	7.62993e-34	up
Sb01g58720	0.251844	0.295598	0.568745	4.5738	3.74853	4.59538	0.0864075	-3.5327	3.6204e-35	8.24872e-34	down
Sb03g36970	16.4168	14.5996	14.7937	2.19283	2.75819	2.15996	6.44216	2.68754	3.72283e-35	8.47182e-34	up
Sb09g02080	28.8083	28.9296	27.9899	0.91236	2.18092	1.11652	20.3639	4.34794	3.86499e-35	8.78467e-34	up
Sb01g01730	27.3517	23.5431	22.1117	1.3818	1.79344	1.29797	16.3208	4.02864	3.99174e-35	9.06177e-34	up
Sb02g09000	7.53097	7.78527	6.90561	0.73514	0.934337	0.697898	9.38671	3.23062	4.37694e-35	9.91227e-34	up
Sb06g07960	12.4394	11.4043	12.1607	2.00356	1.663	1.96661	6.39149	2.67615	4.50659e-35	1.01936e-33	up
Sb09g15160	9.03749	9.04921	9.69352	1.55033	1.19948	1.21481	7.00703	2.8088	4.84015e-35	1.09218e-33	up
Sb06g27590	7.61343	8.60367	7.48442	0.507752	0.665829	0.722172	12.5024	3.64414	6.84075e-35	1.54176e-33	up
Sb03g42570	7.83503	8.44731	7.62442	22.2027	28.6514	21.7216	0.329404	-1.60207	7.51652e-35	1.69203e-33	down
Sb02g37800	3.91593	3.20019	4.22304	8.24721	7.79318	8.71363	0.458074	-1.12635	7.5505e-35	1.69764e-33	down
Sb05g07760	35.7059	34.0533	36.6688	6.07035	5.31288	6.01525	6.11708	2.61284	7.69955e-35	1.72908e-33	up
Sb01g28980	21.8763	19.0569	21.6209	2.30709	2.95028	2.32477	8.25017	3.04442	8.10043e-35	1.81694e-33	up
Sb01g42820	12.0694	10.7623	11.9643	46.3372	49.8827	41.5985	0.252477	-1.98578	8.34802e-35	1.87023e-33	down
Sb03g09100	17.4512	18.7184	19.1428	1.84279	2.39605	2.57036	8.12319	3.02205	8.5362e-35	1.91011e-33	up
Sb04g16380	0.761475	0.551454	0.361735	5.52818	6.05052	7.65948	0.087049	-3.52203	9.23011e-35	2.06293e-33	down
Sb06g06630	10.6806	10.6971	9.67109	21.7343	25.294	21.9909	0.449856	-1.15246	9.45864e-35	2.10898e-33	down
Sb02g36070	20.9374	17.3436	18.5337	39.6271	35.5798	42.1574	0.484088	-1.04666	1.06829e-34	2.37913e-33	down
Sb04g11110	0.367667	0.157638	0.391845	3.66923	3.89577	4.33974	0.0770407	-3.69824	1.24077e-34	2.75346e-33	down
Sb08g14360	12.7616	13.0064	11.6711	31.6462	46.3424	31.8054	0.340995	-1.55218	1.68373e-34	3.72764e-33	down
Sb06g03220	5.00554	4.53177	5.1788	0.0001	0.0001	0.0001	49053.7	15.5821	1.73645e-34	3.83982e-33	up
Sb01g53450	9.60698	8.47039	8.14009	0.514164	0.497354	0.616395	16.1049	4.00943	1.75483e-34	3.8759e-33	up
Sb09g02420	6.19505	5.99263	4.95438	0.106004	0.063279	0.0001	101.203	6.66111	1.83949e-34	4.05813e-33	up
Sb01g29010	1.60599	2.07804	2.07656	8.318	7.63317	9.40771	0.227162	-2.1382	1.88454e-34	4.15263e-33	down
Sb01g13360	9.07144	11.6186	8.87174	23.7808	24.5487	23.8185	0.409739	-1.28722	2.10305e-34	4.62326e-33	down
Sb02g17130	3.5342	4.06608	4.73947	0.0001	0.0001	0.0001	41132.5	15.328	2.10746e-34	4.62754e-33	up
Sb01g25660	4.68665	4.96136	4.85378	11.4474	9.41169	11.5477	0.447493	-1.16006	2.20909e-34	4.84502e-33	down
Sb02g14970	4.78733	4.7851	5.13954	0.474486	0.534963	0.549257	9.43858	3.23857	2.21487e-34	4.85205e-33	up
Sb07g06510	12.4428	13.9922	12.3222	0.0001	0.0001	0.0001	129191	16.9791	2.23809e-34	4.89719e-33	up
Sb01g66610	2.9834	3.62533	4.10335	10.1714	9.43216	9.9985	0.361869	-1.46646	2.76349e-34	6.03276e-33	down
Sb01g51060	3.42616	3.11167	3.46016	9.26556	8.92096	8.01387	0.381597	-1.38988	2.84801e-34	6.21005e-33	down
Sb03g00330	4.14594	4.27384	5.13521	10.5272	11.4407	11.4024	0.4062	-1.29974	3.08143e-34	6.71123e-33	down
Sb05g08190	7.87986	8.61448	7.66739	20.0415	19.2438	20.1007	0.406859	-1.2974	3.17404e-34	6.90492e-33	down
Sb09g12260	16.6229	19.0141	22.89	0.775037	0.596082	0.766042	27.3854	4.77534	3.25871e-34	7.07648e-33	up
Sb05g09430	26.2827	26.7455	25.3472	4.85623	3.69013	5.2256	5.69094	2.50867	3.54165e-34	7.66024e-33	up
Sb01g65380	0.68821	1.02554	1.13627	4.87615	3.95593	4.75662	0.209734	-2.25337	3.70324e-34	8.00053e-33	down
Sb08g13750	116.517	120.902	110.796	31.9047	29.4418	33.0192	3.69005	1.88364	3.72573e-34	8.03988e-33	up
Sb07g00580	6.15107	7.10859	6.80412	29.9476	16.8284	29.0158	0.264722	-1.91745	3.79701e-34	8.18427e-33	down
Sb03g03090	100.513	102.344	97.8127	201.327	251.874	196.26	0.462953	-1.11106	4.35617e-34	9.3573e-33	down
Sb06g31080	0.155745	0.055178	0.038839	3.70701	6.80582	3.02324	0.0184516	-5.76011	4.44294e-34	9.53278e-33	down
Sb01g71080	5.2466	4.70277	6.22308	22.1836	28.1273	21.1327	0.226367	-2.14327	5.16609e-34	1.10717e-32	down
Sb06g06320	8.88919	15.0017	9.32328	0.210972	0.094698	0.0001	108.625	6.76321	5.31526e-34	1.13784e-32	up
Sb01g09340	15.2429	14.7131	14.4797	2.56083	2.16306	2.26583	6.35729	2.66841	5.57512e-34	1.19211e-32	up
Sb04g08560	19.8023	19.6158	18.6836	41.4549	38.0974	39.8115	0.486762	-1.03871	5.85222e-34	1.24994e-32	down
Sb03g38280	0.0001	0.0001	0.0001	1.11954	1.09777	0.981408	9.37874e-05	-13.3802	6.05129e-34	1.28952e-32	down
Sb03g24280	68.1482	70.4035	70.9515	19.2759	17.9832	18.0635	3.78693	1.92103	6.18277e-34	1.31605e-32	up
Sb02g23160	27.5121	26.3892	26.5417	55.7196	77.8565	60.1272	0.41529	-1.26781	7.01113e-34	1.48899e-32	down
Sb06g27050	169.871	169.759	172.3	46.4797	36.7457	47.6959	3.91021	1.96725	7.15032e-34	1.51684e-32	up
Sb01g36530	10.1773	9.87978	9.91309	1.01896	1.30171	0.988654	9.05631	3.17892	7.25277e-34	1.53683e-32	up
Sb06g08350	32.3384	33.9411	32.7438	9.00089	7.92953	9.08305	3.80662	1.92851	7.39272e-34	1.56472e-32	up
Sb09g09000	73.464	67.9463	74.4791	15.0341	12.0399	14.611	5.17907	2.37269	1.04181e-33	2.2001e-32	up
Sb03g36750	0.163972	0.211654	0.17659	2.61681	3.33056	2.32789	0.066731	-3.9055	1.06575e-33	2.24812e-32	down
Sb08g17740	11.632	10.8148	9.02791	0.0001	0.0001	0.0001	104915	16.6789	1.33065e-33	2.80064e-32	up
Sb02g16600	1.34493	1.32451	1.13455	5.18531	4.79843	4.78012	0.257655	-1.95649	1.35049e-33	2.8392e-32	down
Sb01g40910	272.39	246.381	266.019	47.9737	61.1094	50.2551	4.9253	2.30021	1.36104e-33	2.85819e-32	up
Sb02g18680	0.223274	0.0001	0.0001	6.96535	9.28652	7.6028	0.00936814	-6.73802	1.4538e-33	3.04958e-32	down
Sb01g32880	36.8221	37.6314	39.7903	10.8191	9.38815	10.1531	3.76293	1.91186	1.50756e-33	3.15881e-32	up
Sb07g07850	325.252	319.237	327.692	94.1415	71.4445	83.6779	3.90021	1.96355	1.56094e-33	3.26701e-32	up
Sb01g45930	9.62579	8.87045	10.0239	0.956673	0.948708	0.927302	10.0682	3.33174	1.57974e-33	3.30268e-32	up
Sb04g05210	64.9266	63.0293	66.7153	16.0177	15.3567	15.4177	4.16035	2.0567	1.61735e-33	3.37753e-32	up
Sb04g12160	56.4444	53.7158	55.9622	12.9264	14.3246	14.1339	4.01408	2.00507	1.64848e-33	3.43874e-32	up
Sb07g15060	5.6071	6.12167	5.26974	12.1487	11.9183	11.6794	0.475531	-1.07239	1.68754e-33	3.51631e-32	down
Sb07g04000	2.61408	2.54469	2.44863	7.93078	6.982	7.20708	0.343917	-1.53987	1.71983e-33	3.5796e-32	down
Sb05g02950	0.0001	0.084536	0.0001	2.846	4.23133	3.42493	0.00806835	-6.95351	1.72547e-33	3.58738e-32	down
Sb02g28430	7.22431	7.24683	6.21812	0.199533	0.115269	0.0001	65.7006	6.03784	1.86823e-33	3.87989e-32	up
Sb02g36450	35.3558	31.5479	32.5413	6.50244	6.52136	5.46289	5.37928	2.42741	1.88786e-33	3.91632e-32	up
Sb02g26730	53.3328	51.6736	53.2007	99.7465	119.671	98.0032	0.498414	-1.00458	1.96491e-33	4.07166e-32	down
Sb01g46560	17.7624	17.5621	18.1525	39.1914	34.3471	40.0686	0.470718	-1.08707	2.1931e-33	4.53949e-32	down
Sb03g38410	0.18689	0.295145	0.153789	3.11292	2.62584	2.25115	0.0795783	-3.65148	2.24558e-33	4.64301e-32	down
Sb02g34330	8.02967	7.12148	8.00551	18.1917	21.1356	18.2687	0.402053	-1.31454	2.27987e-33	4.70872e-32	down
Sb03g01590	8.25293	8.30031	8.47441	17.4249	18.2343	18.2992	0.463832	-1.10833	2.74793e-33	5.65675e-32	down
Sb06g25850	17.6205	16.1218	16.5552	3.15514	3.30483	3.43726	5.08198	2.34539	3.06455e-33	6.30163e-32	up
Sb08g10260	101.969	103.749	96.9455	24.894	23.5981	24.5912	4.14135	2.0501	3.06818e-33	6.30219e-32	up
Sb03g33010	11.8223	9.35113	10.8377	28.6062	22.4098	26.6158	0.412346	-1.27807	4.47401e-33	9.16976e-32	down
Sb02g36160	15.7819	16.5825	16.1698	3.05279	2.53533	3.28486	5.46989	2.45151	4.69236e-33	9.60681e-32	up
Sb04g09150	4.27413	4.0369	4.4614	0.09237	0.049058	0.207625	36.5917	5.19344	4.96443e-33	1.01528e-31	up
Sb07g05020	4.69454	3.79041	4.39711	0.130277	0.047263	0.057862	54.7236	5.77409	6.11348e-33	1.24755e-31	up
Sb01g34120	9.27866	8.86661	9.62332	1.27879	1.00865	1.55666	7.22369	2.85274	6.41817e-33	1.3083e-31	up
Sb07g05100	7.25934	6.06227	7.4739	0.168936	0.137115	0.0001	67.9257	6.08588	6.48465e-33	1.32042e-31	up
Sb01g66490	1.82005	2.64582	2.00721	13.941	8.74943	14.1003	0.175944	-2.50682	6.70483e-33	1.36378e-31	down
Sb03g21660	22.7539	25.2556	24.7649	5.13798	5.12692	4.79257	4.83311	2.27295	6.72812e-33	1.36703e-31	up
Sb03g22600	0.327762	0.485268	0.730108	5.46883	4.46833	4.45018	0.107257	-3.22086	6.7961e-33	1.37935e-31	down
Sb04g09240	2.16709	1.75382	1.89478	11.3728	11.6217	16.8608	0.14592	-2.77675	7.5895e-33	1.53706e-31	down
Sb02g22110	0.603631	0.55021	0.46336	3.50371	3.17309	3.11421	0.165172	-2.59796	8.13056e-33	1.64486e-31	down
Sb03g32580	17.6861	17.9342	19.444	3.32632	3.48582	2.98209	5.62212	2.49111	8.49097e-33	1.71593e-31	up
Sb03g13900	5.29716	6.40196	5.49562	14.6131	12.4591	13.7168	0.421553	-1.24621	1.10541e-32	2.2291e-31	down
Sb01g65410	24.7082	26.5473	23.3678	2.50888	3.19668	3.44186	8.15785	3.02819	1.22983e-32	2.46938e-31	up
Sb01g41400	1.56097	2.16395	1.36698	7.8247	9.35455	7.47221	0.206556	-2.2754	1.2936e-32	2.59466e-31	down
Sb08g15450	0.714663	0.762635	0.598785	3.80119	4.20424	4.90817	0.160767	-2.63695	1.32684e-32	2.65849e-31	down
Sb01g72210	2.48712	2.06437	2.02694	0.0001	0.0001	0.0001	21928.1	14.4205	1.32952e-32	2.66103e-31	up
Sb09g05610	4.32429	6.76711	4.93591	0.0001	0.0001	0.0001	53424.4	15.7052	1.42002e-32	2.83913e-31	up
Sb04g20430	11.7938	11.2487	10.9205	23.6586	24.0942	22.8575	0.480992	-1.05592	1.45301e-32	2.90201e-31	down
Sb06g19010	28.0433	27.3685	28.13	7.61801	7.37704	7.86152	3.65504	1.86989	1.65936e-32	3.31062e-31	up
Sb09g01710	6.38	5.39577	5.92611	0.101129	0.100533	0.342548	32.5277	5.0236	1.71426e-32	3.41651e-31	up
Sb07g03480	3.35106	3.04024	3.33506	0.275231	0.13077	0.169409	16.9034	4.07924	1.74844e-32	3.48094e-31	up
Sb06g20570	3.77713	3.75125	3.78426	8.35913	7.99448	8.19621	0.460804	-1.11778	1.86427e-32	3.70761e-31	down
Sb03g33520	4.50663	5.11461	3.88859	12.1965	10.488	13.3633	0.374774	-1.41591	2.27813e-32	4.51633e-31	down
Sb06g16460	6.66469	5.77403	5.25922	16.1281	17.7587	14.6461	0.364658	-1.45538	2.3818e-32	4.71687e-31	down
Sb09g14190	34.0466	31.7129	36.1981	7.67251	6.8227	7.57357	4.61999	2.20789	2.49411e-32	4.93407e-31	up
Sb01g37490	3.50982	2.86206	2.55215	7.93995	9.5045	9.24497	0.334366	-1.5805	3.07613e-32	6.07908e-31	down
Sb07g05720	36.5561	34.8112	36.713	8.10653	8.83695	8.36634	4.27029	2.09434	3.15439e-32	6.22718e-31	up
Sb04g04490	21.805	19.976	19.5571	48.4236	65.1573	48.3463	0.3788	-1.40049	3.16847e-32	6.24841e-31	down
Sb01g69930	6.07228	5.34436	6.21689	0.400176	0.483083	0.621786	11.7163	3.55044	4.2164e-32	8.29755e-31	up
Sb04g18840	9.4979	11.3099	10.3254	0.821882	0.862806	0.551423	13.9229	3.79939	4.55264e-32	8.94051e-31	up
Sb01g60160	1.95046	2.59766	1.73138	8.30864	6.39721	7.92834	0.277434	-1.84978	4.67427e-32	9.16978e-31	down
Sb05g12060	0.944814	0.874707	0.808123	5.17099	5.06765	4.39939	0.179508	-2.47788	5.3691e-32	1.05109e-30	down
Sb04g10730	58.5918	56.9401	54.8072	14.8059	13.1636	13.634	4.09435	2.03363	5.45843e-32	1.06746e-30	up
Sb01g22620	29.6745	28.3725	32.1469	7.4365	7.17431	7.26218	4.12353	2.04388	6.3049e-32	1.23172e-30	up
Sb06g24300	6.71051	5.19206	4.88725	0.473332	0.356711	0.335284	14.4078	3.84878	7.29347e-32	1.42336e-30	up
Sb01g16060	7.53109	8.3938	7.05454	18.4308	15.4229	17.0932	0.451047	-1.14865	7.37989e-32	1.43873e-30	down
Sb09g09270	21.994	18.0908	14.0152	70.7784	45.4505	64.2175	0.299812	-1.73787	7.83425e-32	1.52573e-30	down
Sb06g15710	10.2836	8.17322	9.37965	0.182403	0.342068	0.571037	25.4096	4.6673	8.46175e-32	1.64452e-30	up
Sb03g30500	59.5062	56.5156	59.438	16.1044	15.8252	15.9642	3.66352	1.87323	9.619e-32	1.86172e-30	up
Sb01g29110	0.900195	0.67702	0.754597	4.90802	4.38393	5.31366	0.159652	-2.647	1.0002e-31	1.93386e-30	down
Sb01g41820	14.5557	12.6449	14.0402	26.927	32.8002	27.1656	0.474617	-1.07516	1.10148e-31	2.12749e-30	down
Sb06g17850	48.8543	49.1754	50.1309	12.2222	10.4098	14.4571	3.99472	1.99809	1.12846e-31	2.17737e-30	up
Sb07g17160	10.3559	11.6132	10.2834	1.61882	1.21728	1.18389	8.02303	3.00415	1.13008e-31	2.17825e-30	up
Sb01g36750	17.2364	19.2078	19.0198	2.6976	2.55194	2.92681	6.78346	2.76202	1.15934e-31	2.23236e-30	up
Sb01g53750	1.48618	1.81609	1.21943	9.45642	9.64583	8.72888	0.162469	-2.62176	1.20051e-31	2.30927e-30	down
Sb01g03840	16.1319	19.6908	17.7668	1.69278	1.95327	2.58868	8.59532	3.10355	1.20453e-31	2.31461e-30	up
Sb05g01450	6.73466	6.15203	6.33007	0.913837	0.868509	1.03889	6.81146	2.76796	1.40511e-31	2.69454e-30	up
Sb09g13640	14.9322	14.5577	13.4727	1.1236	1.79746	1.16253	10.5208	3.39517	1.42691e-31	2.73354e-30	up
Sb03g00020	0.0001	0.0001	0.0001	2.13949	1.89975	2.69058	4.45777e-05	-14.4533	1.49138e-31	2.85125e-30	down
Sb01g11080	2.5707	2.88622	2.6516	9.5965	7.34414	8.70804	0.316138	-1.66137	1.56768e-31	2.99406e-30	down
Sb02g17550	0.876794	0.323654	0.284746	11.1145	11.9136	10.2271	0.0446605	-4.48486	1.7341e-31	3.30853e-30	down
Sb03g21170	8.85093	9.14145	8.79938	1.10602	1.01881	0.995836	8.58529	3.10187	1.75298e-31	3.34115e-30	up
Sb01g02070	1.05941	0.534753	0.930292	6.26582	6.6412	5.80797	0.134889	-2.89015	2.17575e-31	4.13856e-30	down
Sb01g47000	0.231278	0.0001	0.512088	13.134	8.75422	11.8676	0.0220248	-5.50473	2.20122e-31	4.17853e-30	down
Sb01g35120	20.3337	20.6584	22.2216	2.92004	2.18332	3.27404	7.54573	2.91566	2.23537e-31	4.23907e-30	up
Sb06g23610	6.11714	7.38747	6.82427	18.0505	16.6366	18.7133	0.380688	-1.39332	2.32572e-31	4.40596e-30	down
Sb03g32290	4.46055	4.40726	4.36612	15.3038	10.6905	13.1256	0.338291	-1.56366	2.50665e-31	4.73916e-30	down
Sb03g07000	45.7291	44.5969	44.6909	13.5463	12.4393	12.9857	3.46453	1.79266	2.72178e-31	5.1304e-30	up
Sb04g16760	22.6239	22.523	24.2428	3.62346	3.74432	3.85283	6.18413	2.62857	2.73154e-31	5.14362e-30	up
Sb07g08520	1.7478	1.29441	1.60231	0.0001	0.0001	0.0001	15481.7	13.9183	2.86679e-31	5.39289e-30	up
Sb07g13730	34.3749	19.5694	49.3424	2.16722	2.30487	2.36061	15.1165	3.91806	3.43938e-31	6.46355e-30	up
Sb02g37080	6.08312	6.69951	6.7038	15.4541	13.1708	14.8634	0.448085	-1.15816	4.3397e-31	8.13921e-30	down
Sb01g24670	8.42373	8.8202	7.92129	1.09353	0.716797	0.940753	9.1474	3.19336	4.47157e-31	8.37817e-30	up
Sb01g26710	0.0001	0.0001	0.0001	2.80442	2.17746	3.32272	3.61246e-05	-14.7567	4.85503e-31	9.08756e-30	down
Sb01g69180	0.721744	0.729136	0.832498	4.1551	3.54944	3.5659	0.202599	-2.3033	5.00223e-31	9.35378e-30	down
Sb03g17250	13.6378	14.8496	15.2148	3.3753	2.82421	3.42731	4.53963	2.18257	5.896e-31	1.09922e-29	up
Sb07g16510	4.41239	3.60374	4.54151	0.241492	0.248159	0.170143	19.0327	4.25041	6.9184e-31	1.28728e-29	up
Sb01g20200	20.037	20.0799	21.1361	4.83498	3.96659	4.37461	4.64878	2.21685	7.22721e-31	1.3434e-29	up
Sb01g64520	4.31056	4.52027	5.66923	16.1835	14.365	18.2898	0.296899	-1.75196	8.00264e-31	1.4846e-29	down
Sb01g41450	1.79211	1.27591	1.45697	0.031777	0.0001	0.0001	141.507	7.14473	8.44106e-31	1.56439e-29	up
Sb03g12700	18.0524	19.699	19.9965	1.72444	2.70042	2.41809	8.43904	3.07708	9.34489e-31	1.72848e-29	up
Sb02g20080	31.0813	29.9961	31.8667	8.66031	6.60611	8.66946	3.88305	1.95719	9.89678e-31	1.82696e-29	up
Sb09g03040	1.44341	1.26006	1.3367	0.0001	0.0001	0.0001	13467.2	13.7172	9.92803e-31	1.83093e-29	up
Sb05g01660	1.44349	1.23695	1.75358	0.0001	0.0001	0.0001	14780.1	13.8514	9.99109e-31	1.84075e-29	up
Sb06g03990	0.0001	0.0001	0.0001	3.10989	1.21669	2.16741	4.61966e-05	-14.4019	1.07128e-30	1.96985e-29	down
Sb08g14040	9.77276	10.1016	10.94	29.0606	38.23	26.8933	0.327172	-1.61188	1.08937e-30	2.00115e-29	down
Sb08g10720	6.02032	6.37641	7.24641	15.47	17.4131	15.2213	0.408344	-1.29214	1.50459e-30	2.75582e-29	down
Sb02g01520	77.6518	74.4819	71.9616	190.209	308.597	194.064	0.323431	-1.62847	1.5402e-30	2.81829e-29	down
Sb01g52750	7.87266	8.72726	9.28083	19.5508	17.4655	22.7449	0.43307	-1.20733	1.5623e-30	2.85595e-29	down
Sb03g33840	13.6548	13.4212	13.1457	2.0565	2.3344	2.1581	6.14165	2.61863	1.94564e-30	3.55325e-29	up
Sb02g07330	1.0726	1.4872	1.37899	4.43592	4.42488	5.34817	0.277204	-1.85098	1.9619e-30	3.57947e-29	down
Sb02g07990	12.6239	10.993	10.8351	2.0946	1.99926	1.85823	5.78823	2.53312	2.10381e-30	3.83094e-29	up
Sb01g65850	33.0039	34.2174	37.4669	6.3983	5.28749	7.47528	5.46359	2.44985	2.16908e-30	3.94597e-29	up
Sb02g14550	0.574894	0.0001	0.0001	12.3931	20.991	13.8242	0.012182	-6.3591	2.17572e-30	3.9542e-29	down
Sb03g09220	31.5248	29.9246	27.9351	4.48288	5.20335	5.41352	5.9196	2.5655	2.22458e-30	4.03911e-29	up
Sb01g01790	0.146715	0.243703	0.1396	1.83985	1.71024	2.28783	0.0907888	-3.46134	2.32954e-30	4.22559e-29	down
Sb03g41320	12.2186	11.6937	12.444	1.23427	0.806628	1.26259	11.0054	3.46014	2.57163e-30	4.6602e-29	up
Sb01g69420	336.621	334.03	346.821	103.251	92.3097	102.146	3.4177	1.77303	2.67662e-30	4.8458e-29	up
Sb09g03800	2.68377	2.1941	2.56126	0.0001	0.0001	0.0001	24797.1	14.5979	2.83004e-30	5.10877e-29	up
Sb01g45600	275.238	267.89	263.451	492.42	651.995	517.829	0.485235	-1.04325	2.8351e-30	5.11299e-29	down
Sb03g26730	4.948	4.2617	4.45618	12.4068	10.2357	12.0913	0.393446	-1.34576	2.92609e-30	5.27202e-29	down
Sb01g72590	2.48858	2.02275	2.88943	0.0001	0.0001	0.0001	24669.2	14.5904	3.66781e-30	6.60205e-29	up
Sb03g00780	2.11555	3.27765	2.17842	9.33112	9.66191	9.87544	0.26228	-1.93082	4.43626e-30	7.96237e-29	down
Sb09g14600	48.8668	48.6136	47.937	13.1241	10.8287	14.3568	3.79585	1.92442	5.03105e-30	9.01268e-29	up
Sb06g23930	6.64698	7.25626	6.46822	17.5826	18.874	19.5072	0.364011	-1.45795	5.20192e-30	9.3099e-29	down
Sb07g15430	1.78334	1.36858	1.36411	5.16124	5.35478	6.62064	0.263531	-1.92396	5.51656e-30	9.86361e-29	down
Sb03g39540	0.0001	0.0001	0.149678	4.6457	5.89265	5.09432	0.00958748	-6.70463	5.66429e-30	1.01085e-28	down
Sb02g17650	4.06744	4.20173	3.685	0.0001	0.0001	0.0001	39847.2	15.2822	6.49519e-30	1.15803e-28	up
Sb06g07090	84.0072	81.8313	85.2879	25.4899	20.0641	21.1578	3.76434	1.9124	6.88313e-30	1.22603e-28	up
Sb06g29550	1487.76	1526.81	1487.5	430.661	437.428	441.678	3.4373	1.78128	8.03675e-30	1.42745e-28	up
Sb02g41340	75.9367	74.6231	75.0807	19.2891	21.5815	19.3372	3.74769	1.906	9.50941e-30	1.68583e-28	up
Sb01g18410	6.55444	7.20332	7.95983	22.9671	26.2107	23.3528	0.299427	-1.73973	9.77908e-30	1.732e-28	down
Sb06g26140	5.08251	4.90344	5.31164	0.0001	0.0001	0.062768	242.942	7.92447	1.07969e-29	1.90868e-28	up
Sb01g08110	24.2815	23.2327	22.5567	2.69552	3.95782	3.44832	6.93657	2.79422	1.10623e-29	1.95376e-28	up
Sb02g41220	60.4533	59.175	58.5234	14.7027	16.477	16.3869	3.74531	1.90508	1.40287e-29	2.47533e-28	up
Sb02g25460	62.3139	63.1535	55.8012	14.4307	10.8126	13.4618	4.68332	2.22753	1.41059e-29	2.48662e-28	up
Sb01g53410	21.8823	21.3351	21.7804	2.05277	1.43409	1.75733	12.3943	3.6316	1.45611e-29	2.56444e-28	up
Sb04g10980	16.5888	15.3087	15.5422	2.63128	2.13638	2.45003	6.5727	2.71649	1.55276e-29	2.72699e-28	up
Sb02g35440	5.19412	5.18381	4.1796	0.273486	0.235526	0.478621	14.7398	3.88165	1.77214e-29	3.10355e-28	up
Sb01g51720	26.2574	32.4397	25.9071	4.77068	3.83909	4.56763	6.4204	2.68266	1.99095e-29	3.48026e-28	up
Sb02g09840	23.1923	22.8994	21.8712	4.61996	5.16786	4.57421	4.73212	2.24249	2.43859e-29	4.25089e-28	up
Sb09g05530	6.49614	4.25764	5.14729	0.0001	0.0001	0.0001	53003.6	15.6938	2.52583e-29	4.39889e-28	up
Sb02g14090	1.14653	1.28249	1.13773	0.0001	0.0001	0.023746	148.95	7.21868	2.57243e-29	4.47589e-28	up
Sb08g01960	32.6018	32.7872	33.2177	7.98495	7.44158	7.37088	4.32535	2.11282	2.99193e-29	5.19615e-28	up
Sb05g07450	1.4225	2.00327	1.33915	5.69843	6.0527	5.75027	0.272259	-1.87695	3.07884e-29	5.34215e-28	down
Sb03g35820	0.925736	1.09027	1.26866	8.737	4.42192	8.09569	0.154539	-2.69396	3.22614e-29	5.59257e-28	down
Sb05g13640	120.206	118.249	115.225	35.038	34.1931	34.1425	3.42137	1.77458	3.23484e-29	5.60249e-28	up
Sb02g24140	22.6061	24.5202	23.6614	5.2256	5.23505	4.50908	4.72872	2.24145	3.43356e-29	5.94116e-28	up
Sb01g02390	4.50811	4.60209	4.82548	0.563999	0.43455	0.652592	8.44003	3.07725	3.65462e-29	6.31785e-28	up
Sb05g04410	6.62193	7.63743	7.42488	18.3345	22.1107	16.1499	0.383147	-1.38403	3.73221e-29	6.44605e-28	down
Sb03g38100	55.9588	56.4744	51.4558	12.4666	9.53524	12.3441	4.77171	2.25451	3.90431e-29	6.73089e-28	up
Sb08g16870	4.55471	3.71934	3.83166	9.38885	8.70914	9.87361	0.432785	-1.20828	4.26324e-29	7.34295e-28	down
Sb02g26900	3.12069	2.19073	1.59636	15.8517	21.1678	13.4031	0.136998	-2.86777	4.57628e-29	7.8749e-28	down
Sb01g72510	4.94202	4.63287	5.0906	21.4035	35.5143	21.4366	0.187169	-2.41759	4.92855e-29	8.47331e-28	down
Sb01g64050	35.0718	35.5093	35.8651	4.99999	2.86161	2.88548	9.90465	3.30811	4.96088e-29	8.5211e-28	up
Sb05g11030	0.5391	0.637685	0.530306	4.36478	6.44045	4.52406	0.111361	-3.16668	4.99661e-29	8.57463e-28	down
Sb02g21660	17.0075	15.9711	16.1214	1.42851	1.62409	2.58788	8.70494	3.12183	5.37719e-29	9.2109e-28	up
Sb09g12270	16.1696	15.0403	15.5517	0.996169	0.554626	0.216478	26.4597	4.72573	5.8883e-29	1.00772e-27	up
Sb04g17210	20.8757	23.2204	21.6723	44.8115	39.9203	47.5667	0.497121	-1.00833	6.14508e-29	1.05071e-27	down
Sb04g05140	8.32582	10.447	8.11146	1.00901	0.829062	1.20809	8.82559	3.14169	6.94126e-29	1.18468e-27	up
Sb07g08920	6.46426	4.41559	5.08562	0.0001	0.0001	0.0001	53218.2	15.6996	7.79996e-29	1.32882e-27	up
Sb04g14280	1.56431	2.11743	1.33236	7.26969	7.40788	6.89512	0.232428	-2.10514	8.97933e-29	1.52559e-27	down
Sb06g07940	1.15878	1.16628	1.26751	0.0001	0.0001	0.0001	11975.2	13.5478	1.01559e-28	1.72237e-27	up
Sb01g63890	13.823	13.0736	13.5221	2.46291	2.43949	2.89723	5.18214	2.37355	1.06731e-28	1.80845e-27	up
Sb01g32440	2.34201	2.81712	2.19889	0.017786	0.0001	0.048895	110.181	6.78374	1.22562e-28	2.07483e-27	up
Sb04g23460	72.3309	72.525	73.7835	201.739	333.174	192.88	0.300414	-1.73497	1.35255e-28	2.28764e-27	down
Sb04g08030	14.4745	15.8015	16.9249	34.779	33.1113	35.7213	0.455556	-1.1343	1.46203e-28	2.47058e-27	down
Sb01g60410	214.453	218.899	215.927	62.8069	63.9477	62.7577	3.42606	1.77655	1.51884e-28	2.56427e-27	up
Sb01g42220	1.07331	1.20876	1.05799	3.76341	3.03318	4.12191	0.305908	-1.70883	1.54466e-28	2.60552e-27	down
Sb06g29420	10.9004	10.3608	10.6216	1.89278	1.3365	1.25942	7.1029	2.82841	1.66041e-28	2.79826e-27	up
Sb06g23990	2.76517	2.34649	2.64154	0.079252	0.029261	0.0001	71.3837	6.15752	1.70548e-28	2.87163e-27	up
Sb09g03380	434.275	446.993	422.143	102.978	123.195	104.978	3.93601	1.97673	1.75144e-28	2.94637e-27	up
Sb05g15130	1.84033	2.10124	2.23844	6.52777	5.40634	6.74747	0.330808	-1.59594	1.75835e-28	2.95535e-27	down
Sb01g61360	6.25664	6.22102	6.67411	0.937458	0.917799	1.12798	6.4198	2.68253	1.81844e-28	3.05088e-27	up
Sb03g28970	20.7471	21.0709	18.8316	2.55062	1.32011	2.55821	9.43386	3.23785	1.86457e-28	3.12269e-27	up
Sb09g10910	2.47752	1.67512	2.49946	0.048715	0.0001	0.0001	135.993	7.08739	2.3131e-28	3.87043e-27	up
Sb06g18440	62.347	65.1509	63.732	20.2536	16.1543	18.8506	3.46065	1.79104	2.35335e-28	3.9328e-27	up
Sb08g13310	3.27855	2.26698	3.04769	12.6438	9.36449	11.0915	0.259616	-1.94555	2.35457e-28	3.9328e-27	down
Sb06g32970	4.35152	4.97964	4.75624	11.0333	9.51409	11.0462	0.445894	-1.16523	2.42494e-28	4.04314e-27	down
Sb09g14710	16.2358	15.0775	17.9951	2.09447	1.36458	2.13132	8.82025	3.14082	2.46754e-28	4.10687e-27	up
Sb03g38570	5.25641	6.01227	5.39582	0.281942	0.468298	0.348484	15.1671	3.92288	2.7844e-28	4.63014e-27	up
Sb06g23330	7.82709	5.27763	5.06879	29.1066	20.8743	23.1803	0.248404	-2.00924	3.17025e-28	5.26245e-27	down
Sb07g13800	1.91165	2.04271	1.6308	5.87939	5.24773	5.39036	0.338136	-1.56432	3.26385e-28	5.41303e-27	down
Sb09g03860	13.9243	14.4711	15.0717	2.85543	2.70044	3.18142	4.9749	2.31467	3.39745e-28	5.62964e-27	up
Sb03g18210	3.99293	4.28182	4.94045	0.0001	0.0001	0.0001	44050.7	15.4269	3.45337e-28	5.71724e-27	up
Sb01g34700	66.4697	70.1886	69.0651	21.2444	18.8953	21.4654	3.33939	1.73959	3.55419e-28	5.87897e-27	up
Sb01g52220	2.00514	2.05946	1.88154	0.0001	0.0001	0.0001	19820.5	14.2747	3.89004e-28	6.42883e-27	up
Sb06g21520	12.1578	12.1241	10.9813	2.37305	2.43259	2.51144	4.81931	2.26883	3.90667e-28	6.45064e-27	up
Sb07g13660	6.37875	6.15006	5.79016	17.9819	16.5092	14.8814	0.371035	-1.43037	4.47472e-28	7.37563e-27	down
Sb05g02380	12.7517	12.7702	13.5355	2.99028	2.86359	2.74413	4.54261	2.18352	4.68339e-28	7.7128e-27	up
Sb02g24430	12.2118	12.622	12.699	2.49633	2.32541	2.23008	5.32243	2.41209	5.58013e-28	9.16548e-27	up
Sb01g70430	5.88162	6.44049	6.07169	0.830831	0.47671	0.883694	8.39427	3.0694	6.07481e-28	9.96928e-27	up
Sb07g05930	2.94832	3.14381	3.52048	0.0001	0.0001	0.0001	32042	14.9677	6.12654e-28	1.00454e-26	up
Sb01g57040	4.94815	5.4566	4.89317	11.5105	9.35524	11.4438	0.473479	-1.07863	6.18325e-28	1.01295e-26	down
Sb02g18640	4.28259	3.22426	3.79685	10.538	8.52552	10.4325	0.383228	-1.38373	6.28369e-28	1.02761e-26	down
Sb01g42350	2.64211	2.33275	1.7782	6.84559	7.96438	7.24178	0.306237	-1.70728	6.66698e-28	1.0884e-26	down
Sb02g14080	0.711011	1.0824	0.804833	0.0001	0.0001	0.0001	8660.8	13.0803	8.21735e-28	1.33917e-26	up
Sb08g10250	25.0448	26.1434	26.0993	5.85732	5.12545	5.70679	4.63088	2.21129	8.27859e-28	1.34798e-26	up
Sb02g05770	151.57	150.535	152.896	48.2737	38.1703	45.9578	3.43652	1.78095	8.93637e-28	1.45383e-26	up
Sb04g16550	29.0092	33.9549	30.6066	6.36144	5.09571	7.1814	5.02028	2.32777	9.45468e-28	1.53549e-26	up
Sb06g25000	2.62321	5.01798	3.88091	16.2764	15.4491	15.1906	0.245589	-2.02568	9.88265e-28	1.6036e-26	down
Sb02g22440	11.3563	11.5222	10.2424	23.6519	23.6702	23.319	0.468861	-1.09277	1.00111e-27	1.62304e-26	down
Sb01g07960	73.6729	72.4018	75.0548	23.9653	20.1078	21.6496	3.36458	1.75043	1.05769e-27	1.71182e-26	up
Sb05g14140	1.21223	1.28627	1.92735	5.70399	4.62437	5.42627	0.280924	-1.83175	1.08404e-27	1.75295e-26	down
Sb02g21610	0.0001	0.267262	0.110808	3.94622	3.10103	4.85275	0.031779	-4.97578	1.16244e-27	1.87811e-26	down
Sb06g23660	3.27949	3.20487	3.96886	0.0001	0.0001	0.0001	34844.1	15.0886	1.19853e-27	1.93309e-26	up
Sb03g22930	1.32591	1.05744	1.23135	4.82929	5.66371	4.09256	0.247827	-2.01259	1.2852e-27	2.07111e-26	down
Sb06g15720	3.88161	3.32659	3.66067	0.036626	0.130104	0.102216	40.4128	5.33674	1.61807e-27	2.60528e-26	up
Sb08g17240	0.0001	0.0001	0.0001	5.17104	6.54514	7.24455	1.58222e-05	-15.9477	1.61984e-27	2.6059e-26	down
Sb01g19780	2.24691	2.21532	1.73569	0.0001	0.0001	0.0001	20659.8	14.3345	1.68836e-27	2.71381e-26	up
Sb03g31370	17.7124	17.53	14.0072	0.290359	0.0001	0.547912	58.7444	5.87638	1.69356e-27	2.71983e-26	up
Sb05g09880	100.832	90.536	99.5256	21.7591	26.2708	20.8698	4.22198	2.07792	1.72789e-27	2.7726e-26	up
Sb02g03830	0.911969	1.15076	1.31109	4.28685	3.37404	5.38661	0.25858	-1.95132	1.74167e-27	2.79232e-26	down
Sb06g11550	0.741253	0.851814	0.953596	5.42119	5.38071	4.64212	0.164896	-2.60037	1.75874e-27	2.81729e-26	down
Sb02g32160	24.6918	29.4356	27.3674	1.54529	2.76713	1.38194	14.3115	3.8391	1.8534e-27	2.95882e-26	up
Sb05g10580	23.9428	24.3636	25.0914	64.7099	44.9844	50.9902	0.456782	-1.13042	2.00731e-27	3.2018e-26	down
Sb04g08260	0.576316	0.748607	0.862843	5.53213	7.30187	5.93659	0.116553	-3.10094	2.02081e-27	3.2206e-26	down
Sb02g26390	7.80998	7.6681	8.78203	0.403597	0.774873	0.531376	14.1885	3.82665	2.05686e-27	3.2725e-26	up
Sb01g70940	2.97427	3.6465	3.005	11.7011	9.03491	9.70977	0.316161	-1.66127	2.35182e-27	3.72915e-26	down
Sb09g06310	5.73749	7.04564	6.20629	0.805846	0.646099	0.563219	9.42326	3.23623	2.42916e-27	3.84528e-26	up
Sb08g00030	16.7368	17.2392	16.501	2.17557	2.62617	2.28025	7.12752	2.8334	2.74281e-27	4.33812e-26	up
Sb02g27670	354.404	348.145	345.474	108.911	96.3197	112.586	3.29757	1.7214	2.93528e-27	4.63863e-26	up
Sb02g15070	53.0861	52.9835	53.7049	16.1344	15.1808	17.0541	3.30322	1.72387	3.03235e-27	4.788e-26	up
Sb08g06920	0.580396	0.949103	1.33083	6.11141	7.23435	9.15255	0.127135	-2.97556	3.05839e-27	4.82507e-26	down
Sb01g63600	124.615	93.7022	98.8918	15.7485	14.5656	14.899	7.01585	2.81062	3.41697e-27	5.38173e-26	up
Sb07g09410	0.917632	0.710819	1.19131	4.12554	3.76852	3.68091	0.243609	-2.03736	3.55544e-27	5.59513e-26	down
Sb01g24190	7.26611	7.25036	7.30321	0.245651	0.168796	0.0001	52.635	5.71795	3.58154e-27	5.63148e-26	up
Sb03g24100	6.22659	7.239	6.59254	17.563	13.9441	18.3404	0.40239	-1.31333	3.68935e-27	5.79613e-26	down
Sb05g08000	43.51	44.757	39.8909	9.77357	9.10496	7.91718	4.78277	2.25785	3.80942e-27	5.97478e-26	up
Sb01g25910	34.9192	39.4468	35.9994	9.41944	7.22085	6.23137	4.82542	2.27065	4.03827e-27	6.32842e-26	up
Sb09g00400	5.20736	4.18333	5.23337	0.552985	0.337917	0.377249	11.5318	3.52755	4.04566e-27	6.33472e-26	up
Sb06g27870	0.39901	0.222397	0.233533	3.18506	2.22063	3.08429	0.1007	-3.31187	4.59426e-27	7.18174e-26	down
Sb08g02400	3.00244	1.78058	2.59177	0.0001	0.0001	0.0001	24582.6	14.5854	4.69547e-27	7.33384e-26	up
Sb01g43100	7.15211	7.557	6.88859	17.3319	18.4819	17.9566	0.401666	-1.31593	5.33121e-27	8.31297e-26	down
Sb03g42860	2.59028	2.54414	1.90131	8.1271	6.5234	7.61177	0.316038	-1.66183	5.51925e-27	8.59903e-26	down
Sb02g15760	11.8213	9.9385	9.46996	22.3055	22.6283	22.6506	0.462086	-1.11377	5.8966e-27	9.16414e-26	down
Sb06g07210	32.3498	33.604	36.1085	6.56335	5.1469	7.97829	5.18384	2.37402	6.33906e-27	9.83549e-26	up
Sb02g34310	50.8652	51.1486	46.7013	11.4604	7.84951	10.4651	4.99464	2.32038	6.74303e-27	1.04536e-25	up
Sb08g15210	10.0655	10.3633	8.5547	0.670944	0.294422	0.268801	23.4842	4.55362	6.97901e-27	1.08106e-25	up
Sb03g08470	14.751	12.0484	12.9624	1.17934	1.65567	1.43718	9.30713	3.21834	7.32723e-27	1.13406e-25	up
Sb06g27500	22.7477	24.3203	23.5305	4.64916	4.57746	5.07597	4.93607	2.30336	7.63272e-27	1.1794e-25	up
Sb06g24320	6.25774	5.97318	5.81434	0.087086	0.343417	0.24001	26.9126	4.75021	8.58197e-27	1.32389e-25	up
Sb01g52640	1.64417	2.04683	2.58738	9.29738	11.2545	10.8113	0.200183	-2.32061	8.94934e-27	1.37771e-25	down
Sb01g23890	5.41882	5.71435	5.8694	13.5096	13.4306	13.0857	0.424788	-1.23518	9.11373e-27	1.40132e-25	down
Sb01g56070	78.9913	81.9793	85.9669	156.233	202.665	148.933	0.486259	-1.0402	9.26114e-27	1.42282e-25	down
Sb01g35830	5.90314	5.59929	6.05478	0.841884	0.483874	0.899585	7.88967	2.97996	9.53926e-27	1.46435e-25	up
Sb05g06730	11.5392	12.3571	12.9978	1.13668	1.53904	0.708843	10.9007	3.44635	1.08526e-26	1.66053e-25	up
Sb07g10750	0.227526	0.542426	0.360777	3.3763	2.73216	3.28572	0.120365	-3.05451	1.1626e-26	1.77596e-25	down
Sb06g26480	10.1486	9.87697	10.819	2.10924	1.38581	1.49975	6.17534	2.62652	1.18524e-26	1.8076e-25	up
Sb03g01350	30.0894	28.6254	28.6022	8.59837	8.73004	8.49383	3.38147	1.75765	1.18866e-26	1.81136e-25	up
Sb07g07060	15.9287	18.8065	18.5337	3.25048	3.56767	3.74408	5.04333	2.33438	1.20122e-26	1.82902e-25	up
Sb09g01990	120.762	118.892	117.69	35.6606	35.9591	37.3597	3.279	1.71325	1.27625e-26	1.94168e-25	up
Sb06g29180	66.4349	68.6403	66.1807	21.8534	19.6396	20.458	3.24863	1.69983	1.30877e-26	1.98954e-25	up
Sb03g32180	5.36262	5.45038	4.67218	0.236724	0.291725	0.160432	22.4787	4.49049	1.3121e-26	1.993e-25	up
Sb03g31720	1.74648	1.05797	2.42936	16.7704	14.88	16.5666	0.108547	-3.20361	1.39631e-26	2.11748e-25	down
Sb05g11600	1.12284	1.16028	1.05206	5.02192	3.11273	5.19769	0.250157	-1.99909	1.48432e-26	2.24913e-25	down
Sb01g63910	14.5024	14.0192	13.3269	1.55435	2.26051	2.29816	6.84581	2.77522	1.56368e-26	2.36555e-25	up
Sb03g10650	10.712	10.5839	10.5745	2.65503	2.34447	2.39359	4.31084	2.10797	1.6211e-26	2.45045e-25	up
Sb01g29430	0.485436	0.337164	0.367615	3.75468	2.96696	3.21231	0.119813	-3.06114	1.64253e-26	2.48084e-25	down
Sb04g10850	0.640196	0.721692	0.665654	2.97141	2.62041	2.60397	0.247388	-2.01515	1.65214e-26	2.49335e-25	down
Sb02g30390	4.59156	4.63001	4.6097	0.244099	0.07158	0.333847	21.2944	4.4124	1.69115e-26	2.55018e-25	up
Sb06g31970	35.2739	37.0331	38.0155	8.57639	6.32146	7.58586	4.90678	2.29478	1.69702e-26	2.55698e-25	up
Sb09g03680	4.38686	4.0032	4.09323	0.222001	0.194497	0.227084	19.3966	4.27773	1.72247e-26	2.59324e-25	up
Sb01g55110	2.25631	1.49821	1.38919	0.0001	0.0001	0.0001	17145.7	14.0656	1.9112e-26	2.87277e-25	up
Sb01g08220	29.2146	24.5574	28.4165	4.37141	4.72845	4.2597	6.15203	2.62106	2.35021e-26	3.52419e-25	up
Sb08g01520	0.0001	0.0001	0.0001	2.44631	1.00603	2.12562	5.37832e-05	-14.1825	2.39377e-26	3.58664e-25	down
Sb02g10910	21.5937	23.2569	22.454	5.14779	4.53791	4.19583	4.8485	2.27754	2.72156e-26	4.07128e-25	up
Sb01g49740	0.506996	0.455241	0.697309	2.34011	2.74031	2.68668	0.213663	-2.22659	3.06668e-26	4.58026e-25	down
Sb08g11160	2.4002	2.22222	2.13589	7.50509	6.48759	6.79862	0.325055	-1.62125	3.11417e-26	4.6475e-25	down
Sb06g04520	1.40245	1.79548	1.2653	0.0001	0.0001	0.0001	14877.4	13.8608	3.48965e-26	5.20371e-25	up
Sb02g16640	2.67871	2.7339	3.00301	9.48993	14.2416	9.30579	0.254731	-1.97296	3.52345e-26	5.24577e-25	down
Sb07g10200	32.9157	32.8407	33.7089	3.28031	1.16817	2.89501	13.5447	3.75966	3.69759e-26	5.50068e-25	up
Sb02g31150	11.5982	12.4816	12.0369	2.83234	2.64049	2.39911	4.58803	2.19787	3.95875e-26	5.87058e-25	up
Sb09g10180	36.9556	37.6931	36.5813	73.5498	109.565	75.2902	0.430448	-1.21609	3.99638e-26	5.92171e-25	down
Sb01g03810	1.04767	1.48483	1.0492	3.84907	3.83979	3.94587	0.307846	-1.69972	4.04322e-26	5.98639e-25	down
Sb05g09270	64.2148	64.4246	63.7287	18.9502	16.2345	20.7486	3.43924	1.78209	4.22741e-26	6.24924e-25	up
Sb03g16460	2.86157	3.4731	2.02486	22.3712	18.6216	27.9499	0.121253	-3.0439	4.86588e-26	7.18177e-25	down
Sb01g02530	39.3328	39.3433	38.0677	9.81011	8.96005	10.3099	4.01456	2.00524	4.88786e-26	7.20854e-25	up
Sb04g04920	1.88587	2.27434	2.02185	5.34567	4.42533	5.51108	0.40453	-1.30568	4.99693e-26	7.36361e-25	down
Sb04g00810	18.6542	20.185	18.9022	4.82374	4.61109	4.61196	4.11065	2.03937	5.02379e-26	7.39738e-25	up
Sb04g00990	11.6185	12.7155	11.9297	2.31549	2.0405	2.48216	5.30314	2.40685	5.07436e-26	7.46598e-25	up
Sb06g33470	9.27511	7.54099	8.99108	1.23897	1.25551	1.2011	6.98325	2.8039	5.14009e-26	7.55677e-25	up
Sb01g44510	15.7491	16.3216	18.1227	3.27007	3.531	2.72841	5.26718	2.39703	5.23193e-26	7.68578e-25	up
Sb06g25380	29.2644	32.5676	34.7667	79.8505	55.5388	73.2388	0.463019	-1.11086	5.6576e-26	8.29589e-25	down
Sb01g13530	6.6703	6.74473	6.56002	0.444182	0.600195	0.81369	10.7505	3.42633	5.70976e-26	8.36155e-25	up
Sb06g06990	54.5475	57.1668	57.0437	13.1814	14.0907	13.2904	4.16044	2.05674	5.73422e-26	8.39083e-25	up
Sb01g29680	2.86203	2.40062	2.6296	6.26924	6.19868	7.02961	0.404782	-1.30478	5.96079e-26	8.70878e-25	down
Sb08g12460	16.6022	17.7669	18.345	1.18779	1.38933	2.19459	11.0472	3.46561	6.58354e-26	9.61114e-25	up
Sb01g45580	3.9527	4.74293	4.44055	15.5166	14.822	16.2671	0.281858	-1.82696	6.71752e-26	9.79912e-25	down
Sb06g09800	6.87018	6.92274	6.56338	0.942937	0.499262	0.911439	8.64887	3.11251	6.79141e-26	9.89922e-25	up
Sb06g29380	11.5514	13.4645	10.9846	1.49779	1.64779	1.26053	8.17057	3.03044	7.46091e-26	1.08582e-24	up
Sb07g00940	3.33147	2.73253	2.92434	0.200321	0.16049	0.110091	19.0875	4.25456	7.56005e-26	1.0994e-24	up
Sb03g18000	5.52371	6.29056	5.89212	13.5572	14.1414	13.1457	0.43351	-1.20586	7.98781e-26	1.16071e-24	down
Sb07g10280	9.97302	7.41223	8.84307	18.7634	18.0013	18.3754	0.475667	-1.07198	8.00379e-26	1.16213e-24	down
Sb03g16600	26.0381	25.0873	27.2035	6.28984	6.13774	6.85748	4.06163	2.02206	8.32763e-26	1.20821e-24	up
Sb08g15150	7.11149	7.14505	7.42456	0.324485	0.427678	0.285044	20.9034	4.38566	9.06063e-26	1.31355e-24	up
Sb04g03330	3.07582	3.57155	3.32602	0.234676	0.070404	0.151025	21.8664	4.45065	1.04052e-25	1.50498e-24	up
Sb01g15280	1.15711	1.4511	1.64791	0.0001	0.0001	0.0001	14187.1	13.7923	1.18282e-25	1.7082e-24	up
Sb01g25420	1.74773	2.18589	2.00786	5.05071	6.21772	6.31251	0.33795	-1.56512	1.18284e-25	1.7082e-24	down
Sb01g04440	5.4238	4.9631	5.05654	0.490125	0.56828	0.488858	9.98114	3.3192	1.22147e-25	1.76128e-24	up
Sb01g71970	9.86966	9.71389	10.4127	20.5024	23.7254	19.2844	0.472291	-1.08225	1.24583e-25	1.79503e-24	down
Sb07g11260	8.49194	10.5621	10.9351	22.3528	20.0982	19.6707	0.48275	-1.05065	1.36281e-25	1.96207e-24	down
Sb03g42010	0.0001	0.0001	0.0001	0.571766	0.656867	0.604578	0.000163647	-12.5771	1.40196e-25	2.01689e-24	down
Sb04g05780	4.59043	3.62527	4.69061	0.466673	0.472259	0.503677	8.94651	3.16132	1.47594e-25	2.12169e-24	up
Sb06g00330	0.065589	0.031137	0.061019	0.730781	0.607074	0.77875	0.0745274	-3.74609	1.75254e-25	2.51546e-24	down
Sb02g19320	2.25852	2.63109	2.26913	7.04602	8.58171	6.40091	0.324974	-1.6216	1.78121e-25	2.55466e-24	down
Sb07g01400	4.12052	4.00724	3.75028	0.355567	0.177151	0.110577	18.4644	4.20667	1.81404e-25	2.59975e-24	up
Sb07g02510	7.96728	8.27807	6.84429	0.753313	0.782753	0.898058	9.48581	3.24577	1.8744e-25	2.68421e-24	up
Sb01g29970	0.588133	0.422747	0.538721	2.81492	3.21062	2.82358	0.175114	-2.51364	1.97619e-25	2.82566e-24	down
Sb02g27770	4.67265	5.53035	4.9122	0.10121	0.0001	0.0001	149.05	7.21966	2.01114e-25	2.87345e-24	up
Sb02g22610	42.1771	40.6733	40.8286	12.9874	12.2006	12.6766	3.26636	1.70768	2.07004e-25	2.95086e-24	up
Sb06g09630	27.1014	23.7853	22.3541	3.75699	4.82962	3.51998	6.04966	2.59685	2.40153e-25	3.40531e-24	up
Sb01g68380	3.82319	4.80144	4.07448	8.70089	8.60801	9.72324	0.469778	-1.08995	2.57743e-25	3.65197e-24	down
Sb06g26970	4.60862	5.32734	4.85316	10.1602	8.98224	10.7083	0.495436	-1.01323	2.72156e-25	3.85038e-24	down
Sb02g10980	0.0001	1.16541	0.190864	44.7829	31.3685	43.6404	0.0113228	-6.46463	2.86898e-25	4.05589e-24	down
Sb04g14390	13.2454	13.292	13.2828	32.0715	24.6251	33.9999	0.439049	-1.18755	3.06342e-25	4.32752e-24	down
Sb08g06040	14.4742	17.9685	16.777	47.9299	29.3431	46.108	0.398924	-1.32582	3.07621e-25	4.34231e-24	down
Sb01g47450	11.0724	9.43614	9.06207	23.4047	24.4269	24.1346	0.410895	-1.28316	3.26316e-25	4.5993e-24	down
Sb02g34520	20.6485	19.3805	19.4532	2.74094	2.44357	3.51652	6.83623	2.7732	3.32296e-25	4.67656e-24	up
Sb03g26400	28.4337	30.1167	30.3957	7.8346	8.29647	7.74621	3.72513	1.89729	3.52465e-25	4.95669e-24	up
Sb06g29700	0.749124	0.60527	0.434451	2.86926	3.2421	3.44864	0.187117	-2.41798	3.59061e-25	5.04567e-24	down
Sb03g08660	2.82764	3.34093	3.30141	0.1401	0.095517	0.076365	30.3542	4.92383	3.72259e-25	5.22331e-24	up
Sb02g17540	0.415076	0.088899	0.221509	5.31614	4.66151	6.08693	0.0451605	-4.4688	3.74244e-25	5.24725e-24	down
Sb01g48670	3.35051	3.60849	3.88178	0.303334	0.220734	0.479361	10.8037	3.43346	3.88888e-25	5.4485e-24	up
Sb01g50230	20.2168	18.046	21.1598	3.38437	3.12474	4.34044	5.47696	2.45338	4.50539e-25	6.29815e-24	up
Sb02g13540	5.75896	5.59811	5.28233	0.92038	0.802828	0.948541	6.22791	2.63875	4.51061e-25	6.30076e-24	up
Sb07g06360	1.02374	1.2236	0.868461	4.40062	3.87724	5.38726	0.228012	-2.13282	4.72293e-25	6.59244e-24	down
Sb07g07710	17.2204	18.0457	20.8651	0.911856	0.588913	0.794291	24.4574	4.6122	4.89586e-25	6.82874e-24	up
Sb03g10100	9.27221	8.28998	7.71425	18.8517	19.0022	21.1302	0.428529	-1.22254	5.20369e-25	7.25272e-24	down
Sb04g14490	5.03382	5.42722	5.28061	0.568071	0.383462	0.536313	10.5802	3.40329	5.34594e-25	7.43993e-24	up
Sb06g26430	5.53503	6.09382	5.54073	0.301551	0.087896	0.368621	22.6491	4.50138	5.66679e-25	7.88061e-24	up
Sb01g20530	1.88221	1.38336	1.62085	5.92831	5.15496	4.82929	0.307079	-1.70332	5.75136e-25	7.9923e-24	down
Sb09g03730	1.45392	0.381328	0.492401	18.5497	47.0155	20.8643	0.0269311	-5.21458	5.76684e-25	8.00788e-24	down
Sb01g49780	162.933	164.033	155.669	48.5697	47.5676	51.0653	3.27872	1.71313	6.21346e-25	8.61532e-24	up
Sb03g00030	0.0001	0.0001	0.0001	8.52803	4.46766	6.31924	1.5532e-05	-15.9744	6.28679e-25	8.71057e-24	down
Sb03g28900	58.8292	49.2958	61.2874	12.4005	11.145	12.5707	4.69076	2.22982	6.81674e-25	9.43786e-24	up
Sb03g05180	5.31252	4.33554	4.98076	0.471189	0.457644	0.567362	9.77734	3.28944	6.88136e-25	9.52031e-24	up
Sb09g05430	0.884311	0.858842	1.32529	0.0001	0.0001	0.0001	10228.1	13.3203	6.94785e-25	9.60523e-24	up
Sb01g53810	34.312	40.4178	37.7618	9.17033	8.33441	9.73101	4.1303	2.04624	7.34502e-25	1.01394e-23	up
Sb01g62480	69.6233	66.0298	65.8781	21.4453	19.1031	22.4415	3.19942	1.67781	7.71667e-25	1.06446e-23	up
Sb08g16310	154.721	158.855	161.597	51.1058	47.3657	52.3174	3.15125	1.65592	8.28745e-25	1.14068e-23	up
Sb05g02120	2.29257	2.80391	2.23517	0.0001	0.0001	0.0001	24438.8	14.5769	8.53731e-25	1.17421e-23	up
Sb02g31040	47.5432	46.4868	47.5685	14.1749	13.8145	15.4053	3.26303	1.70621	9.60144e-25	1.3196e-23	up
Sb02g01390	24.6139	24.5395	26.9461	4.89696	3.9618	4.85326	5.54984	2.47245	9.66516e-25	1.32739e-23	up
Sb03g16750	11.1344	11.2542	11.6231	1.4147	1.59746	2.17952	6.55121	2.71176	9.98294e-25	1.37003e-23	up
Sb08g00860	11.6916	11.9463	11.1124	22.608	28.4824	22.8341	0.470079	-1.08903	1.0106e-24	1.38489e-23	down
Sb06g28520	267.824	275.047	264.835	91.4855	76.0815	86.8407	3.17485	1.66669	1.01633e-24	1.39173e-23	up
Sb01g12410	12.7534	14.1199	13.3476	3.07659	2.29528	3.4093	4.58036	2.19546	1.02184e-24	1.39825e-23	up
Sb05g09520	19.7666	18.0911	17.5772	4.17895	4.19212	4.2575	4.38964	2.1341	1.05108e-24	1.43722e-23	up
Sb04g21560	26.8406	24.8468	27.0119	4.99438	3.99188	5.15772	5.56415	2.47616	1.11361e-24	1.52161e-23	up
Sb01g32050	18.1396	18.6942	19.9096	3.72348	2.99903	2.95541	5.86319	2.55169	1.32362e-24	1.80594e-23	up
Sb09g11490	7.30464	8.31371	6.34334	16.1159	13.8137	15.5278	0.483126	-1.04953	1.37266e-24	1.87148e-23	down
Sb01g54350	63.1755	58.272	61.4242	11.8337	15.876	13.9282	4.39195	2.13486	1.39839e-24	1.90519e-23	up
Sb01g52910	20.0164	20.8052	25.4062	1.19254	0.487482	0.810086	26.5963	4.73316	1.5313e-24	2.08474e-23	up
Sb01g16770	3.89809	3.98023	3.41048	0.142086	0.358149	0.249761	15.0518	3.91187	1.58913e-24	2.16035e-23	up
Sb06g26660	0.172983	0.0001	0.083068	2.43273	3.22113	2.41924	0.031729	-4.97805	1.78593e-24	2.42613e-23	down
Sb01g10230	7.58949	8.07103	7.58275	1.23215	1.43053	1.23456	5.96402	2.57629	1.82982e-24	2.48395e-23	up
Sb04g03560	2.50513	2.59902	2.41892	6.04142	6.20213	6.07465	0.410688	-1.28388	1.85374e-24	2.51461e-23	down
Sb07g08070	39.3083	41.6524	39.4715	10.8138	9.00483	10.703	3.9458	1.98032	1.86208e-24	2.5241e-23	up
Sb01g20840	6.95724	5.87259	6.374	0.818091	0.852755	0.874968	7.5433	2.91519	1.93005e-24	2.61433e-23	up
Sb02g31170	0.493414	0.580213	0.364231	2.8202	2.59448	3.2619	0.165717	-2.59321	1.99912e-24	2.704e-23	down
Sb06g11310	39.4294	37.9876	36.142	4.907	7.82761	5.52397	6.21949	2.6368	2.03379e-24	2.74891e-23	up
Sb03g38180	5.89174	6.90316	5.91622	18.4978	17.514	18.2674	0.34472	-1.5365	2.11274e-24	2.85356e-23	down
Sb07g13370	6.89255	6.88361	6.6007	1.19532	0.891983	1.09718	6.39881	2.6778	2.16118e-24	2.91689e-23	up
Sb09g15440	0.702241	0.681965	0.777236	5.81312	4.42885	5.1473	0.140451	-2.83186	2.18628e-24	2.94865e-23	down
Sb03g01560	15.6679	15.5468	14.3034	2.93544	2.84352	2.86694	5.26469	2.39635	2.24766e-24	3.02926e-23	up
Sb01g62960	2.84235	4.05877	3.93844	12.4582	12.8466	10.0711	0.306411	-1.70646	2.2718e-24	3.0596e-23	down
Sb08g00940	7.70268	5.99642	6.70609	0.996521	0.9209	0.921426	7.18784	2.84556	2.53872e-24	3.41663e-23	up
Sb01g04670	2.80557	2.52104	2.79175	0.338664	0.308402	0.351008	8.13403	3.02397	2.83492e-24	3.81253e-23	up
Sb01g71640	2.41379	3.70167	2.98106	8.98613	7.54688	8.47113	0.3638	-1.45878	2.84625e-24	3.82229e-23	down
Sb06g09610	0.0001	0.0001	0.041134	1.61192	1.2238	1.03882	0.0106681	-6.55055	3.02236e-24	4.05298e-23	down
Sb03g19890	89.8307	92.8015	88.8672	29.4859	26.127	30.7807	3.14259	1.65195	3.13377e-24	4.19939e-23	up
Sb01g68630	0.762135	0.721611	0.624593	2.47209	2.09265	2.59851	0.294327	-1.76451	3.24181e-24	4.34107e-23	down
Sb02g05440	45.9123	48.1272	53.1288	10.5174	11.3583	11.0179	4.47407	2.16159	3.39365e-24	4.54116e-23	up
Sb06g10520	23.2081	23.8795	22.7166	5.41038	3.96703	5.86346	4.58007	2.19537	3.63414e-24	4.85604e-23	up
Sb01g36440	0.379701	0.88093	0.588635	3.87443	3.13307	3.55823	0.175025	-2.51437	3.68598e-24	4.92181e-23	down
Sb03g34660	1.31632	1.2407	1.61961	7.42645	4.88569	6.39642	0.223247	-2.16329	3.95562e-24	5.27809e-23	down
Sb01g51740	42.155	44.598	45.7478	11.1683	8.20865	10.8942	4.37713	2.12998	3.96923e-24	5.29249e-23	up
Sb06g28600	6.56303	6.39236	5.90491	0.713985	0.924449	1.08735	6.91922	2.79061	4.06596e-24	5.41762e-23	up
Sb03g09980	2.66738	3.1593	2.52942	10.2056	13.8575	8.27803	0.258374	-1.95247	4.25413e-24	5.66031e-23	down
Sb02g19460	38.3598	38.2493	41.6402	11.247	11.7787	10.457	3.53165	1.82034	4.60396e-24	6.1171e-23	up
Sb02g36870	64.361	72.881	65.8526	166.97	100.949	173.157	0.460453	-1.11887	4.63095e-24	6.14862e-23	down
Sb04g03060	12.2715	15.4009	12.0528	1.90396	2.13832	1.47805	7.19614	2.84722	5.34542e-24	7.08221e-23	up
Sb03g08670	8.48105	10.8763	11.6559	0.838929	0.773973	1.2936	10.6703	3.41553	5.37527e-24	7.11674e-23	up
Sb01g16680	5.07901	4.94018	5.00382	0.497858	0.783307	0.586525	8.04363	3.00785	5.5176e-24	7.29488e-23	up
Sb02g00530	17.2931	16.4117	17.1848	3.92354	3.76879	4.4781	4.18141	2.06399	6.24668e-24	8.25301e-23	up
Sb01g55450	0.0001	0.0001	0.0001	0.974518	1.19582	1.15808	9.0133e-05	-13.4376	6.28049e-24	8.29184e-23	down
Sb03g17890	8.32148	8.50813	8.38267	20.1026	17.0989	17.7425	0.458873	-1.12383	6.54417e-24	8.6339e-23	down
Sb04g13770	13.0612	15.1318	13.1112	2.00822	2.11292	2.16622	6.56941	2.71576	6.67264e-24	8.7972e-23	up
Sb01g06010	6.34182	3.84552	4.28053	18.0989	17.9702	18.0912	0.26713	-1.90439	7.31305e-24	9.63475e-23	down
Sb02g41020	9.21323	10.9024	11.3082	2.31334	2.29563	2.46022	4.44519	2.15224	7.54666e-24	9.93555e-23	up
Sb01g03650	9.76226	7.01568	8.52694	1.02985	1.1597	1.15403	7.56821	2.91995	7.93477e-24	1.04392e-22	up
Sb03g38690	13.1338	11.5417	7.86125	0.0001	0.0001	0.0001	108456	16.7267	8.5737e-24	1.1264e-22	up
Sb03g11210	1.80737	2.14191	2.37066	6.40417	6.92267	7.40782	0.304801	-1.71406	8.59435e-24	1.12832e-22	down
Sb07g15450	3.78833	3.29388	3.37994	0.0001	0.0001	0.059765	174.471	7.44684	8.73827e-24	1.14642e-22	up
Sb03g10800	8.47022	7.61782	9.62281	17.6413	19.3014	20.6732	0.446246	-1.16409	9.96794e-24	1.30501e-22	down
Sb01g65740	3.27595	3.58428	2.8197	0.269153	0.224585	0.296825	12.2444	3.61405	1.00845e-23	1.31935e-22	up
Sb07g07070	23.5819	19.8675	18.4214	4.20621	4.55547	3.86109	4.90152	2.29323	1.0643e-23	1.39144e-22	up
Sb09g01910	58.0679	52.1869	52.9473	7.65142	12.4593	7.55616	5.89883	2.56043	1.07483e-23	1.40424e-22	up
Sb01g45440	9.15477	9.11495	10.157	1.06327	1.06333	1.74716	7.33827	2.87544	1.0943e-23	1.42693e-22	up
Sb04g02140	0.079869	0.208166	0.090887	1.49212	1.94912	1.54721	0.0759601	-3.71862	1.09448e-23	1.42693e-22	down
Sb02g17530	8.36664	7.93762	8.25808	2.43769	2.18604	2.4976	3.44912	1.78623	1.12689e-23	1.46816e-22	up
Sb01g18780	3.50618	3.45353	3.31794	0.265443	0.08391	0.065395	24.7805	4.63113	1.30239e-23	1.69328e-22	up
Sb06g30200	0.513095	0.503016	0.25369	4.01408	2.49572	4.08941	0.119801	-3.06128	1.36278e-23	1.76813e-22	down
Sb05g02670	0.0001	0.0001	0.0001	1.18463	1.11355	1.11048	8.80113e-05	-13.472	1.40224e-23	1.81807e-22	down
Sb07g06440	14.1463	14.6898	12.9446	2.92647	2.14308	2.37273	5.61397	2.48902	1.41715e-23	1.83613e-22	up
Sb05g07010	10.5499	10.2391	11.0682	28.0143	24.9021	23.9662	0.414361	-1.27104	1.44084e-23	1.86554e-22	down
Sb06g01810	59.2942	48.71	49.5398	131.801	101.435	140.234	0.421839	-1.24524	1.4553e-23	1.88297e-22	down
Sb07g07410	6.2733	6.79744	6.50763	0.831603	1.09718	0.840099	7.07086	2.82189	1.52417e-23	1.97071e-22	up
Sb01g27790	4.77429	4.81499	4.16022	14.5121	12.5546	13.5708	0.338346	-1.56343	1.55889e-23	2.01422e-22	down
Sb01g16960	0.257399	0.958483	0.54559	8.84575	7.67795	6.02904	0.0781046	-3.67845	1.59543e-23	2.0586e-22	down
Sb03g42580	5.83814	7.45274	6.28855	18.9782	23.4493	24.1575	0.294052	-1.76586	1.92012e-23	2.47245e-22	down
Sb01g09280	67.8623	63.421	63.7752	19.4116	20.658	18.4779	3.33163	1.73623	1.92954e-23	2.48288e-22	up
Sb01g41840	33.5257	32.797	35.5031	9.08939	7.18251	8.93049	4.04032	2.01447	1.93691e-23	2.49065e-22	up
Sb01g54380	804.126	811.808	801.631	275.49	243.319	275.749	3.04265	1.60533	1.95691e-23	2.51293e-22	up
Sb06g00130	56.1599	56.5835	60.4047	16.193	12.1523	16.773	3.83766	1.94023	2.00469e-23	2.57253e-22	up
Sb09g01400	5.40891	6.38374	5.48704	14.4151	17.9874	16.1229	0.356095	-1.48967	2.02223e-23	2.59326e-22	down
Sb01g13020	2.4847	2.51413	2.48825	0.099351	0.10032	0.094421	25.4583	4.67007	2.11061e-23	2.70475e-22	up
Sb09g10000	18.5772	19.3741	18.8364	4.92359	4.3504	4.32725	4.17518	2.06184	2.11588e-23	2.70965e-22	up
Sb07g14460	8.80276	9.07412	9.00316	19.0588	17.557	21.8967	0.459389	-1.12221	2.28151e-23	2.91978e-22	down
Sb01g39850	81.105	81.6055	73.7142	21.6969	21.9521	18.0526	3.83174	1.938	2.28827e-23	2.92643e-22	up
Sb05g12720	9.89579	10.8187	11.311	2.27303	1.68504	1.93802	5.43166	2.44139	2.36534e-23	3.02088e-22	up
Sb06g26940	2.08732	2.08231	2.48714	6.25683	5.37045	5.40468	0.390839	-1.35535	2.432e-23	3.1039e-22	down
Sb02g06780	2.70609	3.4041	3.25713	0.154991	0.146618	0.105212	23.0257	4.52517	2.64946e-23	3.37601e-22	up
Sb01g55750	3.68941	2.87946	4.61145	17.2211	11.7977	17.9109	0.238236	-2.06954	2.6506e-23	3.37601e-22	down
Sb08g06140	0.134538	0.0001	0.052032	2.04433	1.95816	1.57818	0.0334494	-4.90188	2.70733e-23	3.44592e-22	down
Sb02g41510	16.1333	16.4174	17.3737	3.67443	4.04537	3.9277	4.28628	2.09972	2.73634e-23	3.48048e-22	up
Sb02g30620	8.78018	8.59736	7.63141	1.35913	1.51687	1.4597	5.76814	2.52811	2.75949e-23	3.50756e-22	up
Sb01g62250	14.3671	11.3374	12.5065	31.8234	26.9958	28.6038	0.437081	-1.19403	2.79371e-23	3.54865e-22	down
Sb06g13370	11.3321	10.3322	11.0175	22.5384	25.4431	20.293	0.478683	-1.06286	3.01834e-23	3.82763e-22	down
Sb01g55100	1.93004	1.38626	1.87776	0.031573	0.0001	0.036673	75.9967	6.24786	3.07683e-23	3.8951e-22	up
Sb01g25850	0.297446	0.0001	0.0001	5.10255	4.2008	5.82375	0.0196763	-5.66739	3.21649e-23	4.06643e-22	down
Sb05g12870	1.65489	0.99404	1.96268	0.0001	0.0001	0.0001	15372	13.908	3.25633e-23	4.11402e-22	up
Sb01g57910	6.92019	7.41836	5.89449	15.5705	12.7774	13.5944	0.482402	-1.05169	3.46019e-23	4.36863e-22	down
Sb01g35740	5.43237	5.86917	5.74906	0.199193	0.0001	0.176058	45.4258	5.50544	3.48707e-23	4.39665e-22	up
Sb07g04590	4.68849	4.07612	4.53777	9.18285	11.9349	9.54605	0.433814	-1.20485	3.55002e-23	4.47302e-22	down
Sb01g47680	0.055978	0.137605	0.33128	3.36354	2.62619	3.21965	0.0569922	-4.13309	3.6684e-23	4.61599e-22	down
Sb03g28400	13.3348	13.9208	12.9791	1.97119	2.45549	2.58046	5.74198	2.52155	3.78834e-23	4.76371e-22	up
Sb02g08320	15.7675	16.0145	15.3841	4.13724	3.57945	3.52816	4.19446	2.06849	4.26987e-23	5.36205e-22	up
Sb03g17600	28.8964	28.6342	27.732	7.1996	5.39675	7.16474	4.31467	2.10925	4.31765e-23	5.41842e-22	up
Sb01g38840	0.757286	0.657646	0.937116	3.3462	4.28616	4.20552	0.198688	-2.33142	4.37019e-23	5.48069e-22	down
Sb02g14210	18.5051	14.7055	17.6326	0.68164	0.82137	0.509268	25.2664	4.65915	4.55119e-23	5.70007e-22	up
Sb08g06170	14.2483	10.7945	13.1782	0.425262	0.0001	0.4069	45.9241	5.52118	4.67112e-23	5.84248e-22	up
Sb06g09590	5.82267	7.15403	7.65929	0.913534	0.662571	1.05747	7.83572	2.97007	4.81924e-23	6.02373e-22	up
Sb04g18280	10.7198	11.1759	11.0029	0.740252	1.00199	1.55812	9.96817	3.31733	4.88874e-23	6.09841e-22	up
Sb04g18200	8.74062	7.26998	7.65413	0.687324	0.463845	0.699579	12.7866	3.67656	4.99897e-23	6.22764e-22	up
Sb04g18770	35.412	39.3456	35.594	4.9106	2.8291	6.78424	7.59791	2.9256	5.09448e-23	6.34243e-22	up
Sb01g55780	34.7054	33.1044	38.3058	8.39489	7.98649	7.76696	4.39433	2.13564	5.34902e-23	6.6549e-22	up
Sb02g13420	63.8948	67.36	69.3178	17.9676	17.2952	17.0455	3.83444	1.93902	5.70042e-23	7.0827e-22	up
Sb03g17410	67.0479	69.53	69.222	18.8585	18.379	21.467	3.50569	1.8097	6.1203e-23	7.59938e-22	up
Sb02g19080	0.90022	1.01177	0.846801	0.0001	0.0001	0.0001	9195.97	13.1668	6.43838e-23	7.98903e-22	up
Sb01g19910	0.907462	1.08139	1.04995	0.019514	0.022489	0.02597	44.706	5.4824	6.73731e-23	8.34892e-22	up
Sb01g52030	28.6518	29.1341	29.1458	7.27864	6.64866	6.86118	4.18173	2.0641	6.7505e-23	8.35975e-22	up
Sb01g28270	0.178219	0.318992	0.607742	5.90455	4.06892	3.73211	0.0806206	-3.63271	6.83316e-23	8.45097e-22	down
Sb03g00720	5.43841	5.30387	5.26592	0.690975	0.651395	0.764699	7.59737	2.9255	7.05304e-23	8.71717e-22	up
Sb06g10450	0.0001	0.0001	0.0001	2.52372	2.06444	2.33396	4.33393e-05	-14.494	7.27092e-23	8.97463e-22	down
Sb01g13290	5.18913	5.38634	4.81977	12.5015	12.4558	12.1938	0.414395	-1.27092	7.39733e-23	9.12467e-22	down
Sb01g60730	0.944414	1.05977	1.50248	6.08416	4.68244	5.94207	0.209871	-2.25243	7.54969e-23	9.29429e-22	down
Sb02g06690	27.6458	22.7819	27.0067	6.09558	5.95939	5.77435	4.34309	2.11872	8.40512e-23	1.03406e-21	up
Sb06g25580	27.5418	32.2636	30.7345	7.51361	7.7336	7.53436	3.97426	1.99069	8.64859e-23	1.06262e-21	up
Sb04g18650	5.69332	5.80079	5.61252	0.985798	0.974413	0.648662	6.55709	2.71306	8.74357e-23	1.07359e-21	up
Sb06g06190	137.688	144.524	134.354	34.9859	43.3635	36.1134	3.63931	1.86366	9.58301e-23	1.17589e-21	up
Sb07g00460	4.71953	5.02731	5.30215	1.02301	0.652945	0.803689	6.069	2.60146	9.68176e-23	1.18723e-21	up
Sb01g16760	2.16379	1.92345	2.22504	0.316299	0.175693	0.318866	7.7847	2.96064	9.81353e-23	1.20261e-21	up
Sb09g08300	0.125779	0.092493	0.180874	2.02154	1.58549	1.7104	0.0750638	-3.73574	9.88324e-23	1.21036e-21	down
Sb07g13850	0.490069	0.555419	0.438819	0.0001	0.0001	0.0001	4947.69	12.2725	9.9613e-23	1.21912e-21	up
Sb03g35350	36.6285	38.8657	41.5387	10.1781	8.26191	9.06511	4.25495	2.08914	1.05285e-22	1.2877e-21	up
Sb03g27390	8.48123	8.54537	8.36462	1.35706	1.63417	1.34099	5.86101	2.55115	1.09365e-22	1.33586e-21	up
Sb09g02730	0.113747	0.042319	0.115546	1.32758	1.66495	1.38681	0.0620212	-4.0111	1.14204e-22	1.39406e-21	down
Sb01g07850	84.7234	95.0484	92.0474	30.1193	22.2788	27.5243	3.40104	1.76598	1.22765e-22	1.49661e-21	up
Sb01g07540	6.14987	4.45661	3.86828	0.39905	0.440907	0.575678	10.2249	3.35402	1.32283e-22	1.61056e-21	up
Sb06g11730	23.0422	23.421	23.9434	6.21716	7.26795	6.58172	3.50861	1.8109	1.36724e-22	1.66354e-21	up
Sb05g06130	2.05954	1.28039	1.92502	0.0001	0.0001	0.0001	17549.8	14.0992	1.47682e-22	1.7934e-21	up
Sb09g07820	76.341	78.8705	78.2195	26.4116	21.4855	26.5311	3.13632	1.64907	1.57278e-22	1.90869e-21	up
Sb02g22350	6.10155	6.69308	5.54532	0.914269	1.0377	1.13111	5.94858	2.57255	1.62934e-22	1.97605e-21	up
Sb02g04740	28.2491	29.1754	29.3492	6.65273	6.53034	7.74056	4.14716	2.05212	1.65676e-22	2.00801e-21	up
Sb06g21990	15.4497	15.7355	15.5695	3.57343	3.91185	3.24829	4.35593	2.12298	1.66331e-22	2.01464e-21	up
Sb05g12580	8.18801	9.3696	8.72956	1.07137	1.22646	1.07462	7.79467	2.96249	1.77518e-22	2.14186e-21	up
Sb06g19690	0.0001	0.0001	0.0001	0.411931	0.331343	0.42508	0.000256771	-11.9272	1.88286e-22	2.27031e-21	down
Sb06g29200	1.54992	1.7253	1.511	4.46284	4.96353	4.41146	0.34588	-1.53166	1.93504e-22	2.33174e-21	down
Sb02g25730	15.7902	14.8609	16.8722	2.74318	3.13126	2.93714	5.39327	2.43116	1.94177e-22	2.33834e-21	up
Sb03g30560	33.7266	35.4784	36.7766	5.07046	5.79816	7.44702	5.7864	2.53267	2.00446e-22	2.41229e-21	up
Sb02g33660	3.69956	3.45544	4.67127	9.71332	8.4408	10.0978	0.4186	-1.25636	2.04408e-22	2.45839e-21	down
Sb09g05500	0.716253	0.622103	0.931813	0.0001	0.0001	0.0001	7567.23	12.8855	2.05627e-22	2.47147e-21	up
Sb01g57170	0.849906	0.632369	0.732638	0.0001	0.0001	0.0001	7383.04	12.85	2.09147e-22	2.51217e-21	up
Sb02g15410	0.0001	0.0001	0.0001	1.13883	0.976929	1.53347	8.22092e-05	-13.5703	2.15839e-22	2.5909e-21	down
Sb06g31120	9.81519	11.7149	10.6078	30.4478	50.3006	33.9467	0.280203	-1.83546	2.24677e-22	2.69526e-21	down
Sb01g64220	3.07505	2.18203	3.25342	0.0001	0.0001	0.0001	28368.3	14.792	2.31032e-22	2.76796e-21	up
Sb04g00510	2.64705	3.0477	2.77995	0.0001	0.0001	0.0001	28249	14.7859	2.31503e-22	2.77183e-21	up
Sb04g09200	23.0644	22.5877	22.8922	3.16934	4.59876	3.1847	6.25815	2.64574	2.44987e-22	2.93142e-21	up
Sb05g10280	102.395	99.1699	96.9189	28.0828	32.0555	26.8954	3.42953	1.77801	2.46183e-22	2.94384e-21	up
Sb01g08930	1.86388	2.06644	1.88333	4.7293	4.36514	4.84001	0.417215	-1.26114	2.53938e-22	3.03464e-21	down
Sb07g15880	1.24229	1.23187	1.68433	5.01879	3.94169	4.86407	0.300805	-1.7331	2.59496e-22	3.09713e-21	down
Sb01g41570	11.1215	7.85759	10.7283	21.8655	18.7127	23.7618	0.461726	-1.11489	2.60824e-22	3.11099e-21	down
Sb01g06870	30.1596	26.0204	22.9823	3.48086	1.48789	3.41178	9.44597	3.2397	2.72049e-22	3.24076e-21	up
Sb01g44630	25.8572	26.2809	23.2465	3.33326	3.55376	5.06616	6.30666	2.65688	2.80496e-22	3.33927e-21	up
Sb06g12840	1.57255	1.65592	1.82387	0.0001	0.0001	0.0001	16841.1	14.0397	2.84137e-22	3.38048e-21	up
Sb02g33120	7.2686	6.81537	7.14068	1.04188	1.05524	0.860215	7.17694	2.84337	2.84362e-22	3.381e-21	up
Sb07g14690	12.2088	17.8097	9.88861	0.795809	1.2214	1.501	11.343	3.50373	2.84869e-22	3.3849e-21	up
Sb03g03910	14.451	14.858	12.2821	1.61032	2.26834	1.29686	8.03612	3.0065	2.86463e-22	3.40168e-21	up
Sb01g09020	16.1449	17.2634	13.2126	2.9915	1.70266	2.20849	6.75405	2.75575	2.89361e-22	3.43392e-21	up
Sb06g03270	68.7101	72.8036	69.8172	24.2999	17.738	20.8605	3.35988	1.74841	2.9276e-22	3.47207e-21	up
Sb08g05930	14.1673	13.4898	12.6326	2.64469	2.19602	2.67325	5.36197	2.42276	2.93302e-22	3.47629e-21	up
Sb03g25890	4.05342	3.98142	3.86381	0.45964	0.243953	0.339014	11.4124	3.51253	3.09116e-22	3.66142e-21	up
Sb01g30560	19.848	19.3171	23.8721	4.15667	2.55552	3.64873	6.08414	2.60505	3.10976e-22	3.68113e-21	up
Sb06g12640	166.508	170.784	160.311	53.8448	49.2342	47.7313	3.29953	1.72226	3.32016e-22	3.9277e-21	up
Sb06g24740	4.04345	4.46843	4.35232	0.490891	0.62072	0.571465	7.64327	2.93419	3.36683e-22	3.9804e-21	up
Sb02g42160	20.4871	21.6035	21.2796	6.4584	6.42893	5.62303	3.42349	1.77547	3.78888e-22	4.47373e-21	up
Sb08g10140	8.20278	8.34611	8.76864	1.69008	1.37854	1.76169	5.24139	2.38995	3.99388e-22	4.70691e-21	up
Sb04g11610	11.2943	10.1514	10.3677	2.00533	1.9195	2.14731	5.23923	2.38936	4.37067e-22	5.14129e-21	up
Sb03g01610	3.9742	4.01938	3.93339	0.412403	0.385395	0.602013	8.52042	3.09092	4.59256e-22	5.39891e-21	up
Sb04g19510	1.2719	1.61923	1.72265	4.56322	3.43756	4.43946	0.370876	-1.43099	4.63173e-22	5.44156e-21	down
Sb02g24440	4.1862	3.74388	4.06093	0.50462	0.555393	0.516056	7.60817	2.92755	4.87199e-22	5.71667e-21	up
Sb06g15150	54.9388	57.3828	57.2146	16.3911	10.9058	15.7735	3.93625	1.97682	4.89299e-22	5.73772e-21	up
Sb01g54980	9.07938	8.72921	9.24703	0.364503	0.956726	0.758726	13.0078	3.7013	4.90052e-22	5.74297e-21	up
Sb01g55900	11.7405	11.1958	11.659	2.82437	2.7599	2.68591	4.18314	2.06459	4.91808e-22	5.75996e-21	up
Sb04g08610	4.61052	4.25658	5.01486	11.3368	13.528	10.9821	0.387257	-1.36864	5.27119e-22	6.16197e-21	down
Sb02g31540	2.51496	1.91812	1.67116	6.03579	6.31653	5.46033	0.342691	-1.54502	5.63753e-22	6.57385e-21	down
Sb01g14250	7.93309	7.8374	7.79669	1.23763	1.28022	1.69152	5.59874	2.4851	5.81888e-22	6.7777e-21	up
Sb01g10330	21.3829	19.7298	20.7203	5.50948	6.08899	6.22339	3.46951	1.79473	5.81957e-22	6.7777e-21	up
Sb05g14250	0.520838	0.323023	0.534664	2.54638	1.86658	2.43763	0.201227	-2.3131	5.83342e-22	6.78962e-21	down
Sb02g12320	3.55405	4.50892	4.72364	0.0001	0.0001	0.031862	398.809	8.63955	5.95763e-22	6.92561e-21	up
Sb03g02330	3.04361	2.81045	3.23001	0.363391	0.269952	0.179777	11.1719	3.4818	5.97133e-22	6.93724e-21	up
Sb02g14220	23.8481	25.1903	22.153	3.68861	5.30087	3.49119	5.70413	2.51201	6.09911e-22	7.08131e-21	up
Sb02g14120	2.42865	2.32819	2.0499	0.049585	0.089493	0.052419	35.5449	5.15157	6.48267e-22	7.51269e-21	up
Sb01g27380	1.47667	1.61662	1.47849	3.46189	3.55697	3.43954	0.43714	-1.19383	6.55497e-22	7.5918e-21	down
Sb07g07800	3.35748	3.69744	3.86304	11.2528	17.7899	10.4142	0.276705	-1.85358	6.89815e-22	7.97839e-21	down
Sb01g72860	10.0217	9.87164	10.6633	2.27281	2.26142	2.47779	4.35776	2.12359	6.90152e-22	7.97839e-21	up
Sb03g18320	30.8666	32.1375	32.1799	9.61403	9.65571	10.5493	3.19205	1.67449	7.17353e-22	8.28774e-21	up
Sb01g05420	19.5758	20.6019	21.712	2.51334	0.861713	0.920357	14.4083	3.84883	7.42608e-22	8.57425e-21	up
Sb03g39150	63.1634	59.8403	59.9441	14.7564	16.9526	16.5608	3.79011	1.92224	7.63527e-22	8.80495e-21	up
Sb03g39590	0.637931	1.14023	0.987611	0.0001	0.0001	0.0001	9219.24	13.1704	7.72975e-22	8.90843e-21	up
Sb01g58400	7.43686	7.0334	7.17456	1.2218	1.39482	0.990551	6.0005	2.58508	8.05789e-22	9.28091e-21	up
Sb03g09140	27.4949	22.6929	26.5865	4.31503	4.95499	4.36092	5.63235	2.49374	8.34406e-22	9.59873e-21	up
Sb01g64330	54.7833	51.7329	53.664	19.0119	16.4538	17.222	3.04019	1.60416	8.62859e-22	9.91997e-21	up
Sb01g51190	0.39233	0.288602	0.232917	4.34546	5.00831	3.61514	0.0704646	-3.82696	8.74961e-22	1.00529e-20	down
Sb02g15140	21.0837	15.2326	22.9472	51.8316	36.0479	39.5963	0.464901	-1.105	8.78588e-22	1.00885e-20	down
Sb04g00440	47.3102	49.2737	47.0703	15.7768	14.8108	16.3081	3.06328	1.61508	8.80568e-22	1.0105e-20	up
Sb02g06140	5.25799	6.12312	5.8642	0.774196	1.0154	0.825391	6.59481	2.72133	9.04262e-22	1.03706e-20	up
Sb06g31530	1.57753	1.36292	1.02914	5.06421	5.06828	6.82797	0.23405	-2.09511	9.57656e-22	1.09695e-20	down
Sb03g07820	10.9311	9.41179	9.1294	1.72783	2.03442	1.52913	5.56985	2.47764	9.96422e-22	1.13996e-20	up
Sb01g71840	53.0787	53.7122	50.3829	14.7486	11.89	14.8738	3.78619	1.92075	1.01818e-21	1.16414e-20	up
Sb07g08850	70.2577	69.4919	69.8746	129.104	204.014	133.301	0.449433	-1.15382	1.02513e-21	1.17138e-20	down
Sb05g07810	0.0001	0.158408	0.097205	4.08962	2.56188	4.43708	0.0230609	-5.4384	1.03308e-21	1.17974e-20	down
Sb08g00160	14.2393	11.9954	13.7114	1.58066	1.30825	1.98099	8.20267	3.03609	1.07864e-21	1.23028e-20	up
Sb09g11320	4.17114	4.01341	4.13247	10.1706	11.4638	10.7812	0.379972	-1.39603	1.09752e-21	1.25105e-20	down
Sb01g62980	19.5863	19.768	19.7378	5.30553	5.05164	5.66195	3.68885	1.88317	1.11307e-21	1.26801e-20	up
Sb04g12570	0.0001	0.06379	0.302496	5.17636	12.8415	5.48684	0.0155878	-6.00344	1.21952e-21	1.38591e-20	down
Sb06g31340	7.59196	6.30585	9.26037	19.7366	16.8474	22.5124	0.391871	-1.35155	1.24515e-21	1.41333e-20	down
Sb02g13500	12.0353	11.9348	13.5989	2.17326	2.26209	2.0244	5.81587	2.54	1.24655e-21	1.41406e-20	up
Sb06g20540	7.93377	7.27366	6.25504	14.6159	14.4839	19.9868	0.437237	-1.19351	1.26089e-21	1.42946e-20	down
Sb02g15500	13.9007	13.5732	15.6852	3.0586	2.5688	3.01817	4.99204	2.31963	1.2803e-21	1.45059e-20	up
Sb04g00800	8.63489	10.3715	8.87443	18.6211	25.4812	20.3956	0.432275	-1.20998	1.296e-21	1.46749e-20	down
Sb03g27490	44.8961	46.6531	47.2305	12.4693	11.6261	12.5715	3.78488	1.92025	1.47084e-21	1.66247e-20	up
Sb02g06500	5.87959	5.85993	5.38344	11.1349	12.6476	13.3512	0.461117	-1.1168	1.57116e-21	1.77479e-20	down
Sb01g31590	7.47884	7.50387	8.68574	22.7747	13.4671	20.1774	0.41951	-1.25322	1.68977e-21	1.90533e-20	down
Sb01g40960	7.01638	7.46238	7.5581	19.0215	21.7973	16.8225	0.38231	-1.38718	1.75126e-21	1.97348e-20	down
Sb01g25270	95.7587	97.8251	95.369	26.8153	20.3476	29.7805	3.7554	1.90897	1.75888e-21	1.98088e-20	up
Sb01g63450	4.90909	5.10974	5.42212	0.971997	0.677176	0.889141	6.08315	2.60482	1.76367e-21	1.98508e-20	up
Sb01g68060	2.97891	2.78146	3.39867	8.14135	7.44918	9.98262	0.35815	-1.48136	1.84586e-21	2.07634e-20	down
Sb02g35980	10.7879	12.5283	12.2208	1.28624	1.26356	2.1779	7.51676	2.91011	1.91764e-21	2.1558e-20	up
Sb03g19100	0.494743	0.721357	0.42105	3.90182	3.87272	3.51459	0.14502	-2.78568	1.93774e-21	2.17578e-20	down
Sb05g07750	20.9473	29.1201	24.7898	3.24016	4.16756	4.25927	6.41616	2.68171	2.02535e-21	2.2728e-20	up
Sb05g01770	0.935813	0.753557	0.766248	0.0001	0.0001	0.0001	8185.39	12.9988	2.14482e-21	2.40542e-20	up
Sb06g21170	7.10988	7.20903	6.60503	13.3851	15.0315	18.8371	0.4428	-1.17527	2.28567e-21	2.56186e-20	down
Sb07g00610	9.27244	9.25739	9.80996	19.4363	21.8159	20.1341	0.461663	-1.11509	2.4112e-21	2.69934e-20	down
Sb06g05750	0.0001	0.0001	0.041037	1.41363	2.06711	1.08012	0.0090415	-6.78922	2.44116e-21	2.73125e-20	down
Sb08g16950	3.43244	3.41056	3.30568	7.23411	6.81311	9.47544	0.431443	-1.21276	2.48062e-21	2.77374e-20	down
Sb03g01170	3.5852	3.71971	3.63866	8.00076	8.07261	7.88441	0.456786	-1.13041	2.63194e-21	2.9412e-20	down
Sb04g10750	22.7469	20.3867	20.9408	4.27482	4.0586	4.57985	4.9619	2.31089	2.65067e-21	2.96036e-20	up
Sb08g07920	0.039288	0.019996	0.126968	1.41696	1.19617	1.21393	0.0486672	-4.36091	2.72816e-21	3.04328e-20	down
Sb06g23000	1.85471	1.90592	1.91922	6.96047	6.84638	6.30618	0.282397	-1.8242	2.75872e-21	3.07372e-20	down
Sb03g01150	3.70674	3.43718	3.53872	0.292333	0.43831	0.451775	9.03457	3.17546	2.76559e-21	3.07955e-20	up
Sb03g24740	1.32871	1.05452	1.23425	0.048777	0.065723	0.0377	23.7679	4.57095	3.01427e-21	3.35249e-20	up
Sb01g30020	14.6318	13.014	14.138	3.70299	3.30772	3.09255	4.13567	2.04812	3.04021e-21	3.37933e-20	up
Sb08g16850	9.44176	9.273	9.3514	2.30655	2.04769	2.70857	3.97379	1.99052	3.13538e-21	3.48099e-20	up
Sb01g00330	1.58634	1.28002	1.5884	0.0001	0.0001	0.0001	14849.2	13.8581	3.26388e-21	3.62152e-20	up
Sb04g21040	8.0509	6.86855	7.35583	0.907784	1.20326	1.42554	6.29852	2.65501	3.4088e-21	3.78008e-20	up
Sb04g21510	3.29242	3.82905	3.90864	12.6459	7.88415	10.2224	0.358674	-1.47925	3.67338e-21	4.06627e-20	down
Sb04g19780	13.1771	13.0827	16.0852	0.545122	1.39776	0.551839	16.9738	4.08524	3.76222e-21	4.15971e-20	up
Sb04g23010	3.07439	2.39729	4.22699	10.2448	12.5824	11.6432	0.281363	-1.8295	3.99155e-21	4.40808e-20	down
Sb01g65130	18.7973	19.8278	22.1569	5.54311	5.29721	5.89218	3.63257	1.86099	4.07403e-21	4.49652e-20	up
Sb04g13610	15.8782	16.4614	15.2795	4.12682	4.10864	4.59405	3.71169	1.89207	4.14605e-21	4.57063e-20	up
Sb06g32640	4.95184	3.23875	3.4069	0.324004	0.264644	0.258263	13.6939	3.77546	4.23036e-21	4.65538e-20	up
Sb01g34610	2.15113	1.95586	2.59219	8.07362	13.4342	10.508	0.209246	-2.25673	4.42123e-21	4.85689e-20	down
Sb03g35330	6.87312	5.13782	6.70181	13.5616	10.812	14.3279	0.483514	-1.04837	4.50395e-21	4.9396e-20	down
Sb03g37100	256.744	247.393	246.505	54.3117	76.2822	61.2572	3.91263	1.96814	4.50442e-21	4.9396e-20	up
Sb06g25160	25.4956	26.18	25.4933	7.2668	5.46608	5.48596	4.23566	2.08259	4.93664e-21	5.40726e-20	up
Sb01g03000	19.7536	15.508	19.5726	4.63005	5.04467	4.24585	3.93908	1.97786	4.94013e-21	5.40793e-20	up
Sb03g13160	19.5306	20.4858	21.0095	5.76662	5.5488	5.56211	3.6158	1.85432	5.05379e-21	5.52913e-20	up
Sb04g18730	20.6122	22.4132	22.0935	3.74239	3.82586	4.82591	5.25399	2.39341	5.39451e-21	5.89846e-20	up
Sb01g14340	20.8687	19.0179	21.9172	4.20295	3.50973	4.92796	4.88929	2.28963	5.42146e-21	5.92448e-20	up
Sb03g43950	1.26331	1.80735	1.72579	0.0001	0.0001	0.0001	15988.2	13.9647	5.44464e-21	5.94635e-20	up
Sb01g45690	7.29702	7.17878	6.18034	0.89311	0.876838	0.672559	8.45694	3.08014	5.53281e-21	6.03912e-20	up
Sb09g05620	1.1349	1.5079	1.08893	0.0001	0.0001	0.0001	12439.1	13.6026	5.73229e-21	6.24597e-20	up
Sb03g26150	4.99699	6.00999	6.20457	0.205464	0.388434	0.557087	14.9538	3.90244	5.85851e-21	6.3798e-20	up
Sb06g03040	10.1561	9.86355	10.5829	31.3965	33.6567	29.7451	0.322816	-1.63121	6.01071e-21	6.53796e-20	down
Sb05g07070	8.92544	9.23959	8.07293	2.32811	2.09307	1.97327	4.10324	2.03676	6.33022e-21	6.87752e-20	up
Sb06g09770	0.0001	0.075562	0.0001	2.05398	1.02517	1.98507	0.0149603	-6.06272	6.58036e-21	7.14515e-20	down
Sb09g01480	16.3956	16.4968	16.3652	4.70055	4.11834	4.25374	3.76799	1.9138	6.6368e-21	7.20227e-20	up
Sb04g01080	32.7424	31.8439	32.9283	11.1201	10.5151	10.8194	3.00465	1.5872	6.69449e-21	7.26067e-20	up
Sb04g11600	29.8621	29.6697	30.7939	8.72876	6.21146	9.12444	3.75345	1.90822	6.70828e-21	7.27144e-20	up
Sb01g64080	1.86444	2.23967	2.68039	0.0001	0.0001	0.0001	22615	14.465	6.74376e-21	7.30568e-20	up
Sb01g42330	2.18459	2.89	2.44123	0.184162	0.240392	0.098091	14.3804	3.84603	6.9543e-21	7.52074e-20	up
Sb08g00150	18.3083	16.351	17.164	2.875	2.88434	3.44364	5.63114	2.49343	7.42149e-21	8.02136e-20	up
Sb01g25670	69.7875	63.5672	63.6836	21.8679	21.2126	21.577	3.04741	1.60758	7.60214e-21	8.21189e-20	up
Sb01g02190	10.5295	11.2249	10.9461	1.8913	1.5386	2.19602	5.81247	2.53915	7.65681e-21	8.26619e-20	up
Sb03g21910	25.9791	23.9107	25.6836	5.92777	3.80143	5.66739	4.90846	2.29527	7.93408e-21	8.5606e-20	up
Sb06g07890	0.529878	0.516389	0.585215	0.0001	0.0001	0.0001	5438.27	12.4089	7.9949e-21	8.62126e-20	up
Sb01g50640	62.316	64.8069	62.0009	20.2385	14.7802	17.6977	3.58757	1.84301	8.20642e-21	8.84427e-20	up
Sb07g05150	15.7916	16.3722	16.385	3.4424	4.07489	3.77648	4.29872	2.10391	8.45547e-21	9.10224e-20	up
Sb06g14840	1.41848	1.07063	1.12643	0.0001	0.0001	0.0001	12051.8	13.557	9.15746e-21	9.841e-20	up
Sb09g08330	3.8642	3.68177	3.51362	0.59567	0.363363	0.56763	7.24429	2.85684	9.57153e-21	1.02742e-19	up
Sb01g25050	5.67641	5.0569	5.00888	0.968702	1.10742	0.886207	5.31413	2.40983	1.08628e-20	1.16536e-19	up
Sb01g26950	6.39226	6.00131	5.08635	0.978875	0.556955	0.490482	8.62647	3.10877	1.10267e-20	1.18227e-19	up
Sb06g11280	19.6482	22.9853	22.9418	4.22681	4.74888	4.96504	4.70386	2.23385	1.14593e-20	1.22725e-19	up
Sb07g16790	1.11355	1.05614	1.0288	2.93617	2.93179	3.01219	0.360185	-1.47319	1.16794e-20	1.24939e-19	down
Sb01g22810	29.0935	24.6848	29.7381	71.5264	52.5264	71.4222	0.427248	-1.22685	1.22666e-20	1.31072e-19	down
Sb08g12750	22.0423	26.2238	28.4262	5.12212	4.75385	4.59428	5.3	2.40599	1.25026e-20	1.33518e-19	up
Sb03g19950	81.0666	78.5052	77.2808	28.7263	23.3667	27.0431	2.99297	1.58158	1.28346e-20	1.36908e-19	up
Sb09g01030	0.703435	1.07211	0.895742	0.0001	0.0001	0.0001	8904.29	13.1203	1.39921e-20	1.49085e-19	up
Sb02g24160	15.7568	15.4835	16.1016	2.20551	0.758215	1.7013	10.1483	3.34316	1.54905e-20	1.64863e-19	up
Sb08g06850	32.0673	35.0687	35.7878	9.07429	7.94629	8.56387	4.0229	2.00824	1.58396e-20	1.68387e-19	up
Sb06g10610	0.095882	0.0001	0.061076	1.8048	1.17371	1.21443	0.0374578	-4.73859	1.60446e-20	1.7047e-19	down
Sb03g05060	5.73629	6.7215	6.15745	0.519943	0.828436	0.392494	10.693	3.4186	1.64705e-20	1.74896e-19	up
Sb01g34130	7.76016	5.84672	6.58987	1.28363	0.79566	0.981305	6.59896	2.72224	1.74039e-20	1.84703e-19	up
Sb03g12400	0.479029	0.232603	0.310109	2.08166	2.03805	2.00386	0.166854	-2.58334	1.82703e-20	1.93789e-19	down
Sb08g14210	14.0153	14.0727	14.0021	2.70712	2.24857	3.18995	5.16719	2.36938	1.89202e-20	2.00569e-19	up
Sb03g06610	9.12217	9.07925	9.89806	2.05	1.73295	2.12776	4.75399	2.24914	1.9016e-20	2.01471e-19	up
Sb06g23840	0.782587	0.721681	0.675539	2.49146	2.50761	2.34454	0.296831	-1.75229	1.93796e-20	2.05207e-19	down
Sb03g23560	23.7063	23.6751	27.1343	5.50654	4.35377	4.06249	5.35206	2.42009	2.00202e-20	2.11751e-19	up
Sb02g05590	35.1773	35.4695	34.4097	11.0439	11.2726	12.1825	3.04521	1.60654	2.01875e-20	2.13401e-19	up
Sb04g19440	5.84288	7.1701	6.03181	0.825789	1.00474	0.687898	7.56217	2.9188	2.02821e-20	2.14281e-19	up
Sb02g11430	39.1052	40.7603	41.9683	12.2023	13.3348	12.2345	3.22553	1.68954	2.05209e-20	2.16682e-19	up
Sb09g02940	0.0001	0.0001	0.6583	23.6833	15.7374	24.3291	0.0103295	-6.59709	2.05708e-20	2.16964e-19	down
Sb01g23710	1.2613	1.51944	1.6762	0.0001	0.038272	0.057171	46.6486	5.54376	2.20988e-20	2.32949e-19	up
Sb01g09310	691.404	683.421	677.982	238.565	205.824	249.542	2.95823	1.56473	2.33992e-20	2.46192e-19	up
Sb09g14050	15.023	13.8611	15.9455	1.58171	1.92119	1.28475	9.36359	3.22706	2.34076e-20	2.46192e-19	up
Sb01g05990	1.1647	0.850115	0.645225	0.0001	0.0001	0.0001	8866.79	13.1142	2.36379e-20	2.48476e-19	up
Sb01g28930	30.6053	32.9417	30.8805	7.74419	8.26398	6.98865	4.10612	2.03777	2.44024e-20	2.56368e-19	up
Sb03g16700	0.155263	0.312876	0.219056	3.62669	4.05675	3.42553	0.0618595	-4.01486	2.68485e-20	2.81437e-19	down
Sb01g38220	5.6991	5.24958	4.0677	0.293144	0.217154	0.390484	16.6704	4.05922	2.75054e-20	2.88141e-19	up
Sb01g46330	24.6296	23.9488	23.147	6.57333	5.9746	6.79808	3.7075	1.89045	3.01066e-20	3.14711e-19	up
Sb07g09280	19.8205	21.326	17.8343	3.71772	4.75644	4.54247	4.53119	2.17989	3.01824e-20	3.15328e-19	up
Sb01g59890	18.2834	16.6425	17.0682	4.18015	3.7316	3.75908	4.45504	2.15544	3.13393e-20	3.27233e-19	up
Sb07g03820	0.840045	0.832978	0.7415	3.60962	2.68825	2.70902	0.268075	-1.89929	3.15214e-20	3.28951e-19	down
Sb01g50920	47.678	41.6007	40.4788	10.2642	8.09386	10.0951	4.56039	2.18916	3.35425e-20	3.49654e-19	up
Sb02g41460	1.61969	1.94542	2.17488	4.83938	4.35707	4.60523	0.41589	-1.26572	3.39047e-20	3.53038e-19	down
Sb01g03030	1.26502	1.16169	1.60735	8.91808	9.41463	12.2081	0.132087	-2.92044	3.73651e-20	3.88423e-19	down
Sb03g32630	51.0873	52.1164	52.8533	18.4557	14.9295	17.5773	3.06219	1.61456	3.77872e-20	3.92594e-19	up
Sb03g23580	14.8042	16.4901	18.0647	2.89279	3.02116	3.10906	5.47035	2.45163	3.94964e-20	4.10125e-19	up
Sb08g13040	14.3448	13.2177	14.4788	3.79964	3.0777	3.60452	4.01087	2.00391	3.99514e-20	4.1462e-19	up
Sb01g49120	1.43842	1.0066	0.917604	0.0001	0.0001	0.0001	11208.7	13.4523	4.29488e-20	4.4499e-19	up
Sb01g20210	3.51361	2.80476	4.77156	21.1234	46.6013	22.2047	0.123318	-3.01954	4.47691e-20	4.63594e-19	down
Sb03g27940	4.70499	6.46945	5.16544	0.395997	0.188741	0.412727	16.3814	4.03399	4.61973e-20	4.77856e-19	up
Sb03g30510	32.8775	32.1271	31.592	11.8086	9.26778	10.866	3.02409	1.5965	4.80539e-20	4.96786e-19	up
Sb06g22000	47.555	47.2197	44.9384	16.7552	14.1254	16.2667	2.96333	1.56722	5.63146e-20	5.79951e-19	up
Sb01g12390	7.39912	7.38677	7.24819	1.24435	0.787507	0.961554	7.36087	2.87988	5.65101e-20	5.81645e-19	up
Sb01g26070	10.4489	10.7735	12.956	1.93403	1.35625	1.76465	6.76139	2.75732	5.7012e-20	5.8649e-19	up
Sb02g01840	7.10699	7.67038	6.18946	18.8302	15.0449	19.7514	0.390979	-1.35484	6.43634e-20	6.60305e-19	down
Sb02g10790	31.1911	32.5213	32.1588	11.3478	9.62147	11.5974	2.94384	1.5577	6.51424e-20	6.67203e-19	up
Sb03g36650	0.062941	0.0001	0.0001	1.51194	0.860988	1.24383	0.0174579	-5.83998	6.76084e-20	6.92083e-19	down
Sb02g07090	0.443413	0.718054	0.645914	3.5709	2.83752	2.78114	0.196677	-2.3461	7.11516e-20	7.2756e-19	down
Sb01g02120	5.37667	5.74271	5.27303	10.7247	11.6823	10.5602	0.497233	-1.00801	7.51351e-20	7.6704e-19	down
Sb03g43760	0.6403	0.989762	1.1404	0.0001	0.0001	0.0001	9234.87	13.1729	7.60639e-20	7.761e-19	up
Sb02g39830	3.132	3.93288	3.32232	0.266798	0.138053	0.232681	16.2928	4.02616	7.64401e-20	7.79515e-19	up
Sb02g11850	49.3639	44.8774	45.3518	14.2403	12.7603	14.1975	3.38834	1.76058	7.79385e-20	7.94363e-19	up
Sb09g12880	0.242723	0.313064	0.148521	1.75907	2.33843	2.4039	0.108332	-3.20647	7.85001e-20	7.99219e-19	down
Sb06g15990	3.74384	3.75447	3.06468	7.81658	9.1718	7.99191	0.422853	-1.24177	7.89212e-20	8.03072e-19	down
Sb07g07220	14.3964	18.1314	15.3059	3.95486	3.55996	3.22891	4.45224	2.15453	8.40112e-20	8.54402e-19	up
Sb08g02440	6.35631	6.70716	5.99339	1.37692	1.17344	1.40011	4.82395	2.27022	8.41257e-20	8.55104e-19	up
Sb04g16560	12.6191	12.2037	11.0659	2.14982	1.43024	2.49257	5.9099	2.56313	8.49351e-20	8.61931e-19	up
Sb01g44790	11.0838	13.4756	11.3687	2.60872	2.28665	2.08048	5.15036	2.36467	8.92648e-20	9.04402e-19	up
Sb09g11950	1.58892	2.02904	1.3074	10.3388	8.61312	13.0237	0.154035	-2.69867	9.09498e-20	9.20977e-19	down
Sb09g10470	20.8431	19.9742	18.4928	4.30312	2.37054	3.88302	5.61825	2.49012	9.3254e-20	9.43801e-19	up
Sb04g07220	1.93922	1.35665	1.57578	0.0001	0.0001	0.059265	81.9246	6.35623	9.57896e-20	9.68419e-19	up
Sb09g03100	8.62631	14.1802	11.5879	1.08075	1.54418	1.24544	8.88657	3.15163	9.70634e-20	9.80769e-19	up
Sb06g06890	7.23219	7.56369	6.23762	0.322453	0.065987	0.0001	54.1347	5.75848	1.00213e-19	1.01151e-18	up
Sb03g36620	1.50116	1.57833	3.59165	12.1168	14.7245	11.2012	0.17536	-2.51161	1.03644e-19	1.04445e-18	down
Sb09g05420	0.522264	0.609781	0.702184	0.0001	0.0001	0.0001	6114.1	12.5779	1.05729e-19	1.06489e-18	up
Sb07g02620	5.87498	5.03142	5.5527	0.802016	0.601009	0.929616	7.05599	2.81885	1.11383e-19	1.12063e-18	up
Sb01g42100	4.03893	4.57407	5.2182	0.424729	0.703309	0.334828	9.45486	3.24106	1.1206e-19	1.12684e-18	up
Sb08g06020	3.52649	3.0839	2.98212	6.94656	5.8699	8.32169	0.453801	-1.13987	1.19908e-19	1.20447e-18	down
Sb01g42750	4.87258	4.12307	4.74985	0.724178	0.346397	0.55712	8.44477	3.07806	1.20088e-19	1.20513e-18	up
Sb08g17660	0.224268	0.0001	0.0001	5.10933	5.63855	3.02408	0.0162989	-5.93908	1.20102e-19	1.20513e-18	down
Sb06g32120	8.83335	8.64248	8.30264	1.96131	1.58814	1.43983	5.16678	2.36926	1.22452e-19	1.2274e-18	up
Sb01g51220	1.28274	1.11361	1.59052	0.0001	0.0001	0.0001	13289.6	13.698	1.22685e-19	1.22908e-18	up
Sb01g63590	4.37386	3.03205	4.02278	0.664133	0.328408	0.425547	8.05922	3.01064	1.24265e-19	1.24424e-18	up
Sb04g15540	7.7045	8.32177	8.68	0.65317	0.230633	0.209782	22.592	4.49774	1.27633e-19	1.27728e-18	up
Sb01g57180	10.0753	8.50696	10.7901	1.9698	1.16776	1.87109	5.86434	2.55197	1.32928e-19	1.32886e-18	up
Sb04g17510	9.41291	6.52029	8.87406	1.52677	1.15346	1.08959	6.58048	2.71819	1.35207e-19	1.35092e-18	up
Sb02g10440	35.7311	34.4848	35.0974	10.0972	9.65832	8.58297	3.71627	1.89385	1.36415e-19	1.36227e-18	up
Sb06g02600	9.7858	9.94037	9.23613	1.17088	0.471368	1.2499	10.0141	3.32397	1.39664e-19	1.39249e-18	up
Sb07g01730	27.434	25.1472	27.4325	8.34779	6.69209	8.68252	3.37292	1.754	1.4321e-19	1.42632e-18	up
Sb01g36990	0.0001	0.0001	0.0001	5.77156	2.54145	8.04688	1.83375e-05	-15.7348	1.50599e-19	1.49912e-18	down
Sb01g57380	2.20453	2.64069	1.89678	6.8197	4.28706	7.17246	0.368834	-1.43896	1.6144e-19	1.60619e-18	down
Sb02g34690	65.194	64.122	61.3468	21.9873	19.4318	22.7929	2.96927	1.57011	1.77672e-19	1.76488e-18	up
Sb04g00040	1.26056	1.5691	1.55009	0.0001	0.0001	0.0001	14599.2	13.8336	1.81852e-19	1.80473e-18	up
Sb03g05400	4.01482	4.46026	4.69187	10.6076	8.23555	9.4984	0.464581	-1.106	1.81876e-19	1.80473e-18	down
Sb04g04620	14.51	15.5421	16.3059	3.65356	2.3797	3.55433	4.83521	2.27358	1.85513e-19	1.83985e-18	up
Sb03g30350	28.6112	29.3842	29.2101	6.63797	6.97595	8.86721	3.87905	1.9557	2.01919e-19	2.0015e-18	up
Sb03g44180	1.58577	1.77055	1.92338	4.54857	3.35169	4.26012	0.434172	-1.20366	2.10927e-19	2.08747e-18	down
Sb07g08450	26.5538	27.5081	28.0249	5.49372	5.23899	5.48091	5.06283	2.33994	2.11281e-19	2.08988e-18	up
Sb01g68340	8.60632	12.6602	9.96018	27.3871	20.2596	28.3436	0.41093	-1.28304	2.1827e-19	2.15674e-18	down
Sb03g01520	2.42911	2.57298	3.20238	10.1184	6.36157	9.96879	0.310202	-1.68872	2.20758e-19	2.18018e-18	down
Sb09g04560	7.84915	6.50393	7.18649	0.571047	0.739866	0.339111	13.0541	3.70643	2.31959e-19	2.28959e-18	up
Sb08g00100	8.29518	9.43945	8.82177	0.099944	0.385596	0.0001	54.6833	5.77303	2.50246e-19	2.46491e-18	up
Sb01g64680	12.247	12.3428	12.4547	3.42818	3.20623	3.42611	3.68217	1.88056	2.59469e-19	2.55442e-18	up
Sb03g39020	9.6765	9.93012	9.81488	1.37282	1.28313	0.636685	8.93554	3.15956	2.60601e-19	2.56287e-18	up
Sb01g51160	4.45079	4.37469	5.8761	11.8921	13.1641	10.9598	0.408195	-1.29267	2.61019e-19	2.56563e-18	down
Sb01g34960	5.21209	5.64613	6.59697	0.440799	0.150454	0.058202	26.8767	4.74828	2.65996e-19	2.61319e-18	up
Sb06g06530	10.5585	7.85486	9.02493	1.27117	1.25479	0.909624	7.98651	2.99756	2.68202e-19	2.63211e-18	up
Sb01g29950	0.206545	0.198669	0.297177	1.51757	1.88228	1.23706	0.151478	-2.72282	2.70468e-19	2.65296e-18	down
Sb01g36890	0.45148	0.425211	0.406271	1.89495	3.02561	2.32732	0.177012	-2.49808	2.86045e-19	2.80428e-18	down
Sb08g02060	0.0001	0.0001	0.088867	1.21762	1.33181	1.16124	0.0240029	-5.38064	2.9353e-19	2.87616e-18	down
Sb01g23430	21.9795	21.3186	21.9195	7.20859	7.34745	7.38647	2.97221	1.57153	3.00985e-19	2.94613e-18	up
Sb01g71120	0.883225	0.760467	0.806543	2.61344	2.92776	3.14178	0.282188	-1.82527	3.14756e-19	3.07772e-18	down
Sb01g39440	14.9833	15.9737	14.3818	2.75996	3.28737	3.69691	4.65288	2.21812	3.22059e-19	3.14749e-18	up
Sb03g25080	52.2855	51.5397	50.5735	16.0517	13.6362	15.2111	3.4388	1.78191	3.23891e-19	3.16046e-18	up
Sb03g05890	0.36546	0.424837	0.14184	7.92501	5.10602	5.95614	0.049093	-4.34834	3.3605e-19	3.2774e-18	down
Sb06g21870	3.26532	3.80204	2.75381	11.8571	9.53267	12.4222	0.290464	-1.78357	3.45393e-19	3.36329e-18	down
Sb07g04930	5.42678	5.74458	7.01124	13.2509	14.3611	14.0901	0.436012	-1.19756	3.54801e-19	3.4531e-18	down
Sb01g29160	36.2	35.4275	32.4121	9.36416	6.1934	9.14815	4.21115	2.07422	3.58373e-19	3.48606e-18	up
Sb03g31800	8.01313	8.16348	7.58689	1.686	1.28713	1.53643	5.26958	2.39769	3.66912e-19	3.56727e-18	up
Sb01g70560	9.44755	8.99543	9.39364	1.39135	1.84537	1.28981	6.14965	2.6205	3.79351e-19	3.6844e-18	up
Sb02g21210	17.406	16.7027	17.8394	4.38428	2.34864	3.82191	4.92174	2.29917	3.95446e-19	3.83476e-18	up
Sb03g08810	11.8734	11.5911	13.3284	1.79604	2.02138	0.919526	7.76723	2.9574	4.23739e-19	4.10489e-18	up
Sb08g17730	3.67481	3.45333	3.28029	7.50691	6.80029	6.9765	0.489033	-1.032	4.24692e-19	4.112e-18	down
Sb07g11890	0.262062	0.087188	0.188705	3.79764	4.16554	3.99308	0.0449936	-4.47414	4.25182e-19	4.11462e-18	down
Sb03g40150	8.65284	8.36736	9.47747	1.28392	1.86545	1.43614	5.77858	2.53071	4.30043e-19	4.15737e-18	up
Sb04g12040	37.5657	39.1507	38.9195	12.5777	12.9878	13.894	2.9305	1.55115	4.34569e-19	4.19897e-18	up
Sb02g33800	9.57341	8.2482	7.83735	0.66238	0.972241	1.46511	8.2778	3.04925	4.37505e-19	4.22299e-18	up
Sb06g06940	6.22293	7.57989	2.45427	23.9665	25.0932	24.2989	0.221611	-2.1739	4.67484e-19	4.5031e-18	down
Sb07g05350	4.05966	4.15925	3.90378	0.674293	0.876149	0.787705	5.18474	2.37427	4.71143e-19	4.53602e-18	up
Sb03g02870	0.0001	0.053924	0.037956	0.937946	0.753214	1.29825	0.0307686	-5.0224	5.24572e-19	5.04266e-18	down
Sb02g05070	16.5482	17.2017	17.1532	5.18233	4.18323	5.2119	3.4919	1.80401	5.41575e-19	5.20344e-18	up
Sb03g30600	0.884792	1.19339	1.1879	2.74495	2.21543	2.86619	0.417307	-1.26082	5.44389e-19	5.22781e-18	down
Sb02g20640	1.95369	2.64406	1.81331	0.0001	0.0001	0.0001	21370.2	14.3833	5.69556e-19	5.4611e-18	up
Sb03g37910	19.4262	17.7756	19.7645	2.88538	2.54138	3.7332	6.21906	2.6367	6.1199e-19	5.859e-18	up
Sb08g12190	196.143	201.122	218.19	75.0238	65.8761	72.9576	2.87787	1.525	6.19862e-19	5.93134e-18	up
Sb03g30790	8.12991	8.47884	8.2094	0.37201	0.071979	0.647426	22.7394	4.50712	6.21502e-19	5.94401e-18	up
Sb01g08650	42.8236	46.0512	43.8356	12.807	13.9281	13.6122	3.28919	1.71773	6.39077e-19	6.10587e-18	up
Sb07g11270	0.06918	0.177457	0.065109	1.65237	1.09205	1.45219	0.0742851	-3.75078	6.53364e-19	6.23602e-18	down
Sb02g17120	12.3633	11.6015	12.4375	2.73292	2.7401	2.62355	4.49601	2.16865	6.7543e-19	6.44008e-18	up
Sb02g41680	25.3281	24.5831	25.9156	9.0481	8.06774	7.79342	3.04412	1.60603	6.78744e-19	6.46512e-18	up
Sb05g02900	2.25497	1.46137	1.79084	0.051766	0.0001	0.0001	105.977	6.7276	6.85818e-19	6.52918e-18	up
Sb01g62150	3.59724	3.65485	3.9729	0.706077	0.664321	0.704671	5.40946	2.43548	7.13272e-19	6.78711e-18	up
Sb06g26920	0.909695	1.19256	0.994441	0.037304	0.0001	0.0001	82.5696	6.36754	7.18097e-19	6.8261e-18	up
Sb07g14850	1.22303	1.41415	1.52044	5.74053	4.24526	5.29742	0.272038	-1.87812	7.72784e-19	7.34223e-18	down
Sb03g07210	2.40798	2.04956	2.46995	7.38881	10.246	6.88446	0.282533	-1.82351	7.80843e-19	7.41504e-18	down
Sb05g00280	9.49636	6.28892	6.67834	16.1097	17.383	15.9898	0.453971	-1.13933	7.86518e-19	7.46516e-18	down
Sb02g10040	1.5076	1.4373	1.30566	0.0001	0.0001	0.0001	14168.5	13.7904	8.03749e-19	7.62485e-18	up
Sb03g22030	15.6643	15.5126	15.1411	4.66691	3.63516	4.73066	3.55398	1.82944	8.32702e-19	7.89553e-18	up
Sb01g09770	1.03003	1.79945	1.34815	0.0001	0.0001	0.0001	13925.4	13.7654	8.47341e-19	8.03028e-18	up
Sb02g36610	0.755538	1.58743	1.38291	0.0001	0.0001	0.0001	12419.6	13.6003	8.76632e-19	8.30368e-18	up
Sb03g03920	1.71234	2.08017	1.27891	0.0001	0.0001	0.0001	16904.7	14.0451	8.80794e-19	8.33469e-18	up
Sb06g09130	0.874955	1.62089	1.006	0.0001	0.0001	0.0001	11672.8	13.5109	8.90189e-19	8.41935e-18	up
Sb03g04890	79.2004	62.0786	79.7278	20.0049	22.4349	22.3284	3.41227	1.77073	9.18996e-19	8.68743e-18	up
Sb01g43400	151.961	145.133	149.955	48.5275	51.4424	53.1594	2.91943	1.54568	9.6512e-19	9.11427e-18	up
Sb03g23200	6.18414	8.25862	6.72946	1.55767	1.13747	1.29733	5.30304	2.40682	9.89363e-19	9.33852e-18	up
Sb03g39830	16.2178	17.3093	18.9275	4.6435	3.43329	4.75044	4.08932	2.03186	9.93661e-19	9.37436e-18	up
Sb07g05700	5.68795	5.99991	6.51117	1.346	1.10026	1.39046	4.74338	2.24592	1.0427e-18	9.82714e-18	up
Sb01g31780	2.89787	2.93725	2.66354	15.1241	8.98919	12.8452	0.229951	-2.1206	1.06888e-18	1.00688e-17	down
Sb01g36610	1.02629	0.777615	0.61489	0.0001	0.0001	0.0001	8062.64	12.977	1.12139e-18	1.05423e-17	up
Sb01g13250	0.208186	0.139841	0.145961	2.06497	1.47832	1.89375	0.0908562	-3.46027	1.1447e-18	1.0756e-17	down
Sb02g11140	13.1798	13.5991	11.4612	1.73753	2.70629	2.06273	5.87718	2.55512	1.17759e-18	1.10596e-17	up
Sb06g14250	35.1101	34.8481	35.145	10.593	8.3722	10.4585	3.57206	1.83676	1.19419e-18	1.12099e-17	up
Sb02g29480	2.80768	3.43988	2.93893	6.67069	5.71536	7.55127	0.460768	-1.11789	1.20126e-18	1.12706e-17	down
Sb04g02990	10.4858	11.1619	9.55237	1.34765	1.17347	0.511531	10.2881	3.3629	1.20599e-18	1.13094e-17	up
Sb01g60870	5.04739	5.10905	4.36224	11.3378	16.1542	11.6892	0.370552	-1.43225	1.28498e-18	1.2032e-17	down
Sb06g12480	18.3249	19.8133	18.5952	4.79909	3.12211	4.3986	4.60506	2.20322	1.31956e-18	1.23374e-17	up
Sb02g36890	9.19365	9.60077	7.52791	1.30341	1.31733	0.855795	7.57141	2.92056	1.37971e-18	1.28933e-17	up
Sb02g11070	10.5184	8.89032	10.1369	2.569	1.96513	2.32678	4.30637	2.10647	1.38505e-18	1.29368e-17	up
Sb03g22400	8.60376	8.20419	8.93672	16.9468	19.6214	18.0395	0.471448	-1.08483	1.40088e-18	1.30781e-17	down
Sb09g04080	19.564	19.7615	18.8262	5.808	4.78308	5.18807	3.68535	1.8818	1.40903e-18	1.31476e-17	up
Sb03g25770	10.5614	9.62814	9.47658	2.44361	2.60532	2.13594	4.12898	2.04578	1.41121e-18	1.31615e-17	up
Sb01g24330	13.9609	12.3884	11.6737	0.50632	0.0001	0.0001	75.0672	6.23011	1.43264e-18	1.33481e-17	up
Sb09g14430	153.213	156.954	153.2	56.7673	51.2815	56.95	2.80831	1.4897	1.4575e-18	1.3573e-17	up
Sb03g33630	10.0764	11.492	9.31453	1.28294	1.55196	1.49855	7.12666	2.83323	1.49953e-18	1.39575e-17	up
Sb02g14200	3.23693	2.36734	2.8254	0.300827	0.245356	0.29505	10.0206	3.3249	1.51113e-18	1.40584e-17	up
Sb01g58630	13.5278	14.3394	13.8296	3.18524	2.55741	2.7415	4.91466	2.29709	1.54436e-18	1.43604e-17	up
Sb04g15380	5.94781	4.64443	5.34572	0.721956	0.709517	0.46044	8.42425	3.07455	1.55266e-18	1.44305e-17	up
Sb01g62420	1.07012	1.14391	0.970309	2.55235	1.97407	2.44583	0.456716	-1.13063	1.55973e-18	1.4489e-17	down
Sb08g04590	0.3851	0.224364	0.392966	3.70937	5.04312	3.18481	0.0839746	-3.5739	1.57471e-18	1.4621e-17	down
Sb01g08780	3.28632	3.15489	3.34143	0.186753	0.247188	0.124618	17.5141	4.13044	1.64281e-18	1.52307e-17	up
Sb07g12080	38.638	39.3561	42.5436	10.4548	9.32622	12.1463	3.77539	1.91662	1.66802e-18	1.54491e-17	up
Sb01g35430	0.76233	0.568393	0.477984	2.86021	2.01515	2.81612	0.235157	-2.0883	1.74811e-18	1.6159e-17	down
Sb04g18480	1.6519	1.47421	1.51732	0.072256	0.014164	0.0001	53.6688	5.74601	1.76424e-18	1.63001e-17	up
Sb02g39470	3.11168	3.86318	3.24323	0.669126	0.651043	0.779811	4.8658	2.28268	1.76798e-18	1.63267e-17	up
Sb06g28420	1.4088	0.819119	1.42151	5.26844	4.40886	6.38377	0.227222	-2.13782	1.81724e-18	1.67733e-17	down
Sb03g02090	8.47708	5.18999	3.88768	0.0001	0.0001	0.0001	58515.8	15.8365	1.9571e-18	1.80554e-17	up
Sb05g12830	9.4909	10.0495	10.4809	2.87585	2.60546	3.00601	3.53719	1.8226	2.01708e-18	1.85813e-17	up
Sb05g03060	12.9972	12.4321	12.9457	3.76306	3.34913	3.38845	3.65455	1.86969	2.03626e-18	1.87488e-17	up
Sb04g03850	1.4402	0.86877	1.08507	0.0001	0.0001	0.0001	11313.5	13.4658	2.051e-18	1.88752e-17	up
Sb04g12870	1.7459	1.62126	1.47426	4.2425	4.42227	4.45745	0.368949	-1.43851	2.16809e-18	1.99332e-17	down
Sb01g39090	1.54708	1.56125	1.35976	0.073785	0.04738	0.0001	36.8456	5.20342	2.17938e-18	2.00272e-17	up
Sb03g22230	48.333	42.1445	44.6448	10.1897	13.0256	8.91929	4.20488	2.07207	2.20716e-18	2.02727e-17	up
Sb01g36030	6.12622	6.43216	5.60953	0.680369	0.736574	1.03239	7.41749	2.89093	2.32481e-18	2.13324e-17	up
Sb01g14430	23.4453	23.5539	24.4045	8.09515	7.30044	7.98188	3.05438	1.61088	2.42572e-18	2.22365e-17	up
Sb05g15070	1.03992	0.892024	1.1119	3.14696	3.43336	4.20137	0.282317	-1.82461	2.48493e-18	2.27682e-17	down
Sb01g05460	0.204764	0.092508	0.022881	1.79398	1.47714	1.82631	0.0628068	-3.99293	2.53381e-18	2.31934e-17	down
Sb02g08360	17.7406	18.9778	17.699	4.5326	3.56335	3.22855	4.80528	2.26462	2.64361e-18	2.41749e-17	up
Sb08g18050	1.28557	1.07652	1.59968	0.0001	0.0001	0.0001	13205.9	13.6889	2.76115e-18	2.52252e-17	up
Sb01g01230	6.9925	8.11845	8.0273	1.77386	1.16103	1.61201	5.0888	2.34732	2.79141e-18	2.54893e-17	up
Sb04g03820	1.07382	1.19646	1.07489	0.030891	0.071646	0.028315	25.5645	4.67607	2.90083e-18	2.64756e-17	up
Sb08g10330	3.71496	3.5116	3.62859	0.31154	0.433156	0.221505	11.2349	3.48991	3.08367e-18	2.81306e-17	up
Sb01g71070	4.95507	3.99632	3.03339	18.8214	13.2299	19.0276	0.234633	-2.09152	3.08774e-18	2.81541e-17	down
Sb01g02630	49.0477	45.0884	47.4801	12.3925	15.5433	13.3962	3.42631	1.77665	3.16811e-18	2.88448e-17	up
Sb01g09080	16.2188	13.6787	18.2016	28.3805	38.2139	30.6039	0.494856	-1.01492	3.21028e-18	2.92146e-17	down
Sb03g10330	0.114038	0.467901	0.375623	3.12567	2.78699	2.7652	0.110346	-3.1799	3.27549e-18	2.97792e-17	down
Sb01g04380	5.92113	6.24468	5.94127	0.075204	0.172726	0.258878	35.7277	5.15897	3.52576e-18	3.20081e-17	up
Sb02g27420	29.7142	29.722	31.8905	5.98179	8.73164	5.88976	4.43265	2.14817	3.5492e-18	3.22053e-17	up
Sb03g01510	0.7773	0.593989	0.73983	2.17112	1.76838	2.11406	0.34874	-1.51978	3.61728e-18	3.27913e-17	down
Sb04g14560	30.4716	30.0232	28.6604	10.5966	9.27528	10.9439	2.89317	1.53265	3.7105e-18	3.36201e-17	up
Sb01g18860	1.07167	0.76855	0.652336	0.0001	0.0001	0.0001	8308.51	13.0204	3.78655e-18	3.42762e-17	up
Sb08g04970	1.84297	1.86641	2.2457	7.86886	6.09503	7.13653	0.282226	-1.82508	3.92848e-18	3.55437e-17	down
Sb07g05950	0.142564	0.115305	0.121802	0.803656	0.54271	0.852735	0.172648	-2.53409	3.98733e-18	3.60415e-17	down
Sb01g41640	1.89014	2.56755	1.66103	0.0001	0.0001	0.048326	126.092	6.97833	4.1714e-18	3.76872e-17	up
Sb05g03760	0.115121	0.082135	0.205722	1.09482	0.803028	1.19472	0.130305	-2.94003	4.23267e-18	3.81856e-17	down
Sb03g14830	20.2685	21.1114	22.0935	5.85505	4.93449	5.85518	3.81343	1.93109	4.58213e-18	4.12194e-17	up
Sb01g25000	7.48257	8.3913	9.75752	1.70748	1.07379	1.45663	6.04813	2.59649	4.65505e-18	4.18459e-17	up
Sb01g47140	65.5383	97.093	89.4037	207.22	125.812	186.114	0.48548	-1.04252	4.65623e-18	4.18459e-17	down
Sb06g05090	14.522	14.7905	15.0606	4.66953	3.3451	3.75418	3.7704	1.91472	4.68694e-18	4.21017e-17	up
Sb03g21210	3.57918	3.03801	3.83266	7.75972	7.47104	6.62816	0.478059	-1.06474	4.75645e-18	4.27057e-17	down
Sb08g14730	5.68716	5.79118	4.96552	0.933095	1.01197	0.742732	6.11798	2.61306	4.77996e-18	4.28963e-17	up
Sb02g28910	36.8905	35.9953	38.2003	13.5611	10.8752	13.328	2.94156	1.55658	4.80383e-18	4.30693e-17	up
Sb06g07160	1.45798	1.94213	1.36972	7.38884	5.10572	4.67849	0.277751	-1.84813	4.90373e-18	4.3944e-17	down
Sb07g16840	13.725	13.6103	14.0322	3.50102	3.71892	3.64303	3.80812	1.92908	4.99313e-18	4.46598e-17	up
Sb09g01750	1.17541	1.50567	0.893623	3.14489	2.77484	3.2371	0.390386	-1.35703	5.01651e-18	4.48476e-17	down
Sb07g17570	3.98244	3.04643	4.6937	0.0001	0.0001	0.0001	39075.2	15.254	5.5285e-18	4.93309e-17	up
Sb02g29800	26.698	25.0514	27.4417	7.94293	7.21816	7.35808	3.51661	1.81418	5.76449e-18	5.13633e-17	up
Sb05g07680	0.078741	0.198483	0.13289	1.34147	1.73067	1.11922	0.0978474	-3.35332	6.07156e-18	5.40481e-17	down
Sb08g17470	108.356	98.3571	110.631	31.2068	30.9858	27.8177	3.52565	1.81789	6.29542e-18	5.59878e-17	up
Sb01g54180	3.28276	3.37413	3.24226	8.31748	8.44709	7.54851	0.407153	-1.29636	6.3201e-18	5.61807e-17	down
Sb08g09960	46.7416	50.5121	46.2352	15.6554	11.8986	13.8633	3.46447	1.79264	6.33993e-18	5.63303e-17	up
Sb02g15770	12.9936	10.3212	10.1135	21.2311	34.0049	25.6052	0.413505	-1.27402	6.53765e-18	5.80046e-17	down
Sb01g20700	2.89375	4.0044	3.64868	0.0001	0.0001	0.0001	35156.1	15.1015	6.6599e-18	5.90335e-17	up
Sb01g18570	31.4027	33.2948	34.5239	9.92207	8.7285	10.6141	3.39048	1.76149	6.71773e-18	5.95181e-17	up
Sb05g00370	0.382999	0.270607	0.407368	2.79844	1.96744	1.99562	0.156914	-2.67195	6.80656e-18	6.02766e-17	down
Sb08g08760	10.89	10.8057	10.4751	1.23426	0.647188	1.79981	8.73909	3.12748	6.85971e-18	6.07186e-17	up
Sb04g11800	27.0859	24.9691	25.5412	6.78312	4.70896	6.52535	4.30673	2.10659	7.69059e-18	6.78173e-17	up
Sb03g19460	80.3562	80.9014	80.7064	28.7447	28.8149	29.0473	2.79382	1.48224	7.93792e-18	6.99655e-17	up
Sb09g15210	2.36723	2.90264	3.16044	0.153809	0.283801	0.101685	15.6321	3.96644	8.19397e-18	7.21885e-17	up
Sb03g22860	1.13665	0.900636	1.13709	0.023812	0.0001	0.046918	44.8168	5.48597	8.21285e-18	7.23208e-17	up
Sb03g09410	480.822	485.995	478.399	181.476	154.407	182.135	2.78989	1.48021	9.01621e-18	7.93579e-17	up
Sb06g23830	12.6127	13.533	12.7685	3.83011	2.52521	3.31019	4.02609	2.00938	9.19211e-18	8.08682e-17	up
Sb05g08510	2.66796	1.89097	2.36073	0.0001	0.0001	0.0001	23065.5	14.4934	9.41039e-18	8.2711e-17	up
Sb02g13940	17.1811	20.6753	23.8916	1.94153	3.79915	4.14152	6.24841	2.64349	1.02752e-17	9.01007e-17	up
Sb03g13060	339.218	343.014	329.27	127.208	116.63	119.248	2.78584	1.47811	1.03759e-17	9.09415e-17	up
Sb02g17220	12.1494	11.1952	12.3841	2.86277	2.75835	2.78656	4.24952	2.0873	1.0556e-17	9.24336e-17	up
Sb06g24200	8.17025	6.98194	7.23923	1.49381	1.52313	1.4528	5.00955	2.32468	1.06845e-17	9.35153e-17	up
Sb05g10760	18.2541	16.3203	18.705	41.148	30.2677	39.5257	0.480248	-1.05815	1.07973e-17	9.44589e-17	down
Sb04g21590	4.81402	4.17989	2.92319	0.0001	0.0001	0.0001	39723.7	15.2777	1.10164e-17	9.63305e-17	up
Sb02g33310	5.62302	5.36676	5.22244	15.3755	12.9432	17.182	0.356307	-1.48881	1.12767e-17	9.85609e-17	down
Sb09g11120	4.31742	4.12312	5.04815	9.70054	11.9934	11.0747	0.411635	-1.28056	1.17423e-17	1.02523e-16	down
Sb04g06800	7.99591	7.51195	7.71464	1.58745	0.919881	0.967022	6.68398	2.74071	1.20242e-17	1.04851e-16	up
Sb01g09420	2.6109	2.54391	2.9057	6.30097	4.64303	5.41284	0.492791	-1.02095	1.24967e-17	1.08768e-16	down
Sb01g31740	1.79704	1.67038	1.62898	0.0001	0.075903	0.047903	41.1311	5.36216	1.28742e-17	1.12002e-16	up
Sb09g00010	1.69657	2.16203	1.70811	4.36202	3.54249	4.23004	0.458749	-1.12422	1.29e-17	1.12174e-16	down
Sb01g39450	0.0001	0.263992	0.091434	2.69624	3.02589	2.77517	0.0418399	-4.57898	1.34265e-17	1.16699e-16	down
Sb03g28100	7.29896	7.14048	7.8445	1.03783	1.08995	1.58733	5.9982	2.58453	1.35421e-17	1.17649e-16	up
Sb07g10010	1.58928	1.57059	1.45404	4.08662	4.7215	3.6104	0.371535	-1.42843	1.36961e-17	1.18932e-16	down
Sb01g71730	4.25032	4.96756	4.3481	0.041354	0.087982	0.241368	36.5952	5.19358	1.40075e-17	1.2158e-16	up
Sb09g02680	1.2629	0.938303	1.07411	0.030182	0.034661	0.0001	50.4337	5.65631	1.4436e-17	1.25183e-16	up
Sb01g34250	15.952	16.6773	15.6842	3.35489	3.59113	3.61431	4.57499	2.19377	1.44596e-17	1.2533e-16	up
Sb06g03950	9.84348	10.4816	10.2571	1.51524	2.07674	2.42963	5.07874	2.34447	1.44767e-17	1.25421e-16	up
Sb03g05720	75.8155	69.1085	69.8302	24.8923	19.8098	20.0046	3.31889	1.7307	1.49666e-17	1.29605e-16	up
Sb01g22420	0.543266	0.839497	0.36125	0.0001	0.0001	0.0001	5813.38	12.5052	1.51089e-17	1.30777e-16	up
Sb02g03250	10.6111	10.8269	10.0975	2.63577	2.87002	3.21014	3.61815	1.85525	1.5211e-17	1.31539e-16	up
Sb03g22380	10.9184	11.5012	10.4795	3.18263	3.17123	2.87741	3.56388	1.83345	1.53784e-17	1.32926e-16	up
Sb08g14020	0.346763	0.32808	0.323676	1.25179	1.58581	1.40037	0.235613	-2.08551	1.56524e-17	1.35232e-16	down
Sb03g16780	11.7931	12.4533	14.1704	3.01584	3.14222	2.8754	4.25272	2.08839	1.65132e-17	1.42472e-16	up
Sb02g34020	5.15103	4.31801	4.40245	0.454821	0.618111	0.314084	10.001	3.32207	1.65668e-17	1.42869e-16	up
Sb01g44470	1.20105	0.903706	0.928294	0.0001	0.0001	0.0001	10110.2	13.3035	1.67883e-17	1.4458e-16	up
Sb02g14850	4.48564	3.88997	4.07156	0.621654	0.601134	0.872205	5.94139	2.5708	1.70263e-17	1.46562e-16	up
Sb07g05390	2.01751	1.5081	1.65206	4.58969	4.57975	4.65537	0.374521	-1.41688	1.78213e-17	1.53335e-16	down
Sb02g28190	2.43894	2.31869	2.62667	0.027668	0.1707	0.073385	27.1729	4.7641	1.86452e-17	1.6035e-16	up
Sb06g28160	11.0413	11.0805	10.4667	2.73976	2.04913	1.96831	4.82279	2.26987	1.86699e-17	1.6049e-16	up
Sb03g23670	35.9517	77.2547	79.1521	161.443	159.771	170.655	0.391076	-1.35448	1.88138e-17	1.61578e-16	down
Sb07g03140	0.211485	0.553384	0.613431	2.68892	2.85258	3.28837	0.156095	-2.6795	1.90758e-17	1.63604e-16	down
Sb06g04560	6.1838	6.07356	5.99389	1.42211	1.42166	1.54328	4.16026	2.05667	1.92062e-17	1.64647e-16	up
Sb03g39870	17.6246	16.7731	17.7445	4.42638	3.8266	4.93543	3.95363	1.98318	1.94906e-17	1.67009e-16	up
Sb01g53430	3.58875	1.89993	3.10543	0.103302	0.0001	0.0001	83.0333	6.37562	2.03361e-17	1.74174e-16	up
Sb02g29920	3.83886	3.961	4.52809	8.27141	7.45188	9.90944	0.480946	-1.05605	2.10277e-17	1.79933e-16	down
Sb08g02190	0.66348	0.508103	0.674591	1.71549	1.48994	1.76403	0.371503	-1.42855	2.11153e-17	1.80601e-16	down
Sb09g13330	4.46776	5.62806	5.39081	11.2562	11.2491	10.8151	0.464778	-1.10539	2.12195e-17	1.81409e-16	down
Sb08g08670	23.4961	22.095	22.2122	5.84964	4.80138	5.06831	4.31337	2.10882	2.12934e-17	1.81958e-16	up
Sb06g11720	1.66646	1.66666	1.48507	0.214755	0.112336	0.247342	8.38772	3.06828	2.14786e-17	1.83291e-16	up
Sb02g35610	10.0763	9.9695	10.2691	2.72751	2.08455	2.49058	4.15122	2.05354	2.17234e-17	1.85211e-16	up
Sb07g16950	2.00095	1.53309	1.39722	0.0001	0.0001	0.0001	16437.6	14.0047	2.19011e-17	1.86642e-16	up
Sb04g18170	1.27345	1.3043	1.12029	3.2536	3.4455	4.1051	0.342278	-1.54676	2.19534e-17	1.87002e-16	down
Sb03g42080	4.05667	4.58946	4.51319	0.612303	0.762674	0.621239	6.59213	2.72075	2.21812e-17	1.88772e-16	up
Sb06g26290	13.9863	15.569	15.3661	3.95932	2.64784	3.2778	4.54442	2.1841	2.22852e-17	1.8957e-16	up
Sb01g62510	1.29886	1.64498	2.31548	0.0001	0.0001	0.0001	17531.1	14.0976	2.2362e-17	1.90138e-16	up
Sb01g02780	0.034613	0.0001	0.024548	0.444138	0.511335	0.727598	0.03521	-4.82787	2.30207e-17	1.9565e-16	down
Sb01g05670	0.0001	0.0001	0.0001	1.64774	0.796015	0.211017	0.000113004	-13.1113	2.31992e-17	1.97077e-16	down
Sb04g06370	3.49091	2.84239	3.52753	8.46709	16.6715	8.69542	0.291447	-1.77869	2.35049e-17	1.99584e-16	down
Sb01g43840	3.25912	3.24958	3.43054	0.880903	0.631779	0.830079	4.24253	2.08493	2.3871e-17	2.02419e-16	up
Sb03g07130	12.7482	11.9262	12.0978	3.19173	2.92135	3.34221	3.88906	1.95942	2.63338e-17	2.22698e-16	up
Sb05g13880	9.10646	9.13787	8.44447	13.4419	19.5004	21.6118	0.489217	-1.03145	2.80473e-17	2.36975e-16	down
Sb02g08100	7.85203	7.56424	7.23944	1.22547	1.44879	1.70312	5.17563	2.37173	2.91104e-17	2.45295e-16	up
Sb01g62320	1.34091	0.981855	1.06819	2.73991	2.25511	2.41477	0.457631	-1.12774	2.94266e-17	2.47738e-16	down
Sb07g14110	1.60743	1.89738	1.91814	0.080266	0.092258	0.053269	24.0173	4.586	3.02856e-17	2.54513e-16	up
Sb01g45310	0.414503	0.32774	0.424124	0.0001	0.0001	0.0001	3887.89	11.9248	3.08331e-17	2.58767e-16	up
Sb06g32110	49.0655	47.1787	51.2608	13.4721	13.5344	12.4252	3.74076	1.90333	3.11255e-17	2.61104e-16	up
Sb01g35300	5.48152	4.67879	5.01873	0.973605	0.724522	0.896774	5.84957	2.54833	3.1983e-17	2.68039e-16	up
Sb02g28920	10.7936	9.9051	10.4938	2.29533	2.14013	2.92294	4.23904	2.08374	3.1995e-17	2.68039e-16	up
Sb02g39860	5.11076	4.99026	5.74686	0.709064	0.723836	0.853296	6.93198	2.79327	3.24535e-17	2.71759e-16	up
Sb01g25900	19.5928	17.026	19.0149	3.97049	4.52323	4.24799	4.36627	2.1264	3.31739e-17	2.77543e-16	up
Sb02g14050	0.824254	0.863414	0.802121	2.33049	2.3136	2.68033	0.33993	-1.55669	3.3621e-17	2.81158e-16	down
Sb05g11190	6.7354	5.93412	5.68049	14.9098	13.3104	15.0248	0.424327	-1.23675	3.4222e-17	2.8593e-16	down
Sb06g24690	4.07397	4.57305	4.3404	0.327879	0.13598	0.468504	13.9296	3.80008	3.86983e-17	3.23042e-16	up
Sb01g07840	67.2455	63.6345	65.7858	22.7404	23.132	24.5498	2.79267	1.48165	3.94135e-17	3.28866e-16	up
Sb03g16920	1.86305	1.70751	2.22399	4.87512	5.18564	6.67804	0.346175	-1.53043	4.26711e-17	3.55889e-16	down
Sb01g06540	3.81644	5.98612	5.50646	0.596308	0.433174	0.543332	9.73352	3.28296	4.31401e-17	3.59642e-16	up
Sb01g10750	48.4502	46.7427	45.98	8.21402	12.3321	8.24404	4.90352	2.29382	4.32329e-17	3.60255e-16	up
Sb06g31880	21.0397	21.3206	20.0312	4.77637	2.61107	4.17586	5.39564	2.4318	4.35484e-17	3.62562e-16	up
Sb01g42940	2.42126	3.50816	3.08384	6.28333	5.98668	7.39263	0.458396	-1.12533	4.41113e-17	3.67085e-16	down
Sb06g28180	1.02987	0.808579	1.09202	2.48366	2.14902	3.03278	0.382295	-1.38724	4.43084e-17	3.68563e-16	down
Sb01g58070	0.620129	0.643909	0.635022	2.36004	2.42828	1.87135	0.285158	-1.81017	4.44114e-17	3.69256e-16	down
Sb06g07740	8.75532	9.09009	9.18777	2.12904	1.12851	1.95777	5.18342	2.3739	4.45636e-17	3.70357e-16	up
Sb01g18740	3.96582	3.46159	3.62282	0.64226	0.520316	0.771182	5.71438	2.5146	4.46757e-17	3.71125e-16	up
Sb01g58900	40.1511	41.3028	40.1139	14.3833	12.6025	14.9425	2.89942	1.53577	4.67766e-17	3.88234e-16	up
Sb02g38730	1.77461	1.14958	1.61067	5.18648	5.10054	5.50033	0.287246	-1.79964	4.68496e-17	3.88667e-16	down
Sb03g21870	28.1949	27.7841	27.1049	8.19368	5.09631	6.38141	4.22359	2.07847	4.72187e-17	3.91556e-16	up
Sb06g12900	19.9164	20.6039	27.1524	4.39236	4.73768	3.58808	5.32097	2.41169	4.73994e-17	3.92708e-16	up
Sb04g19130	2.0301	1.72046	1.68811	4.68035	4.01403	5.29928	0.388652	-1.36345	4.81451e-17	3.9871e-16	down
Sb01g51580	35.9564	35.2901	38.395	8.41524	10.5324	9.10803	3.908	1.96643	4.87492e-17	4.03535e-16	up
Sb04g16600	2.47727	3.36827	3.57642	7.09451	8.12973	7.05389	0.422924	-1.24153	5.03485e-17	4.16406e-16	down
Sb02g13950	0.814466	0.588806	0.895536	11.045	5.82634	7.91152	0.092758	-3.43038	5.07065e-17	4.19183e-16	down
Sb02g06870	76.0334	77.8442	76.3067	28.7511	21.7732	28.4477	2.91476	1.54338	5.08059e-17	4.19819e-16	up
Sb02g28540	0.923125	1.15895	0.814612	0.0001	0.0001	0.0001	9655.64	13.2372	5.1316e-17	4.23848e-16	up
Sb08g11240	7.75386	8.24795	7.75849	1.16295	1.41104	1.35148	6.05286	2.59762	5.26901e-17	4.34815e-16	up
Sb08g17020	16.6234	18.0795	18.1333	5.73132	4.09683	5.25613	3.50273	1.80848	5.44668e-17	4.49279e-16	up
Sb02g34280	156.1	155.325	162.899	54.1071	49.3097	55.8423	2.97831	1.5745	5.47588e-17	4.51489e-16	up
Sb01g34790	10.9868	10.6429	11.7838	1.79181	2.24769	2.62951	5.01026	2.32489	5.48499e-17	4.51844e-16	up
Sb01g58500	5.40564	5.96003	5.63823	0.958384	1.19949	1.3643	4.82767	2.27133	5.50674e-17	4.53437e-16	up
Sb06g17130	14.4417	13.177	12.66	3.02956	3.3957	2.77041	4.38018	2.13099	5.55012e-17	4.56809e-16	up
Sb06g14610	0.794277	0.836829	0.747104	3.117	1.97945	3.29546	0.283393	-1.81912	5.75811e-17	4.73512e-16	down
Sb03g37140	0.693923	0.766693	0.829753	0.0001	0.0001	0.0001	7634.56	12.8983	5.82055e-17	4.78437e-16	up
Sb05g04370	0.631736	0.798106	0.864847	0.0001	0.0001	0.0001	7648.96	12.901	5.86408e-17	4.81804e-16	up
Sb03g35270	60.8835	59.4849	60.1883	22.3558	17.2036	22.6118	2.90418	1.53813	5.94422e-17	4.88175e-16	up
Sb07g03970	0.835042	0.658133	1.1239	6.71542	6.68366	7.15994	0.127296	-2.97374	6.05494e-17	4.9705e-16	down
Sb02g08430	14.9225	13.9393	15.0978	4.72248	4.3331	4.40637	3.26547	1.70729	6.07773e-17	4.98703e-16	up
Sb04g05120	4.92949	4.45926	4.74006	1.14689	0.860909	1.1367	4.49318	2.16774	6.15611e-17	5.04473e-16	up
Sb01g70880	4.33653	3.65746	1.33327	21.4927	11.3809	16.2024	0.190058	-2.39549	6.20955e-17	5.08409e-16	down
Sb01g19200	1.75074	1.63346	1.72066	0.0001	0.0001	0.0001	17016.2	14.0546	6.45748e-17	5.28017e-16	up
Sb07g10150	0.662434	0.974507	1.15616	0.0001	0.0001	0.0001	9310.32	13.1846	6.51488e-17	5.32479e-16	up
Sb05g08370	35.0781	36.8843	34.7805	12.0609	9.3106	9.95261	3.4077	1.7688	6.57026e-17	5.36538e-16	up
Sb01g56080	6.32775	5.71777	6.70154	1.20618	1.10946	0.890917	5.84649	2.54757	6.9656e-17	5.67834e-16	up
Sb08g07940	0.355065	0.519198	0.577943	0.0001	0.0001	0.0001	4840.69	12.241	7.03896e-17	5.73565e-16	up
Sb06g07430	0.613522	0.483183	0.469876	2.5095	2.53974	1.90549	0.225254	-2.15038	7.05559e-17	5.74671e-16	down
Sb08g16140	7.61818	8.97337	8.20446	2.07238	1.72519	1.67007	4.53506	2.18112	7.09899e-17	5.77955e-16	up
Sb02g25750	201.974	208.929	190.678	63.7965	36.4339	53.487	3.91355	1.96848	7.18037e-17	5.84327e-16	up
Sb08g00710	0.759758	0.884099	0.552194	3.52431	2.49903	3.40016	0.23304	-2.10135	7.36796e-17	5.99333e-16	down
Sb01g62040	20.79	20.0322	20.6928	4.72942	4.06934	2.86591	5.27362	2.39879	7.41408e-17	6.02823e-16	up
Sb01g42110	15.0885	13.3057	16.2389	3.69246	2.59953	3.46268	4.57557	2.19395	7.76723e-17	6.30991e-16	up
Sb06g13820	0.348112	0.682344	0.512549	2.32869	4.30026	3.55207	0.151557	-2.72207	8.42366e-17	6.84022e-16	down
Sb02g01940	6.31248	6.47729	7.03802	1.15084	1.12595	0.961137	6.1236	2.61438	8.68475e-17	7.03701e-16	up
Sb09g02210	12.7772	11.307	12.6874	3.8401	3.25639	3.03016	3.63117	1.86043	9.14509e-17	7.40362e-16	up
Sb01g08720	3.49482	3.73424	4.14499	9.60625	11.0285	9.3817	0.378927	-1.40001	9.17857e-17	7.42752e-16	down
Sb02g35670	0.871775	0.686002	0.998441	0.0001	0.0001	0.0001	8520.73	13.0568	9.41969e-17	7.61607e-16	up
Sb01g43560	0.492138	0.949674	0.887415	2.67017	2.61668	2.70185	0.291566	-1.77811	9.48063e-17	7.65545e-16	down
Sb02g39250	0.0001	0.17531	0.0001	2.13765	3.02743	3.64107	0.0199304	-5.64889	9.68782e-17	7.8194e-16	down
Sb06g01660	24.7054	26.4445	26.8922	5.17341	6.37501	6.55849	4.31007	2.10771	9.79095e-17	7.89924e-16	up
Sb05g10680	0.085541	0.0001	0.044958	1.60763	0.645237	1.32953	0.0364558	-4.77771	1.02838e-16	8.2826e-16	down
Sb06g01270	1.55879	1.87524	1.79663	0.033195	0.05937	0.139743	22.5161	4.49288	1.07044e-16	8.61033e-16	up
Sb06g10180	0.643511	2.2151	2.1151	0.0001	0.0001	0.0001	16579	14.0171	1.10654e-16	8.88541e-16	up
Sb03g00460	1.75052	1.18907	2.03666	5.70189	4.46371	5.6267	0.315107	-1.66609	1.14329e-16	9.16483e-16	down
Sb02g23050	1.51163	1.61034	1.0592	0.0001	0.0001	0.0001	13937.2	13.7667	1.15582e-16	9.25739e-16	up
Sb08g00080	4.47684	4.35883	3.5743	0.40586	0.269957	0.513053	10.4385	3.38384	1.21982e-16	9.76168e-16	up
Sb06g13730	42.7453	40.2581	40.6716	7.81476	11.8933	9.03861	4.30224	2.10509	1.22605e-16	9.80317e-16	up
Sb04g13600	1.43371	1.61813	1.99472	4.0489	4.44885	4.85735	0.377875	-1.40402	1.23016e-16	9.83182e-16	down
Sb01g18960	29.0884	28.6975	28.4311	4.76017	6.84552	4.5783	5.3273	2.41341	1.23912e-16	9.89924e-16	up
Sb04g11180	78.0073	81.4714	75.1657	26.0663	26.4466	28.9348	2.88092	1.52653	1.28001e-16	1.02172e-15	up
Sb01g20740	5.50131	5.16281	4.91644	0.655023	0.900311	0.984635	6.13416	2.61686	1.28241e-16	1.02321e-15	up
Sb01g39660	5.41913	5.16127	5.24675	1.56697	1.2392	1.65917	3.54444	1.82556	1.31665e-16	1.04918e-15	up
Sb04g04260	52.3533	56.939	57.9709	19.539	17.3512	17.0635	3.10012	1.63233	1.32157e-16	1.05221e-15	up
Sb02g41050	17.3007	17.3692	15.6418	5.18694	3.41568	4.61797	3.80556	1.92811	1.33278e-16	1.06024e-15	up
Sb04g13640	32.9001	35.022	33.1303	12.0795	11.0588	12.9688	2.79868	1.48475	1.34691e-16	1.07057e-15	up
Sb09g03360	3.69718	2.31347	2.60205	0.0001	0.034365	0.139392	49.539	5.63049	1.35145e-16	1.07373e-15	up
Sb06g19700	5.3672	5.13838	4.62327	1.05535	0.664441	1.04825	5.46554	2.45036	1.35756e-16	1.07813e-15	up
Sb07g00060	51.2237	54.2203	51.5517	19.2755	18.5899	18.3613	2.79219	1.4814	1.40574e-16	1.11591e-15	up
Sb01g65020	0.38893	0.52503	0.360522	1.83211	2.18351	2.31631	0.201279	-2.31273	1.44432e-16	1.14508e-15	down
Sb06g03360	1.41612	1.16697	1.53913	0.0001	0.059296	0.0001	69.2857	6.11449	1.49858e-16	1.1861e-15	up
Sb01g08440	8.15263	8.24037	8.02521	2.18465	2.06098	2.55732	3.58935	1.84372	1.51015e-16	1.19475e-15	up
Sb01g26680	2.58873	2.36167	2.63932	0.355905	0.438562	0.435362	6.17137	2.62559	1.51575e-16	1.19868e-15	up
Sb02g02940	0.276171	0.378712	0.250593	1.86502	1.64661	1.98153	0.164837	-2.60089	1.52482e-16	1.20535e-15	down
Sb03g18190	17.8129	17.738	17.2223	4.53328	4.80679	4.8197	3.72698	1.89801	1.55588e-16	1.22834e-15	up
Sb09g08320	27.6462	28.1984	27.0959	6.23621	7.75021	5.85505	4.18016	2.06356	1.57737e-16	1.24479e-15	up
Sb03g16280	3.6439	3.26716	4.27161	14.3693	8.46027	13.0268	0.311875	-1.68096	1.58435e-16	1.24977e-15	down
Sb06g17880	50.8893	53.0583	48.9265	11.4063	14.4796	8.67882	4.42283	2.14497	1.61845e-16	1.27614e-15	up
Sb01g40010	21.6715	19.9796	23.6426	0.987538	0.0001	1.01586	32.5898	5.02635	1.68551e-16	1.3279e-15	up
Sb01g56640	19.9814	17.1278	17.1679	41.0764	30.0247	38.815	0.493804	-1.01799	1.69836e-16	1.33746e-15	down
Sb01g00160	67.6694	72.6753	73.1601	22.8627	17.4421	18.2889	3.64382	1.86545	1.71649e-16	1.3506e-15	up
Sb04g08480	14.1137	14.7617	14.8932	5.46992	4.77276	5.07213	2.85793	1.51497	1.72089e-16	1.35349e-15	up
Sb06g09390	1.97295	2.31015	3.10516	0.0001	0.0001	0.095998	76.8027	6.26308	1.73106e-16	1.36093e-15	up
Sb01g15730	0.588084	0.805872	1.05981	0.0001	0.0001	0.0001	8179.2	12.9977	1.74337e-16	1.37003e-15	up
Sb03g08980	4.14129	3.72698	3.80755	8.71831	7.89613	11.5103	0.415145	-1.26831	1.75338e-16	1.37732e-15	down
Sb09g07940	0.0001	0.0001	0.0001	0.559926	1.41344	1.93841	7.66915e-05	-13.6706	1.76274e-16	1.38409e-15	down
Sb01g63440	2.32294	3.1337	3.93233	0.0001	0.0001	0.0001	31296.5	14.9337	1.76835e-16	1.38792e-15	up
Sb01g48500	12.9614	12.8714	12.6614	3.5281	2.92399	3.96606	3.69493	1.88555	1.81742e-16	1.42524e-15	up
Sb04g16780	7.24611	6.23563	7.71748	0.527592	0.960272	1.06117	8.31656	3.05599	1.81967e-16	1.42641e-15	up
Sb07g07660	2.29266	2.07287	1.83077	0.0001	0.091828	0.0001	67.3307	6.07319	1.86593e-16	1.46206e-15	up
Sb06g05520	0.378443	0.672751	0.499063	2.36308	3.37751	2.05603	0.198837	-2.33034	1.91606e-16	1.50009e-15	down
Sb07g07310	18.4926	18.7462	16.5862	4.68399	2.45306	3.5094	5.05567	2.3379	2.02818e-16	1.58523e-15	up
Sb06g08020	0.099828	0.167638	0.069627	1.13968	0.731198	1.44061	0.101795	-3.29626	2.1321e-16	1.66506e-15	down
Sb02g09140	3.58842	2.19361	3.46314	0.0001	0.0001	0.0001	30817.2	14.9115	2.14299e-16	1.67287e-15	up
Sb05g13070	2.1522	2.83835	2.80298	0.0001	0.0001	0.0001	25978.4	14.665	2.16366e-16	1.6883e-15	up
Sb07g03770	28.0314	30.8722	30.9023	4.64173	7.63588	4.45261	5.36788	2.42435	2.19198e-16	1.70898e-15	up
Sb04g03340	1.0908	0.78369	1.37524	0.036026	0.0001	0.0001	89.707	6.48715	2.20861e-16	1.72123e-15	up
Sb02g26360	4.85575	5.11036	4.40057	1.03513	0.761311	0.95566	5.22026	2.38412	2.3327e-16	1.81719e-15	up
Sb01g09240	14.1898	15.4216	13.4258	3.18673	3.59325	3.04254	4.38148	2.13142	2.37814e-16	1.85181e-15	up
Sb02g23250	11.8009	8.66082	11.2716	0.28498	0.696915	0.910468	16.7692	4.06774	2.41971e-16	1.88285e-15	up
Sb02g22430	0.487035	0.621111	0.457186	2.17864	3.56709	3.01095	0.178759	-2.48392	2.42173e-16	1.88341e-15	down
Sb03g30090	38.5357	38.4787	37.7668	11.8854	11.3004	11.4112	3.31766	1.73017	2.50135e-16	1.94051e-15	up
[truncated: 5,549 more rows]

## Sheet: SbPR_vs_SbW
Table S4 Differentially expressed genes in SbPR_vs_SbW
[truncated: 4,899 more rows]
