# Supplementary material for: Metabolomic and Transcriptomic Profiling Uncover the Underlying Mechanism of Color Differentiation in Scutellaria baicalensis Georgi. Flowers
Source: Front Plant Sci. 2022 Jun 9;13:884957. doi: 10.3389/fpls.2022.884957 (PMC9218823; doi:10.3389/fpls.2022.884957)
Supplement: Supplementary file 5 [file Table_5.xlsx]

## Sheet: SbP_ vs_SbPR
Table S5 KEGG pathway enrichment analysis of DEGs between SbP_ vs_ SbPR
Pathway ID	Pathway description	DEGs with pathway annotation	All genes with pathway annotation	P-value
ko00010	Glycolysis / Gluconeogenesis	50	182	0.000326274
ko00130	Ubiquinone and other terpenoid-quinone biosynthesis	21	60	0.000673418
ko00052	Galactose metabolism	41	149	0.00104728
ko00250	Alanine, aspartate and glutamate metabolism	21	62	0.00109709
ko03008	Ribosome biogenesis in eukaryotes	38	142	0.00269377
ko00480	Glutathione metabolism	34	127	0.00435275
ko00790	Folate biosynthesis	13	38	0.00853759
ko00196	Photosynthesis - antenna proteins	9	23	0.0105447
ko00941	Flavonoid biosynthesis	29	112	0.0129673
ko00330	Arginine and proline metabolism	21	76	0.01546
ko00940	Phenylpropanoid biosynthesis	59	264	0.0175905
ko00073	Cutin, suberine and wax biosynthesis	21	80	0.0271024
ko00590	Arachidonic acid metabolism	14	50	0.038837
ko03450	Non-homologous end-joining	5	12	0.0411242
ko00270	Cysteine and methionine metabolism	36	158	0.0423086
ko00030	Pentose phosphate pathway	19	76	0.0540041
ko00061	Fatty acid biosynthesis	18	72	0.0596096
ko00531	Glycosaminoglycan degradation	19	78	0.0677
ko00750	Vitamin B6 metabolism	6	18	0.0742607
ko00600	Sphingolipid metabolism	24	105	0.0826008
ko00910	Nitrogen metabolism	12	46	0.0851341
ko04146	Peroxisome	35	163	0.0912587
ko00333	Prodigiosin biosyntheses	6	19	0.0933704
ko00260	Glycine, serine and threonine metabolism	24	107	0.098066
ko03030	DNA replication	23	102	0.0990049
ko00906	Carotenoid biosynthesis	21	93	0.109881
ko00040	Pentose and glucuronate interconversions	40	196	0.136014
ko00310	Lysine degradation	15	65	0.138416
ko00300	Lysine biosynthesis	6	21	0.138564
ko03410	Base excision repair	15	66	0.152197
ko00230	Purine metabolism	51	258	0.154282
ko00360	Phenylalanine metabolism	20	92	0.154585
ko01053	Biosynthesis of siderophore group nonribosomal peptides	1	1	0.172159
ko00944	Flavone and flavonol biosynthesis	4	13	0.172303
ko00908	Zeatin biosynthesis	11	47	0.173516
ko00053	Ascorbate and aldarate metabolism	17	78	0.175903
ko00195	Photosynthesis	16	73	0.178902
ko00942	Anthocyanin biosynthesis	6	23	0.191963
ko00902	Monoterpenoid biosynthesis	6	23	0.191963
ko03420	Nucleotide excision repair	26	127	0.192753
ko00710	Carbon fixation in photosynthetic organisms	19	90	0.196895
ko00561	Glycerolipid metabolism	32	160	0.199671
ko00780	Biotin metabolism	8	34	0.220149
ko00901	Indole alkaloid biosynthesis	6	24	0.221191
ko00591	Linoleic acid metabolism	7	30	0.249069
ko02010	ABC transporters	26	132	0.254953
ko00903	Limonene and pinene degradation	2	6	0.276491
ko00402	Benzoxazinoid biosynthesis	3	11	0.290847
ko00240	Pyrimidine metabolism	36	191	0.300772
ko00380	Tryptophan metabolism	13	64	0.301805
ko00350	Tyrosine metabolism	18	92	0.31407
ko01051	Biosynthesis of ansamycins	1	2	0.314697
ko00904	Diterpenoid biosynthesis	13	65	0.322603
ko00340	Histidine metabolism	5	22	0.324922
ko00220	Arginine biosynthesis	10	49	0.330777
ko00660	C5-Branched dibasic acid metabolism	3	12	0.342125
ko00510	N-Glycan biosynthesis	15	77	0.342835
ko00071	Fatty acid degradation	13	66	0.343724
ko00410	beta-Alanine metabolism	12	61	0.354982
ko00604	Glycosphingolipid biosynthesis - ganglio series	10	50	0.355377
ko00020	Citrate cycle (TCA cycle)	17	89	0.359781
ko00905	Brassinosteroid biosynthesis	7	34	0.367238
ko00564	Glycerophospholipid metabolism	30	163	0.374077
ko00450	Selenocompound metabolism	8	40	0.382126
ko00860	Porphyrin and chlorophyll metabolism	15	79	0.382517
ko03440	Homologous recombination	26	141	0.383059
ko00051	Fructose and mannose metabolism	17	92	0.415958
ko00945	Stilbenoid, diarylheptanoid and gingerol biosynthesis	12	64	0.422692
ko00254	Aflatoxin biosynthesis	1	3	0.432705
ko00121	Secondary bile acid biosynthesis	1	3	0.432705
ko00290	Valine, leucine and isoleucine biosynthesis	5	25	0.435649
ko00430	Taurine and hypotaurine metabolism	3	14	0.442921
ko04122	Sulfur relay system	3	14	0.442921
ko03430	Mismatch repair	16	88	0.448482
ko00261	Monobactam biosynthesis	4	20	0.460081
ko00950	Isoquinoline alkaloid biosynthesis	10	55	0.479915
ko00520	Amino sugar and nucleotide sugar metabolism	33	188	0.481398
ko00920	Sulfur metabolism	7	38	0.488204
ko04141	Protein processing in endoplasmic reticulum	63	363	0.493967
ko00640	Propanoate metabolism	9	50	0.499705
ko00603	Glycosphingolipid biosynthesis - globo and isoglobo series	4	21	0.50047
ko00280	Valine, leucine and isoleucine degradation	15	85	0.502913
ko00966	Glucosinolate biosynthesis	1	4	0.530404
ko00943	Isoflavonoid biosynthesis	3	16	0.537064
ko04626	Plant-pathogen interaction	85	496	0.538789
ko00601	Glycosphingolipid biosynthesis - lacto and neolacto series	1	5	0.611287
ko00511	Other glycan degradation	13	79	0.617884
ko00960	Tropane, piperidine and pyridine alkaloid biosynthesis	9	55	0.622332
ko00062	Fatty acid elongation	7	43	0.627622
ko00563	Glycosylphosphatidylinositol(GPI)-anchor biosynthesis	7	44	0.652834
ko00670	One carbon pool by folate	4	26	0.677841
ko03020	RNA polymerase	11	70	0.679411
ko00965	Betalain biosynthesis	2	13	0.682578
ko00460	Cyanoamino acid metabolism	10	64	0.683169
ko00500	Starch and sucrose metabolism	59	360	0.686135
ko04933	AGE-RAGE signaling pathway in diabetic complications	9	58	0.6877
ko00900	Terpenoid backbone biosynthesis	15	97	0.717532
ko00524	Neomycin, kanamycin and gentamicin biosynthesis	1	7	0.733677
ko00620	Pyruvate metabolism	19	123	0.735069
ko00400	Phenylalanine, tyrosine and tryptophan biosynthesis	10	67	0.739042
ko00562	Inositol phosphate metabolism	20	133	0.78139
ko00730	Thiamine metabolism	4	30	0.784326
ko03018	RNA degradation	34	221	0.792372
ko04070	Phosphatidylinositol signaling system	24	160	0.802129
ko00630	Glyoxylate and dicarboxylate metabolism	14	97	0.804643
ko00565	Ether lipid metabolism	9	67	0.838024
ko00770	Pantothenate and CoA biosynthesis	5	40	0.842449
ko00740	Riboflavin metabolism	4	34	0.860722
ko03013	RNA transport	57	374	0.866072
ko00970	Aminoacyl-tRNA biosynthesis	20	142	0.867705
ko00100	Steroid biosynthesis	5	44	0.896572
ko03050	Proteasome	12	93	0.897277
ko03060	Protein export	9	73	0.901906
ko03022	Basal transcription factors	7	59	0.90241
ko00190	Oxidative phosphorylation	26	190	0.922743
ko00650	Butanoate metabolism	3	33	0.940173
ko04712	Circadian rhythm - plant	17	135	0.944089
ko03040	Spliceosome	35	259	0.957487
ko04136	Autophagy - other eukaryotes	5	52	0.958545
ko04120	Ubiquitin mediated proteolysis	32	242	0.963908
ko00760	Nicotinate and nicotinamide metabolism	4	46	0.968076
ko00592	alpha-Linolenic acid metabolism	6	64	0.974444
ko00909	Sesquiterpenoid and triterpenoid biosynthesis	3	40	0.977736
ko00514	Other types of O-glycan biosynthesis	5	58	0.980177
ko01040	Biosynthesis of unsaturated fatty acids	3	43	0.985656
ko04145	Phagosome	15	138	0.986386
ko04016	MAPK signaling pathway - plant	42	337	0.994071
ko04144	Endocytosis	32	275	0.996367
ko03010	Ribosome	52	413	0.996615
ko04075	Plant hormone signal transduction	75	572	0.997663
ko03015	mRNA surveillance pathway	23	229	0.99929

## Sheet: SbP_vs_SbW
Table S5 KEGG pathway enrichment analysis of DEGs between SbP_vs_SbW
Pathway ID	Pathway description	DEGs with pathway annotation	All genes with pathway annotation	P-value
ko00196	Photosynthesis - antenna proteins	18	23	3.48935e-06
ko03008	Ribosome biogenesis in eukaryotes	65	142	0.00010262
ko00220	Arginine biosynthesis	28	49	0.000108281
ko00010	Glycolysis / Gluconeogenesis	76	182	0.000944007
ko00250	Alanine, aspartate and glutamate metabolism	31	62	0.00112557
ko00195	Photosynthesis	35	73	0.00145029
ko00230	Purine metabolism	101	258	0.00213498
ko00710	Carbon fixation in photosynthetic organisms	40	90	0.00401369
ko00943	Isoflavonoid biosynthesis	10	16	0.00852016
ko00603	Glycosphingolipid biosynthesis - globo and isoglobo series	12	21	0.0106387
ko00240	Pyrimidine metabolism	72	191	0.0223697
ko00520	Amino sugar and nucleotide sugar metabolism	70	188	0.0317719
ko00330	Arginine and proline metabolism	31	76	0.0393799
ko00480	Glutathione metabolism	48	127	0.0519537
ko00640	Propanoate metabolism	21	50	0.059752
ko00670	One carbon pool by folate	12	26	0.0706718
ko00630	Glyoxylate and dicarboxylate metabolism	37	97	0.0709425
ko00300	Lysine biosynthesis	10	21	0.0777426
ko00523	Polyketide sugar unit biosynthesis	3	4	0.0892079
ko01051	Biosynthesis of ansamycins	2	2	0.0943557
ko00333	Prodigiosin biosyntheses	9	19	0.0952913
ko00100	Steroid biosynthesis	18	44	0.0979625
ko00190	Oxidative phosphorylation	67	190	0.0990853
ko00280	Valine, leucine and isoleucine degradation	32	85	0.102933
ko00052	Galactose metabolism	53	149	0.115019
ko00020	Citrate cycle (TCA cycle)	33	89	0.117773
ko00051	Fructose and mannose metabolism	34	92	0.118062
ko00780	Biotin metabolism	14	34	0.128642
ko00620	Pyruvate metabolism	44	123	0.130969
ko00770	Pantothenate and CoA biosynthesis	16	40	0.135686
ko03040	Spliceosome	88	259	0.139325
ko03020	RNA polymerase	26	70	0.149523
ko00601	Glycosphingolipid biosynthesis - lacto and neolacto series	3	5	0.172693
ko00053	Ascorbate and aldarate metabolism	28	78	0.190555
ko03420	Nucleotide excision repair	44	127	0.191661
ko00061	Fatty acid biosynthesis	26	72	0.191814
ko00500	Starch and sucrose metabolism	118	360	0.209575
ko00290	Valine, leucine and isoleucine biosynthesis	10	25	0.211836
ko00860	Porphyrin and chlorophyll metabolism	28	79	0.212726
ko00400	Phenylalanine, tyrosine and tryptophan biosynthesis	24	67	0.217135
ko00740	Riboflavin metabolism	13	34	0.219226
ko01040	Biosynthesis of unsaturated fatty acids	16	43	0.221413
ko00402	Benzoxazinoid biosynthesis	5	11	0.22633
ko00600	Sphingolipid metabolism	36	105	0.242934
ko00310	Lysine degradation	23	65	0.244511
ko00040	Pentose and glucuronate interconversions	65	196	0.249394
ko00261	Monobactam biosynthesis	8	20	0.249999
ko00941	Flavonoid biosynthesis	38	112	0.259501
ko00903	Limonene and pinene degradation	3	6	0.269113
ko03410	Base excision repair	23	66	0.272195
ko00071	Fatty acid degradation	23	66	0.272195
ko00561	Glycerolipid metabolism	53	160	0.279052
ko00030	Pentose phosphate pathway	26	76	0.291765
ko03450	Non-homologous end-joining	5	12	0.295524
ko00650	Butanoate metabolism	12	33	0.297409
ko00730	Thiamine metabolism	11	30	0.299163
ko01053	Biosynthesis of siderophore group nonribosomal peptides	1	1	0.307214
ko00410	beta-Alanine metabolism	21	61	0.307428
ko00510	N-Glycan biosynthesis	26	77	0.319278
ko00450	Selenocompound metabolism	14	40	0.332264
ko04146	Peroxisome	53	163	0.335745
ko03018	RNA degradation	71	221	0.347368
ko02010	ABC transporters	43	132	0.351844
ko00340	Histidine metabolism	8	22	0.356305
ko03430	Mismatch repair	29	88	0.362056
ko00524	Neomycin, kanamycin and gentamicin biosynthesis	3	7	0.369329
ko00130	Ubiquinone and other terpenoid-quinone biosynthesis	20	60	0.376165
ko00790	Folate biosynthesis	13	38	0.377834
ko00760	Nicotinate and nicotinamide metabolism	15	46	0.445106
ko00591	Linoleic acid metabolism	10	30	0.44534
ko00360	Phenylalanine metabolism	29	92	0.472905
ko00604	Glycosphingolipid biosynthesis - ganglio series	16	50	0.475107
ko00590	Arachidonic acid metabolism	16	50	0.475107
ko00750	Vitamin B6 metabolism	6	18	0.492627
ko00563	Glycosylphosphatidylinositol(GPI)-anchor biosynthesis	14	44	0.493856
ko00920	Sulfur metabolism	12	38	0.515361
ko00660	C5-Branched dibasic acid metabolism	4	12	0.529659
ko00531	Glycosaminoglycan degradation	24	78	0.539214
ko03030	DNA replication	31	102	0.566351
ko00511	Other glycan degradation	24	79	0.568817
ko00910	Nitrogen metabolism	14	46	0.572304
ko00565	Ether lipid metabolism	20	67	0.607198
ko00380	Tryptophan metabolism	19	64	0.617842
ko00945	Stilbenoid, diarylheptanoid and gingerol biosynthesis	19	64	0.617842
ko00270	Cysteine and methionine metabolism	47	158	0.635082
ko00970	Aminoacyl-tRNA biosynthesis	42	142	0.647908
ko00564	Glycerophospholipid metabolism	48	163	0.667388
ko00121	Secondary bile acid biosynthesis	1	3	0.667546
ko00906	Carotenoid biosynthesis	27	93	0.675956
ko03060	Protein export	21	73	0.683677
ko00460	Cyanoamino acid metabolism	18	64	0.71766
ko00909	Sesquiterpenoid and triterpenoid biosynthesis	11	40	0.725607
ko00908	Zeatin biosynthesis	13	47	0.726153
ko00902	Monoterpenoid biosynthesis	6	23	0.755588
ko00260	Glycine, serine and threonine metabolism	30	107	0.759321
ko00405	Phenazine biosynthesis	1	4	0.769716
ko03013	RNA transport	108	374	0.801149
ko00350	Tyrosine metabolism	25	92	0.802643
ko03440	Homologous recombination	39	141	0.811676
ko00944	Flavone and flavonol biosynthesis	3	13	0.813027
ko00430	Taurine and hypotaurine metabolism	3	14	0.852939
ko04122	Sulfur relay system	3	14	0.852939
ko00072	Synthesis and degradation of ketone bodies	3	14	0.852939
ko00440	Phosphonate and phosphinate metabolism	2	10	0.861745
ko03050	Proteasome	24	93	0.875184
ko00940	Phenylpropanoid biosynthesis	73	264	0.8788
ko00900	Terpenoid backbone biosynthesis	25	97	0.880832
ko00904	Diterpenoid biosynthesis	16	65	0.887911
ko00062	Fatty acid elongation	10	43	0.8931
ko04145	Phagosome	36	138	0.901671
ko00901	Indole alkaloid biosynthesis	5	24	0.902701
ko00073	Cutin, suberine and wax biosynthesis	19	80	0.933405
ko00965	Betalain biosynthesis	2	13	0.942845
ko00960	Tropane, piperidine and pyridine alkaloid biosynthesis	12	55	0.947165
ko04141	Protein processing in endoplasmic reticulum	97	363	0.960879
ko00514	Other types of O-glycan biosynthesis	12	58	0.968375
ko00905	Brassinosteroid biosynthesis	6	34	0.972778
ko03022	Basal transcription factors	12	59	0.973522
ko00950	Isoquinoline alkaloid biosynthesis	11	55	0.973659
ko04933	AGE-RAGE signaling pathway in diabetic complications	11	58	0.985086
ko00942	Anthocyanin biosynthesis	3	23	0.986944
ko04070	Phosphatidylinositol signaling system	37	160	0.987369
ko00592	alpha-Linolenic acid metabolism	12	64	0.989588
ko00562	Inositol phosphate metabolism	27	133	0.997573
ko04712	Circadian rhythm - plant	27	135	0.99825
ko04120	Ubiquitin mediated proteolysis	53	242	0.999256
ko03015	mRNA surveillance pathway	45	229	0.999952
ko04136	Autophagy - other eukaryotes	4	52	0.999989
ko04075	Plant hormone signal transduction	132	572	0.999989
ko04130	SNARE interactions in vesicular transport	4	53	0.999992
ko04016	MAPK signaling pathway - plant	67	337	0.999998
ko04144	Endocytosis	51	275	0.999999
ko04626	Plant-pathogen interaction	103	496	1

## Sheet: SbPR_vs_SbW
Table S5 KEGG pathway enrichment analysis of DEGs between SbPR_vs_SbW
Pathway ID	Pathway description	DEGs with pathway annotation	All genes with pathway annotation	P-value
ko00196	Photosynthesis - antenna proteins	16	23	4.99765e-07
ko00195	Photosynthesis	29	73	0.000123415
ko00650	Butanoate metabolism	16	33	0.000291339
ko00300	Lysine biosynthesis	11	21	0.0011693
ko00010	Glycolysis / Gluconeogenesis	54	182	0.00185745
ko00040	Pentose and glucuronate interconversions	57	196	0.00233916
ko00073	Cutin, suberine and wax biosynthesis	27	80	0.00371261
ko00220	Arginine biosynthesis	18	49	0.0061737
ko00902	Monoterpenoid biosynthesis	10	23	0.0104485
ko00261	Monobactam biosynthesis	9	20	0.0115379
ko00520	Amino sugar and nucleotide sugar metabolism	51	188	0.0161312
ko00051	Fructose and mannose metabolism	27	92	0.0266642
ko00523	Polyketide sugar unit biosynthesis	3	4	0.0289923
ko00561	Glycerolipid metabolism	43	160	0.0296754
ko00591	Linoleic acid metabolism	11	30	0.0297689
ko00905	Brassinosteroid biosynthesis	12	34	0.0320974
ko00402	Benzoxazinoid biosynthesis	5	11	0.0549367
ko00250	Alanine, aspartate and glutamate metabolism	18	62	0.0684044
ko00780	Biotin metabolism	11	34	0.0709341
ko00052	Galactose metabolism	38	149	0.0782086
ko00030	Pentose phosphate pathway	21	76	0.082256
ko00564	Glycerophospholipid metabolism	41	163	0.0831606
ko00943	Isoflavonoid biosynthesis	6	16	0.0894032
ko00710	Carbon fixation in photosynthetic organisms	24	90	0.0937251
ko00480	Glutathione metabolism	32	127	0.112767
ko00603	Glycosphingolipid biosynthesis - globo and isoglobo series	7	21	0.119221
ko00565	Ether lipid metabolism	18	67	0.126215
ko00590	Arachidonic acid metabolism	14	50	0.126938
ko00430	Taurine and hypotaurine metabolism	5	14	0.139877
ko00750	Vitamin B6 metabolism	6	18	0.144358
ko00940	Phenylpropanoid biosynthesis	61	264	0.157991
ko00630	Glyoxylate and dicarboxylate metabolism	24	97	0.176832
ko00770	Pantothenate and CoA biosynthesis	11	40	0.179621
ko00660	C5-Branched dibasic acid metabolism	4	12	0.217827
ko02010	ABC transporters	31	132	0.221664
ko00600	Sphingolipid metabolism	25	105	0.228552
ko00920	Sulfur metabolism	10	38	0.237415
ko00290	Valine, leucine and isoleucine biosynthesis	7	25	0.238081
ko00900	Terpenoid backbone biosynthesis	23	97	0.247125
ko00410	beta-Alanine metabolism	15	61	0.254624
ko00730	Thiamine metabolism	8	30	0.259864
ko00944	Flavone and flavonol biosynthesis	4	13	0.266995
ko00100	Steroid biosynthesis	11	44	0.279357
ko00330	Arginine and proline metabolism	18	76	0.282791
ko00909	Sesquiterpenoid and triterpenoid biosynthesis	10	40	0.293325
ko03008	Ribosome biogenesis in eukaryotes	32	142	0.299427
ko00072	Synthesis and degradation of ketone bodies	4	14	0.317842
ko00130	Ubiquinone and other terpenoid-quinone biosynthesis	14	60	0.33798
ko00906	Carotenoid biosynthesis	21	93	0.344523
ko00333	Prodigiosin biosyntheses	5	19	0.345786
ko00903	Limonene and pinene degradation	2	6	0.356083
ko00471	D-Glutamine and D-glutamate metabolism	1	2	0.367446
ko01051	Biosynthesis of ansamycins	1	2	0.367446
ko00280	Valine, leucine and isoleucine degradation	19	85	0.373771
ko00400	Phenylalanine, tyrosine and tryptophan biosynthesis	15	67	0.394668
ko00531	Glycosaminoglycan degradation	17	78	0.429378
ko00053	Ascorbate and aldarate metabolism	17	78	0.429378
ko00260	Glycine, serine and threonine metabolism	23	107	0.433393
ko04070	Phosphatidylinositol signaling system	34	160	0.433432
ko00524	Neomycin, kanamycin and gentamicin biosynthesis	2	7	0.436095
ko00945	Stilbenoid, diarylheptanoid and gingerol biosynthesis	14	64	0.438502
ko00592	alpha-Linolenic acid metabolism	14	64	0.438502
ko00904	Diterpenoid biosynthesis	14	65	0.463781
ko00910	Nitrogen metabolism	10	46	0.473074
ko00340	Histidine metabolism	5	22	0.47921
ko00270	Cysteine and methionine metabolism	33	158	0.479408
ko03410	Base excision repair	14	66	0.488916
ko00071	Fatty acid degradation	14	66	0.488916
ko00061	Fatty acid biosynthesis	15	72	0.516076
ko00062	Fatty acid elongation	9	43	0.530407
ko00511	Other glycan degradation	16	79	0.563705
ko00960	Tropane, piperidine and pyridine alkaloid biosynthesis	11	55	0.587819
ko00405	Phenazine biosynthesis	1	4	0.599923
ko00350	Tyrosine metabolism	18	92	0.626419
ko00360	Phenylalanine metabolism	18	92	0.626419
ko00440	Phosphonate and phosphinate metabolism	2	10	0.638228
ko00908	Zeatin biosynthesis	9	47	0.646001
ko00190	Oxidative phosphorylation	37	190	0.662523
ko01040	Biosynthesis of unsaturated fatty acids	8	43	0.678292
ko00601	Glycosphingolipid biosynthesis - lacto and neolacto series	1	5	0.681838
ko00460	Cyanoamino acid metabolism	12	64	0.68194
ko00230	Purine metabolism	50	258	0.693682
ko00941	Flavonoid biosynthesis	21	112	0.71057
ko00950	Isoquinoline alkaloid biosynthesis	10	55	0.714394
ko00604	Glycosphingolipid biosynthesis - ganglio series	9	50	0.721165
ko00640	Propanoate metabolism	9	50	0.721165
ko00942	Anthocyanin biosynthesis	4	23	0.72243
ko00740	Riboflavin metabolism	6	34	0.723539
ko00450	Selenocompound metabolism	7	40	0.738677
ko00860	Porphyrin and chlorophyll metabolism	14	79	0.76883
ko00500	Starch and sucrose metabolism	68	360	0.79395
ko00670	One carbon pool by folate	4	26	0.809525
ko04122	Sulfur relay system	2	14	0.813693
ko00790	Folate biosynthesis	6	38	0.819078
ko03430	Mismatch repair	15	88	0.823598
ko00563	Glycosylphosphatidylinositol(GPI)-anchor biosynthesis	7	44	0.825053
ko04146	Peroxisome	29	163	0.829167
ko00970	Aminoacyl-tRNA biosynthesis	25	142	0.830276
ko00760	Nicotinate and nicotinamide metabolism	7	46	0.858929
ko00380	Tryptophan metabolism	10	64	0.870572
ko04626	Plant-pathogen interaction	92	496	0.875073
ko00310	Lysine degradation	10	65	0.882605
ko04075	Plant hormone signal transduction	106	572	0.893477
ko00562	Inositol phosphate metabolism	22	133	0.894684
ko00901	Indole alkaloid biosynthesis	3	24	0.895848
ko04016	MAPK signaling pathway - plant	60	337	0.905536
ko03022	Basal transcription factors	8	59	0.936983
ko04145	Phagosome	21	138	0.954297
ko03020	RNA polymerase	9	70	0.964693
ko04933	AGE-RAGE signaling pathway in diabetic complications	7	58	0.967264
ko00514	Other types of O-glycan biosynthesis	7	58	0.967264
ko00620	Pyruvate metabolism	17	123	0.978658
ko03050	Proteasome	12	93	0.979094
ko00020	Citrate cycle (TCA cycle)	11	89	0.983891
ko04141	Protein processing in endoplasmic reticulum	59	363	0.984009
ko00510	N-Glycan biosynthesis	9	77	0.985307
ko03420	Nucleotide excision repair	17	127	0.985858
ko03060	Protein export	8	73	0.989568
ko03018	RNA degradation	32	221	0.991827
ko03030	DNA replication	12	102	0.99287
ko00240	Pyrimidine metabolism	26	191	0.994923
ko04136	Autophagy - other eukaryotes	4	52	0.996839
ko03040	Spliceosome	35	259	0.998753
ko03015	mRNA surveillance pathway	29	229	0.999336
ko04120	Ubiquitin mediated proteolysis	31	242	0.999388
ko04130	SNARE interactions in vesicular transport	3	53	0.999448
ko03013	RNA transport	53	374	0.999472
ko04144	Endocytosis	35	275	0.999752
ko03440	Homologous recombination	14	141	0.999763
ko04712	Circadian rhythm - plant	11	135	0.999976
