# Supplementary material for: Metabolomic and Transcriptomic Profiling Uncover the Underlying Mechanism of Color Differentiation in Scutellaria baicalensis Georgi. Flowers
Source: Front Plant Sci. 2022 Jun 9;13:884957. doi: 10.3389/fpls.2022.884957 (PMC9218823; doi:10.3389/fpls.2022.884957)
Supplement: Supplementary file 6 [file Table_6.xlsx]

## Sheet: Sheet1
	Table S6 Correlation of TFs with anthocyanins and key genes in the flowers of Scutellaria baicalensis.
	Gene ID	cor	pvalue	relation	TFs ID	Annotation	Correlation with total anthocyanin	p-value	relation
	Sb01g72290(P_PR)	0.912083	0.0113	positive	Sb04g21510	NAC domain-containing protein 100 [Sesamum indicum]	-0.81428	0.00754059	negative
	Sb01g72290(P_PR)	-0.952181	0.00338	negative	Sb04g09160	myb family transcription factor APL isoform X3 [Sesamum indicum]	0.972201	1.15e-05	positive
	Sb01g72290(P_PR)	0.961685	0.00217	positive	Sb01g00290	probable WRKY transcription factor 40 [Sesamum indicum]	-0.914158	0.000560635	negative
	Sb01g72290(P_PR)	-0.815364	0.048	negative	Sb03g16150	WD40 repeat protein [Handroanthus impetiginosus]	0.870944	0.002236	positive
	Sb01g72290(P_PR)	-0.884912	0.0191	negative	Sb01g58490	probable inactive leucine-rich repeat receptor-like protein kinase At3g03770 [Sesamum indicum]	0.849425	0.00375253	positive
	Sb01g72290(P_PR)	-0.871362	0.0238	negative	Sb01g73060	WRKY protein [Salvia miltiorrhiza]	0.873973	0.00206403	positive
	Sb01g72290(P_PR)	-0.950914	0.00355	negative	Sb06g00290	probable inactive histone-lysine N-methyltransferase SUVR2 isoform X2 [Sesamum indicum]	0.941903	0.000146985	positive
	Sb01g72290(P_PR)	-0.936221	0.00597	negative	Sb01g35300	proteinaceous RNase P 1, chloroplastic/mitochondrial [Sesamum indicum]	0.83317	0.00528284	positive
	Sb01g72290(P_PR)	-0.84776	0.033	negative	Sb01g05360	probable WRKY transcription factor 53 [Sesamum indicum]	0.940579	0.000158838	positive
	Sb01g72290(P_PR)	0.810092	0.0507	positive	Sb01g00940	probable WRKY transcription factor 40 [Sesamum indicum]	-0.853355	0.00343459	negative
	Sb02g31040(P_W)	0.99761	8.56e-06	positive	Sb06g27500	NAC domain-containing protein 35 [Sesamum indicum]	0.74851	0.0203288	positive
