# Supplementary material for: Metabolomic and Transcriptomic Profiling Uncover the Underlying Mechanism of Color Differentiation in Scutellaria baicalensis Georgi. Flowers
Source: Front Plant Sci. 2022 Jun 9;13:884957. doi: 10.3389/fpls.2022.884957 (PMC9218823; doi:10.3389/fpls.2022.884957)
Supplement: Supplementary file 7 [file Table_7.xlsx]

## Sheet: Sheet1
	Table S7 The candidate genes involved in anthocyanin accumulation in flowers of Scutellaria baicalensis
	Gene ID	Annotation	Correlation with total anthocyanin	p-value
	Sb07g04780	anthocyanidin 3-O-glucosyltransferase-like [Sesamum indicum]	0.886611	0.041693
	Sb01g72290	anthocyanidin 3-O-glucosyltransferase 7-like [Sesamum indicum]	-0.667021	0.0497013
	Sb02g31040	LOW QUALITY PROTEIN: dihydroflavonol 4-reductase [Sesamum indicum]	0.93381	0.000230155
