# Supplementary material for: Metabolomic and Transcriptomic Profiling Uncover the Underlying Mechanism of Color Differentiation in Scutellaria baicalensis Georgi. Flowers
Source: Front Plant Sci. 2022 Jun 9;13:884957. doi: 10.3389/fpls.2022.884957 (PMC9218823; doi:10.3389/fpls.2022.884957)
Supplement: Supplementary file 8 [file Table_8.xlsx]

## Sheet: SbP_vs_SbPR
Table S8 Differentially expressed transcription factors between SbP_vs_SbPR
GeneID	Description	FPKM.SbP_1	FPKM.SbP_2	FPKM.SbP_3	FPKM.SbPR_1	FPKM.SbPR_2	FPKM.SbPR_3	Fold Change	log2(FC)	pval	qval	Regulation	Significant
Sb08g01160	transcription factor MYB44 [Sesamum indicum]	17.5284	15.3305	15.3382	34.7264	34.7959	33.3566	0.468484	-1.09393	2.76492e-40	5.80942e-39	down	yes
Sb02g25460	PREDICTED: transcription repressor MYB6 [Vitis vinifera]	62.3139	63.1535	55.8012	24.3819	25.8701	23.0307	2.47355	1.30658	1.06452e-27	1.36959e-26	up	yes
Sb01g28980	transcription factor MYB101 [Sesamum indicum]	21.8763	19.0569	21.6209	6.81912	8.08934	7.34551	2.81092	1.49104	3.50322e-18	2.85238e-17	up	yes
Sb01g27660	transcription factor MYB62 [Sesamum indicum]	1.96987	1.99507	2.10705	5.33158	6.31164	6.34309	0.33759	-1.56666	1.94805e-17	1.52214e-16	down	yes
Sb01g31360	transcription factor MYB62 [Sesamum indicum]	2.17649	2.26354	2.04137	5.46103	6.11494	6.57827	0.357019	-1.48593	3.1991e-16	2.33639e-15	down	yes
Sb06g13190	MYBC05 [Perilla frutescens var. crispa]	7.28686	7.60715	8.07377	1.92384	2.33869	1.59592	3.92045	1.97102	3.46206e-12	2.01149e-11	up	yes
Sb01g64490	Transcription factor, Myb superfamily [Handroanthus impetiginosus]	0.395409	0.569031	0.539419	2.77514	1.83927	1.6886	0.238594	-2.06737	1.32243e-11	7.36235e-11	down	yes
Sb04g09160	myb family transcription factor APL isoform X3 [Sesamum indicum]	9.09936	7.71021	6.90025	2.31687	2.01305	2.47507	3.48418	1.80082	2.18054e-11	1.1994e-10	up	yes
Sb01g01430	transcription factor MYB3R-1 isoform X1 [Sesamum indicum]	0.745029	0.538071	0.507839	1.46232	1.416	1.43363	0.415343	-1.26762	3.81331e-11	2.0595e-10	down	yes
Sb01g66490	R2R3-MYB protein [Rehmannia glutinosa]	1.82005	2.64582	2.00721	5.76524	4.34885	6.14215	0.398191	-1.32847	7.69457e-11	4.06225e-10	down	yes
Sb08g13930	R2R3-MYB protein [Rehmannia glutinosa]	1.75211	1.38479	1.65096	3.39361	3.45998	2.80438	0.495742	-1.01234	3.27578e-10	1.63649e-09	down	yes
Sb01g15900	myb-related protein 306 [Sesamum indicum]	3.95849	4.14151	4.06752	1.1324	0.797286	1.33501	3.727	1.89802	3.49202e-10	1.74221e-09	up	yes
Sb01g69030	myb-related protein 2 isoform X1 [Sesamum indicum]	13.8688	17.0207	12.8298	6.80327	5.72409	6.9942	2.23954	1.1632	6.26858e-09	2.79822e-08	up	yes
Sb03g36440	MYB7 [Scutellaria baicalensis]	0.307239	0.206795	0.23036	0.869014	0.819281	1.00861	0.276018	-1.85717	4.88041e-08	2.01259e-07	down	yes
Sb03g02100	Transcription factor, Myb superfamily [Handroanthus impetiginosus]	7.80423	11.2938	7.75645	2.34568	0.389882	0.50678	8.28245	3.05006	7.61832e-08	3.08012e-07	up	yes
Sb02g38340	transcription factor MYB63-like [Sesamum indicum]	2.9667	1.82516	1.5407	6.51625	5.56271	6.01146	0.350051	-1.51436	1.14014e-07	4.52776e-07	down	yes
Sb01g68290	myb family transcription factor EFM [Sesamum indicum]	6.94744	8.65126	7.8728	3.37784	3.42324	3.78076	2.21809	1.14932	7.00781e-07	2.54859e-06	up	yes
Sb06g33800	myb-binding protein 1A-like protein [Sesamum indicum]	1.58021	1.34785	1.54006	0.12388	0.408312	0.340354	5.12078	2.35636	7.88063e-07	2.85056e-06	up	yes
Sb02g36610	Transcription factor, Myb superfamily [Handroanthus impetiginosus]	0.755538	1.58743	1.38291	0.358362	0.344855	0.489933	3.12272	1.6428	0.00129727	0.00300876	up	yes
Sb06g12740	myb-related protein Myb4 [Sesamum indicum]	2.67625	1.84415	2.14174	1.07037	1.10737	0.904544	2.16143	1.11199	0.00417755	0.00881895	up	yes
Sb07g04360	transcription factor bHLH66 [Sesamum indicum]	11.0042	13.802	12.8068	28.3281	31.545	31.6627	0.41091	-1.28311	9.38445e-64	3.7111e-62	down	yes
Sb06g29500	transcription factor bHLH63 isoform X1 [Sesamum indicum]	11.1167	11.0451	11.4323	3.82577	4.46917	4.61848	2.60149	1.37934	5.02852e-17	3.84905e-16	up	yes
Sb01g72590	transcription factor bHLH150 [Sesamum indicum]	2.48858	2.02275	2.88943	0.282164	0.336851	0.272498	8.30134	3.05334	4.82587e-14	3.13991e-13	up	yes
Sb02g32270	transcription factor bHLH143 isoform X1 [Sesamum indicum]	9.76727	11.2824	12.1862	3.73737	3.679	4.63762	2.75725	1.46323	2.82559e-10	1.42066e-09	up	yes
Sb07g11990	LOW QUALITY PROTEIN: transcription factor bHLH96-like [Sesamum indicum]	1.18692	1.2758	1.20791	0.212043	0.119177	0.0001	11.0788	3.46974	8.67981e-08	3.492e-07	up	yes
Sb03g37590	transcription factor bHLH61 isoform X1 [Sesamum indicum]	10.9165	10.7808	10.7256	5.24233	3.45323	4.13138	2.52772	1.33784	3.25977e-06	1.10287e-05	up	yes
Sb03g23150	transcription factor bHLH90 [Sesamum indicum]	0.80569	0.715685	1.09701	0.300772	0.0001	0.030493	7.90182	2.98219	0.00107709	0.00253725	up	yes
Sb01g61130	transcription factor bHLH68 isoform X2 [Sesamum indicum]	3.30234	3.54739	3.93074	1.49306	1.57916	1.83754	2.19572	1.1347	0.00145731	0.00334933	up	yes
Sb06g25010	transcription factor bHLH149-like [Sesamum indicum]	8.68557	11.0125	9.02152	4.52152	3.63447	4.73014	2.22872	1.15622	0.00362404	0.00773041	up	yes
Sb01g54540	transcription factor bHLH118-like [Sesamum indicum]	1.38706	1.46491	1.31121	0.0001	0.509672	0.0001	8.16516	3.02948	0.0122546	0.0234242	up	yes
Sb03g42080	Microtubule binding protein YTM1 (contains WD40 repeats) [Handroanthus impetiginosus]	4.05667	4.58946	4.51319	1.92847	1.49921	1.70944	2.56162	1.35705	2.06161e-07	7.94203e-07	up	yes
Sb03g16150	WD40 repeat protein [Handroanthus impetiginosus]	3.11836	3.60662	3.18284	1.47747	1.5702	1.24483	2.30817	1.20675	8.56012e-07	3.08329e-06	up	yes
Sb05g09220	Conserved WD40 repeat-containing protein [Handroanthus impetiginosus]	9.09774	7.92302	8.29612	4.08091	4.05562	4.09801	2.06929	1.04914	8.64875e-07	3.11342e-06	up	yes
Sb03g10520	Microtubule severing protein katanin p80 subunit B (contains WD40 repeats) [Handroanthus impetiginosus]	4.25177	5.21998	5.85854	2.62742	2.22369	2.26096	2.15553	1.10804	2.1381e-06	7.37055e-06	up	yes
Sb01g21450	Conserved WD40 repeat-containing protein AN11 [Handroanthus impetiginosus]	1.38252	1.21322	2.06213	0.230546	0.478283	0.330253	4.48269	2.16436	4.39851e-06	1.46857e-05	up	yes
Sb01g51470	WD40-repeat-containing subunit of the 18S rRNA processing complex [Handroanthus impetiginosus]	2.70193	3.25819	3.0983	0.688558	1.24679	1.44189	2.6822	1.42342	1.71914e-05	5.33756e-05	up	yes
Sb08g10560	WD40 repeat protein [Handroanthus impetiginosus]	3.21152	2.02455	2.13242	0.903251	0.840486	0.876397	2.81226	1.49173	4.28209e-05	0.000125522	up	yes
Sb06g10420	Conserved WD40 repeat-containing protein [Handroanthus impetiginosus]	3.3306	2.75153	2.47048	1.22127	1.66828	1.28601	2.04826	1.0344	0.0030562	0.00661837	up	yes
Sb01g68320	AP2/ERF and B3 domain-containing transcription factor RAV1-like [Sesamum indicum]	5.4783	4.31896	4.92994	13.1816	13.7638	14.8386	0.35246	-1.50447	8.89524e-36	1.6175e-34	down	yes
Sb01g43400	probable WRKY transcription factor 4 [Sesamum indicum]	151.961	145.133	149.955	71.2358	70.7217	69.1545	2.11759	1.08243	2.78761e-46	7.08557e-45	up	yes
Sb09g11980	probable WRKY transcription factor 31 [Sesamum indicum]	0.832004	1.15125	0.826906	3.13243	3.57567	2.97679	0.290159	-1.78509	2.65985e-18	2.17987e-17	down	yes
Sb03g08390	WRKY protein [Salvia miltiorrhiza]	1.28042	0.849635	1.05889	3.05213	2.22145	3.39025	0.368075	-1.44193	1.79075e-10	9.17051e-10	down	yes
Sb01g00290	probable WRKY transcription factor 40 [Sesamum indicum]	0.162662	0.552629	0.617585	1.65569	1.68031	1.6593	0.266826	-1.90603	1.64497e-07	6.41459e-07	down	yes
Sb01g73060	WRKY protein [Salvia miltiorrhiza]	3.81143	3.87645	3.95647	1.21432	1.82272	1.80901	2.40285	1.26475	2.20854e-05	6.74772e-05	up	yes
Sb01g05360	probable WRKY transcription factor 53 [Sesamum indicum]	1.97649	2.26106	1.70294	0.505126	0.857589	0.582796	3.05343	1.61043	4.49463e-05	0.000131384	up	yes
Sb01g00940	probable WRKY transcription factor 40 [Sesamum indicum]	0.423219	0.0001	0.617644	1.58608	1.53079	1.63361	0.219128	-2.19015	0.00044937	0.00112802	down	yes
Sb06g22590	MADS box transcription factor [Handroanthus impetiginosus]	7.66255	7.85014	7.68306	34.6387	36.2501	31.0574	0.227529	-2.13588	1.44544e-84	8.67447e-83	down	yes
Sb07g06930	agamous-like MADS-box protein AGL65 isoform X2 [Sesamum indicum]	15.6331	14.524	14.5237	32.9156	32.1964	28.7063	0.476248	-1.07021	1.27503e-69	5.71604e-68	down	yes
Sb02g29590	agamous-like MADS-box protein AGL66 [Sesamum indicum]	9.21567	7.99472	7.60064	25.403	26.9293	28.1431	0.308306	-1.69757	1.94834e-64	7.88742e-63	down	yes
Sb07g12850	MADS-box protein JOINTLESS [Sesamum indicum]	8.21211	8.1577	8.14854	1.34611	1.25615	1.25289	6.35989	2.669	3.74094e-21	3.54898e-20	up	yes
Sb02g16200	agamous-like MADS-box protein AGL15 [Olea europaea var. sylvestris]	5.15817	4.33025	3.86133	1.42561	1.41932	2.48023	2.50692	1.32592	0.000290751	0.000754139	up	yes
Sb01g05340	MADS box transcription factor [Handroanthus impetiginosus]	3.51947	2.43335	3.632	1.66302	0.846478	1.26552	2.53901	1.34427	0.00367323	0.00782734	up	yes
Sb05g09230	MADS box transcription factor [Handroanthus impetiginosus]	2.67434	2.59922	2.44059	1.4616	1.00579	1.21262	2.09623	1.0678	0.0105209	0.020399	up	yes
Sb02g39090	MADS-box transcription factor 6 [Sesamum indicum]	2.84909	3.5886	5.6867	1.85075	2.05534	0.743557	2.60759	1.38272	0.0108223	0.0209335	up	yes
Sb02g16670	agamous-like MADS-box protein AGL15 [Olea europaea var. sylvestris]	4.40331	5.27911	7.61114	1.95623	1.71559	0.0001	4.70968	2.23563	0.0255033	0.0451257	up	yes
Sb01g25800	PREDICTED: probable inactive receptor kinase RLK902 [Erythranthe guttata]	3.71859	3.57015	3.76965	22.691	21.1616	23.0163	0.165374	-2.59619	1.93466e-104	3.47818e-102	down	yes
Sb01g05170	probable inactive receptor kinase At4g23740 [Sesamum indicum]	2.28997	2.3299	2.34813	11.8326	12.7719	13.0671	0.184967	-2.43466	9.21002e-67	8.2382e-65	down	yes
Sb02g09270	putative inactive cadmium/zinc-transporting ATPase HMA3 [Sesamum indicum]	8.56866	9.56257	9.89081	32.6456	27.2565	31.236	0.307468	-1.70149	1.35361e-60	1.03272e-58	down	yes
Sb06g31670	probable inactive leucine-rich repeat receptor kinase XIAO [Sesamum indicum]	20.7088	20.5956	21.3227	4.06536	5.24489	4.75833	4.45155	2.15431	1.34153e-30	3.59815e-29	up	yes
Sb07g06830	NAC domain-containing protein 79 [Sesamum indicum]	15.9613	16.4969	14.9568	38.9978	44.6956	34.8296	0.400049	-1.32175	9.79341e-29	2.39339e-27	down	yes
Sb01g52030	PREDICTED: NAC domain-containing protein 68 [Erythranthe guttata]	26.2026	24.5871	26.5292	7.27864	6.64866	6.86118	3.71932	1.89504	6.21876e-28	1.45516e-26	up	yes
Sb01g57040	probable inactive receptor kinase At4g23740 [Sesamum indicum]	3.9624	4.16345	4.17814	11.5105	9.35524	11.4438	0.380815	-1.39284	9.31287e-28	2.15418e-26	down	yes
Sb02g13660	probable inactive leucine-rich repeat receptor kinase XIAO [Sesamum indicum]	18.2268	19.1322	18.0784	3.64957	5.29099	4.51171	4.12104	2.04301	1.15614e-21	1.90329e-20	up	yes
Sb08g14240	NAC transcription factor 5 [Salvia miltiorrhiza]	2.06329	2.55451	2.44289	6.59057	8.50255	7.66214	0.310288	-1.68832	4.0047e-18	5.22394e-17	down	yes
Sb07g03920	NAC domain-containing protein 92 [Sesamum indicum]	0.59067	0.833066	0.562109	2.95687	2.55782	2.43084	0.249932	-2.00039	5.78238e-16	6.36919e-15	down	yes
Sb02g11610	probable inactive receptor-like protein kinase At3g56050 [Sesamum indicum]	0.196584	0.177201	0.167243	1.09032	0.88123	1.16067	0.17273	-2.53341	2.0391e-14	1.99925e-13	down	yes
Sb06g27500	NAC domain-containing protein 35 [Sesamum indicum]	13.7411	13.0771	13.4066	4.64916	4.57746	5.07597	2.81241	1.49181	3.94186e-14	3.77512e-13	up	yes
Sb07g13130	probable inactive receptor kinase At1g48480 [Sesamum indicum]	4.02619	3.8182	4.24744	1.32237	1.34576	1.6037	2.8306	1.50111	3.4884e-09	2.09466e-08	up	yes
Sb07g13020	probable inactive receptor kinase At1g48480 [Sesamum indicum]	0.449546	0.752862	0.781134	1.48618	1.96395	2.36348	0.341189	-1.55136	7.22886e-08	3.72057e-07	down	yes
Sb04g06160	Dynactin, subunit p25 [Handroanthus impetiginosus]	9.3003	6.70954	10.4684	3.58879	2.52336	3.27854	2.81963	1.4955	1.30002e-07	6.494e-07	up	yes
Sb06g15600	probable inactive receptor kinase At4g23740 [Sesamum indicum]	0.306885	0.468799	0.432217	0.041855	0.075704	0.05283	7.08908	2.8256	1.24432e-06	5.45362e-06	up	yes
Sb01g50960	NAC domain-containing protein 62 [Sesamum indicum]	0.0001	0.0001	0.704707	15.6117	11.3978	15.1974	0.0167012	-5.9039	6.75424e-06	2.65923e-05	down	yes
Sb01g35300	proteinaceous RNase P 1, chloroplastic/mitochondrial [Sesamum indicum]	2.14428	2.01696	2.77872	0.973605	0.724522	0.896774	2.67446	1.41925	1.59941e-05	5.92816e-05	up	yes
Sb02g23120	probable inactive ATP-dependent zinc metalloprotease FTSHI 4, chloroplastic isoform X1 [Sesamum indicum]	2.20396	2.02346	2.51338	0.850782	0.833387	1.28959	2.26676	1.18063	4.6853e-05	0.000159917	up	yes
Sb01g63470	NAC domain-containing protein 8-like [Dorcoceras hygrometricum]	1.07835	1.33612	0.938871	0.52752	0.586793	0.415539	2.19194	1.13221	0.0145654	0.0289839	up	yes
Sb01g51310	NAC domain-containing protein 62 [Sesamum indicum]	16.8327	15.7701	17.6868	4.6132	0.0001	0.0001	10.9008	3.44636	0.0155236	0.030699	up	yes
Sb05g00670	inactive protein kinase SELMODRAFT_444075-like [Sesamum indicum]	0.902122	0.996371	0.693078	0.189822	0.375315	0.52664	2.37372	1.24715	0.0170315	0.033333	up	yes
Sb08g17160	zinc-finger homeodomain protein 5-like [Sesamum indicum]	2.76766	3.15605	2.69039	0.961755	0.283042	0.901583	4.01331	2.00479	4.64243e-05	0.000135451	up	yes
Sb08g05280	bZIP transcription factor 60 [Sesamum indicum]	65.5638	61.3403	59.1057	26.7656	31.5944	29.9474	2.10639	1.07477	1.6403e-07	6.39773e-07	up	yes

## Sheet: SbP_vs_SbW
Table S8 Differentially expressed transcription factors between SbP_vs_SbW
Gene ID	Description	FPKM.SbP_1	FPKM.SbP_2	FPKM.SbP_3	FPKM.SbW_1	FPKM.SbW_2	FPKM.SbW_3	Fold Change	log2(FC)	pval	qval	Regulation	Significant
Sb09g10610	Transcription factor, Myb superfamily [Handroanthus impetiginosus]	61.201	60.3109	55.8913	159.818	174.862	149.503	0.366398	-1.44852	2.30763e-58	1.25575e-56	down	yes
Sb03g11900	Transcription factor, Myb superfamily [Handroanthus impetiginosus]	5.13131	4.53505	5.30713	0.049774	0.0001	0.0001	299.626	8.22702	2.82159e-43	9.1966e-42	up	yes
Sb06g12420	MYB19 [Scutellaria playfairii]	18.2287	18.2466	17.3786	41.8829	58.7738	45.3837	0.36876	-1.43924	2.18325e-36	5.26166e-35	down	yes
Sb01g28980	transcription factor MYB101 [Sesamum indicum]	21.8763	19.0569	21.6209	2.30709	2.95028	2.32477	8.25017	3.04442	8.10043e-35	1.81694e-33	up	yes
Sb01g66490	R2R3-MYB protein [Rehmannia glutinosa]	1.82005	2.64582	2.00721	13.941	8.74943	14.1003	0.175944	-2.50682	6.70483e-33	1.36378e-31	down	yes
Sb02g25460	PREDICTED: transcription repressor MYB6 [Vitis vinifera]	62.3139	63.1535	55.8012	14.4307	10.8126	13.4618	4.68332	2.22753	1.41059e-29	2.48662e-28	up	yes
Sb08g00860	Transcription factor, Myb superfamily [Handroanthus impetiginosus]	11.6916	11.9463	11.1124	22.608	28.4824	22.8341	0.470079	-1.08903	1.0106e-24	1.38489e-23	down	yes
Sb02g36610	Transcription factor, Myb superfamily [Handroanthus impetiginosus]	0.755538	1.58743	1.38291	0.0001	0.0001	0.0001	12419.6	13.6003	8.76632e-19	8.30368e-18	up	yes
Sb06g32660	myb family transcription factor EFM isoform X1 [Sesamum indicum]	13.6094	15.1885	13.975	5.12283	3.63094	3.91273	3.37685	1.75568	2.21219e-12	1.24458e-11	up	yes
Sb01g64490	Transcription factor, Myb superfamily [Handroanthus impetiginosus]	0.395409	0.569031	0.539419	2.50373	1.33304	2.62226	0.23283	-2.10265	1.3367e-11	6.99812e-11	down	yes
Sb03g35910	myb-related protein 2 isoform X1 [Sesamum indicum]	22.5955	23.6865	21.5851	8.88211	6.95847	6.93293	2.98009	1.57536	2.38773e-11	1.21946e-10	up	yes
Sb04g09160	myb family transcription factor APL isoform X3 [Sesamum indicum]	9.09936	7.71021	6.90025	1.60676	1.99955	1.9332	4.28013	2.09765	1.2957e-09	5.61014e-09	up	yes
Sb02g41200	transcription factor MYB86 [Sesamum indicum]	19.7189	17.8599	19.3358	6.29057	6.53653	5.95799	3.02977	1.59921	1.34008e-09	5.7956e-09	up	yes
Sb05g14540	myb-related protein Myb4-like [Sesamum indicum]	0.0001	0.146496	0.241328	1.12525	0.887548	1.0057	0.128516	-2.95999	7.16152e-08	2.5826e-07	down	yes
Sb01g64820	transcription factor MYB124-like isoform X1 [Sesamum indicum]	0.665751	0.464206	0.788448	0.032591	0.045009	0.099469	10.8342	3.43752	1.86542e-07	6.4095e-07	up	yes
Sb03g16500	MYB-related transcription factor [Salvia miltiorrhiza]	5.00297	5.87771	5.14062	1.48546	1.29802	1.66874	3.5985	1.84739	2.97115e-07	9.98753e-07	up	yes
Sb01g29130	transcription factor MYB101 [Sesamum indicum]	14.5622	15.3391	15.9016	6.59925	3.48207	4.51789	3.13735	1.64955	7.80301e-07	2.4897e-06	up	yes
Sb03g02100	Transcription factor, Myb superfamily [Handroanthus impetiginosus]	7.80423	11.2938	7.75645	0.723093	0.0001	0.0001	37.1281	5.21444	1.19425e-05	3.28702e-05	up	yes
Sb03g36440	MYB7 [Scutellaria baicalensis]	0.307239	0.206795	0.23036	0.834487	0.88576	0.461189	0.34124	-1.55114	1.35675e-05	3.70497e-05	down	yes
Sb01g69030	myb-related protein 2 isoform X1 [Sesamum indicum]	13.8688	17.0207	12.8298	6.05632	5.22967	6.76386	2.42214	1.27628	1.99395e-05	5.31663e-05	up	yes
Sb06g32430	myb family transcription factor EFM isoform X1 [Sesamum indicum]	18.6041	19.3561	17.3799	7.37421	8.17587	9.09027	2.24591	1.1673	5.23005e-05	0.00013201	up	yes
Sb07g07000	myb-related protein 306 [Sesamum indicum]	5.35418	6.46891	6.65074	2.39772	2.27568	2.45687	2.5909	1.37346	0.000359596	0.000801597	up	yes
Sb06g33790	putative MYB-binding protein [Handroanthus impetiginosus]	4.34083	3.43088	3.8603	1.28172	1.71691	1.6155	2.52095	1.33397	0.00149705	0.00301465	up	yes
Sb03g16830	myb family transcription factor APL isoform X4 [Sesamum indicum]	9.58389	8.63923	9.26559	3.56033	4.49174	4.42838	2.20254	1.13917	0.00281338	0.00540175	up	yes
Sb06g33800	myb-binding protein 1A-like protein [Sesamum indicum]	1.58021	1.34785	1.54006	0.140031	0.373685	0.658165	3.81277	1.93084	0.00396475	0.00742561	up	yes
Sb02g00440	R2R3-MYB protein [Rehmannia glutinosa]	10.039	8.98133	9.49731	4.4146	4.02431	5.06255	2.11219	1.07874	0.00416248	0.00775801	up	yes
Sb08g01160	transcription factor MYB44 [Sesamum indicum]	17.5284	15.3305	15.3382	7.77986	7.75464	7.70607	2.07383	1.0523	0.00597049	0.010782	up	yes
Sb04g01280	MYB-related transcription factor [Salvia miltiorrhiza]	0.850922	0.897175	0.057777	1.38348	1.53107	1.7544	0.386783	-1.3704	0.00645288	0.011583	down	yes
Sb03g39910	transcription factor MYB1 [Sesamum indicum]	0.845987	0.402439	0.6179	0.247316	0.195002	0.135558	3.22963	1.69137	0.0197393	0.0322248	up	yes
Sb06g13190	MYBC05 [Perilla frutescens var. crispa]	7.28686	7.60715	8.07377	3.90093	2.99888	4.05059	2.09744	1.06863	0.0272529	0.0431259	up	yes
Sb01g18140	transcription factor MYB52-like [Olea europaea var. sylvestris]	1.62981	1.3384	1.72685	0.490112	0.52043	0.794414	2.60121	1.37918	0.0274391	0.0433803	up	yes
Sb08g13930	R2R3-MYB protein [Rehmannia glutinosa]	1.75211	1.38479	1.65096	0.500899	0.675361	0.777297	2.45085	1.29328	0.0284149	0.0447685	up	yes
Sb02g18530	myb-related protein 306 [Sesamum indicum]	3.19128	4.00893	3.43308	1.5703	0.723073	2.04341	2.45188	1.29389	0.040518	0.0616839	up	yes
Sb06g29500	transcription factor bHLH63 isoform X1 [Sesamum indicum]	11.1167	11.0451	11.4323	0.674305	0.597387	0.576124	18.1805	4.18432	2.08857e-76	1.90343e-74	up	yes
Sb09g10430	transcription factor bHLH148 [Sesamum indicum]	61.8261	60.2028	63.9655	16.3155	12.8535	12.8405	4.42744	2.14647	1.66386e-35	3.84696e-34	up	yes
Sb01g72590	transcription factor bHLH150 [Sesamum indicum]	2.48858	2.02275	2.88943	0.0001	0.0001	0.0001	24669.2	14.5904	3.66781e-30	6.60205e-29	up	yes
Sb01g63890	transcription factor bHLH49 isoform X1 [Sesamum indicum]	13.823	13.0736	13.5221	2.46291	2.43949	2.89723	5.18214	2.37355	1.06731e-28	1.80845e-27	up	yes
Sb02g32270	transcription factor bHLH143 isoform X1 [Sesamum indicum]	9.76727	11.2824	12.1862	3.1128	2.49991	3.27188	3.74084	1.90336	3.60696e-11	1.81596e-10	up	yes
Sb01g23910	transcription factor bHLH71 [Sesamum indicum]	3.97588	4.52748	4.55374	0.723177	0.691172	0.971256	5.47328	2.45241	8.79651e-11	4.26623e-10	up	yes
Sb09g00200	transcription factor bHLH78 [Sesamum indicum]	25.9068	26.9553	26.1334	10.7597	9.61663	9.2397	2.66732	1.41539	3.59095e-10	1.6403e-09	up	yes
Sb02g36990	transcription factor bHLH130-like [Sesamum indicum]	0.481045	0.4151	0.586085	0.957846	1.45835	1.39512	0.388902	-1.36252	4.86743e-09	1.97495e-08	down	yes
Sb07g11990	LOW QUALITY PROTEIN: transcription factor bHLH96-like [Sesamum indicum]	1.18692	1.2758	1.20791	0.254764	0.17308	0.10145	6.93498	2.79389	4.00282e-06	1.17457e-05	up	yes
Sb03g23150	transcription factor bHLH90 [Sesamum indicum]	0.80569	0.715685	1.09701	0.20501	0.036566	0.220784	5.66309	2.50159	0.000283133	0.000641199	up	yes
Sb09g09100	transcription factor bHLH25-like [Sesamum indicum]	0.321759	1.34464	0.888599	1.71049	2.79168	1.32067	0.438789	-1.1884	0.00094549	0.00197054	down	yes
Sb01g54540	transcription factor bHLH118-like [Sesamum indicum]	1.38706	1.46491	1.31121	0.430452	0.443012	0.0001	4.76575	2.2527	0.0187969	0.0308391	up	yes
Sb01g55410	transcription factor bHLH118-like [Sesamum indicum]	1.25792	1.46078	1.24066	0.430452	0.495426	0.496981	2.78268	1.47648	0.0191189	0.0313073	up	yes
Sb03g37590	transcription factor bHLH61 isoform X1 [Sesamum indicum]	10.9165	10.7808	10.7256	5.98792	5.36729	4.3529	2.06409	1.04551	0.0349214	0.0539733	up	yes
Sb03g42080	Microtubule binding protein YTM1 (contains WD40 repeats) [Handroanthus impetiginosus]	4.05667	4.58946	4.51319	0.612303	0.762674	0.621239	6.59213	2.72075	2.21812e-17	1.88772e-16	up	yes
Sb03g07240	WD40 repeat-containing protein [Handroanthus impetiginosus]	6.43095	6.03485	6.25218	1.37319	1.21725	1.14633	5.00913	2.32456	2.07798e-13	1.2774e-12	up	yes
Sb01g51470	WD40-repeat-containing subunit of the 18S rRNA processing complex [Handroanthus impetiginosus]	2.70193	3.25819	3.0983	0.800753	0.662905	0.686354	4.21319	2.07491	1.66717e-11	8.65105e-11	up	yes
Sb05g09220	Conserved WD40 repeat-containing protein [Handroanthus impetiginosus]	9.09774	7.92302	8.29612	2.99758	2.59703	2.43143	3.15434	1.65734	3.83291e-09	1.57459e-08	up	yes
Sb03g16150	WD40 repeat protein [Handroanthus impetiginosus]	3.11836	3.60662	3.18284	1.29654	0.893871	0.837453	3.27222	1.71027	4.81107e-07	1.57385e-06	up	yes
Sb08g10560	WD40 repeat protein [Handroanthus impetiginosus]	3.21152	2.02455	2.13242	0.526319	0.112828	0.08707	10.1464	3.3429	5.27411e-07	1.71605e-06	up	yes
Sb01g21450	Conserved WD40 repeat-containing protein AN11 [Handroanthus impetiginosus]	1.38252	1.21322	2.06213	0.04178	0.306253	0.081833	10.8357	3.43771	5.6489e-06	1.62408e-05	up	yes
Sb01g24990	katanin p80 WD40 repeat-containing subunit B1 homolog isoform X2 [Sesamum indicum]	3.48768	3.8802	3.51868	1.53689	1.35083	1.40003	2.53899	1.34426	6.26971e-05	0.000156401	up	yes
Sb01g50290	WD40-repeat-containing subunit of the 18S rRNA processing complex [Handroanthus impetiginosus]	2.20095	1.81692	2.25194	0.626899	0.685006	0.751542	3.03852	1.60337	7.21752e-05	0.000178691	up	yes
Sb03g24580	WD40 repeat protein [Handroanthus impetiginosus]	11.533	11.9971	12.5524	4.74844	5.40067	5.38946	2.32212	1.21544	0.000319651	0.000718526	up	yes
Sb03g10520	Microtubule severing protein katanin p80 subunit B (contains WD40 repeats) [Handroanthus impetiginosus]	4.25177	5.21998	5.85854	2.25528	2.05028	2.38944	2.28981	1.19523	0.000598435	0.00128724	up	yes
Sb04g23030	WD40 repeat protein [Handroanthus impetiginosus]	9.65005	10.6902	11.7244	5.55702	4.77832	4.34844	2.18368	1.12676	0.00264239	0.00510372	up	yes
Sb04g20640	Angio-associated migratory cell protein (contains WD40 repeats) [Handroanthus impetiginosus]	4.8393	5.77515	6.41299	2.72805	1.42445	2.45252	2.57795	1.36622	0.00281157	0.00539883	up	yes
Sb06g10420	Conserved WD40 repeat-containing protein [Handroanthus impetiginosus]	3.3306	2.75153	2.47048	1.15137	0.828862	1.34316	2.57346	1.36371	0.0032148	0.00611372	up	yes
Sb01g68320	AP2/ERF and B3 domain-containing transcription factor RAV1-like [Sesamum indicum]	5.4783	4.31896	4.92994	1.89907	2.27675	2.14798	2.32885	1.21962	0.00626218	0.0112717	up	yes
Sb01g43400	probable WRKY transcription factor 4 [Sesamum indicum]	151.961	145.133	149.955	48.5275	51.4424	53.1594	2.91943	1.54568	9.6512e-19	9.11427e-18	up	yes
Sb03g06490	probable WRKY transcription factor 14 [Sesamum indicum]	0.751734	0.7617	0.835639	3.16939	3.0646	2.21101	0.278161	-1.84601	5.75682e-14	3.70894e-13	down	yes
Sb03g08390	WRKY protein [Salvia miltiorrhiza]	1.28042	0.849635	1.05889	2.96856	4.06934	2.99985	0.317694	-1.65429	6.39342e-14	4.10078e-13	down	yes
Sb04g20080	WRKY transcription factor 6 [Sesamum indicum]	0.262319	0.177169	0.217125	1.26222	0.873885	1.06926	0.204848	-2.28737	6.28708e-13	3.71292e-12	down	yes
Sb01g64320	probable WRKY transcription factor 57 isoform X2 [Sesamum indicum]	1.38115	1.38007	1.46643	2.87946	3.92736	3.1602	0.424163	-1.23731	2.5647e-12	1.43388e-11	down	yes
Sb01g00290	probable WRKY transcription factor 40 [Sesamum indicum]	0.162662	0.552629	0.617585	2.34599	2.43107	2.50343	0.183075	-2.44949	9.95282e-12	5.27092e-11	down	yes
Sb04g13170	probable WRKY transcription factor 31 isoform X2 [Sesamum indicum]	0.9948	0.582047	0.387233	1.9788	1.82614	1.8038	0.350182	-1.51382	4.63009e-08	1.70743e-07	down	yes
Sb01g73060	WRKY protein [Salvia miltiorrhiza]	3.81143	3.87645	3.95647	1.20802	1.05195	1.2987	3.2721	1.71022	3.53299e-07	1.17624e-06	up	yes
Sb03g14940	probable WRKY transcription factor 20 [Sesamum indicum]	8.94589	8.28424	7.0089	3.12945	3.17219	3.33366	2.51565	1.33093	6.17904e-05	0.000154242	up	yes
Sb01g00940	probable WRKY transcription factor 40 [Sesamum indicum]	0.423219	0.0001	0.617644	1.99388	1.69776	1.47727	0.201389	-2.31194	0.000153366	0.000361675	down	yes
Sb02g23940	WRKY DNA-binding protein 7 isoform 1 [Dorcoceras hygrometricum]	6.14379	6.40169	5.65676	2.3677	3.18131	3.0341	2.1207	1.08454	0.0259676	0.0413114	up	yes
Sb07g12850	MADS-box protein JOINTLESS [Sesamum indicum]	8.21211	8.1577	8.14854	81.601	60.8425	82.2776	0.109106	-3.1962	2.44527e-132	6.95568e-130	down	yes
Sb07g12840	MADS-box protein JOINTLESS [Sesamum indicum]	19.4742	19.3754	18.0405	121.607	149.972	117.324	0.146284	-2.77316	2.36689e-113	4.67747e-111	down	yes
Sb06g22590	MADS box transcription factor [Handroanthus impetiginosus]	7.66255	7.85014	7.68306	36.5913	32.5797	38.2054	0.216023	-2.21074	5.61163e-75	4.94614e-73	down	yes
Sb02g29590	agamous-like MADS-box protein AGL66 [Sesamum indicum]	9.21567	7.99472	7.60064	21.0104	21.6181	22.4067	0.381502	-1.39024	1.35392e-36	3.29256e-35	down	yes
Sb08g13310	MADS box transcription factor [Handroanthus impetiginosus]	3.27855	2.26698	3.04769	12.6438	9.36449	11.0915	0.259616	-1.94555	2.35457e-28	3.9328e-27	down	yes
Sb01g34610	MADS-box transcription factor 7-like isoform X2 [Sesamum indicum]	2.15113	1.95586	2.59219	8.07362	13.4342	10.508	0.209246	-2.25673	4.42123e-21	4.85689e-20	down	yes
Sb01g13250	MADS-box transcription factor 23 [Sesamum indicum]	0.208186	0.139841	0.145961	2.06497	1.47832	1.89375	0.0908562	-3.46027	1.1447e-18	1.0756e-17	down	yes
Sb02g40080	agamous-like MADS-box protein AGL15 [Sesamum indicum]	1.11075	1.29709	0.876621	2.5567	1.66297	2.5335	0.486358	-1.03991	3.09125e-08	1.16117e-07	down	yes
Sb01g64100	MADS box transcription factor [Handroanthus impetiginosus]	4.81458	4.91148	5.73628	1.63335	1.58443	2.14033	2.88578	1.52896	5.47478e-05	0.000137798	up	yes
Sb06g30070	agamous-like MADS-box protein AGL23 [Sesamum indicum]	2.7623	2.49768	3.25161	0.787848	0.595483	0.765071	3.96182	1.98616	0.000558466	0.00120721	up	yes
Sb02g02550	MADS box transcription factor [Handroanthus impetiginosus]	15.3813	13.0624	12.395	6.34802	5.77033	6.42238	2.20265	1.13924	0.00215745	0.00423151	up	yes
Sb01g05340	MADS box transcription factor [Handroanthus impetiginosus]	3.51947	2.43335	3.632	1.2211	0.905546	0.971359	3.09387	1.62941	0.00298052	0.00570169	up	yes
Sb05g09290	MADS box transcription factor [Handroanthus impetiginosus]	2.68217	3.28132	2.53275	0.823459	0.851084	1.17231	2.98443	1.57745	0.00390082	0.00731681	up	yes
Sb05g09230	MADS box transcription factor [Handroanthus impetiginosus]	2.67434	2.59922	2.44059	1.10989	0.916982	1.27306	2.33768	1.22507	0.0348304	0.0538593	up	yes
Sb01g05170	probable inactive receptor kinase At4g23740 [Sesamum indicum]	0.836242	0.62794	0.684535	11.8326	12.7719	13.0671	0.0570382	-4.13193	2.52633e-131	7.07901e-129	down	yes
Sb06g26470	NAC domain-containing protein 104 isoform X1 [Sesamum indicum]	100.116	103.09	97.8498	19.6523	19.2755	17.8084	5.30624	2.40769	1.71284e-58	9.3479e-57	up	yes
Sb02g09270	putative inactive cadmium/zinc-transporting ATPase HMA3 [Sesamum indicum]	12.8273	12.1766	13.7849	32.6456	27.2565	31.236	0.425605	-1.23241	8.51123e-56	4.35394e-54	down	yes
Sb07g06830	NAC domain-containing protein 79 [Sesamum indicum]	12.9805	12.9001	10.6134	38.9978	44.6956	34.8296	0.307907	-1.69943	5.3207e-51	2.35037e-49	down	yes
Sb02g13660	probable inactive leucine-rich repeat receptor kinase XIAO [Sesamum indicum]	35.9936	36.6246	35.5763	3.64957	5.29099	4.51171	8.04285	3.00771	8.49916e-42	2.59875e-40	up	yes
Sb06g31670	probable inactive leucine-rich repeat receptor kinase XIAO [Sesamum indicum]	30.0613	34.4759	34.8851	4.06536	5.24489	4.75833	7.06697	2.82109	2.12105e-41	6.40204e-40	up	yes
Sb02g05220	NAC domain protein NAC2 [Salvia miltiorrhiza]	37.2913	35.7382	38.227	74.6458	78.3469	72.166	0.494125	-1.01705	1.33987e-40	3.9243e-39	down	yes
Sb01g25800	PREDICTED: probable inactive receptor kinase RLK902 [Erythranthe guttata]	11.3561	10.9	10.3225	22.691	21.1616	23.0163	0.487201	-1.03741	7.90675e-39	2.14201e-37	down	yes
Sb01g57040	probable inactive receptor kinase At4g23740 [Sesamum indicum]	4.94815	5.4566	4.89317	11.5105	9.35524	11.4438	0.473479	-1.07863	6.18325e-28	1.01295e-26	down	yes
Sb06g27500	NAC domain-containing protein 35 [Sesamum indicum]	22.7477	24.3203	23.5305	4.64916	4.57746	5.07597	4.93607	2.30336	7.63272e-27	1.1794e-25	up	yes
Sb01g52030	PREDICTED: NAC domain-containing protein 68 [Erythranthe guttata]	28.6518	29.1341	29.1458	7.27864	6.64866	6.86118	4.18173	2.0641	6.7505e-23	8.35975e-22	up	yes
Sb04g21510	NAC domain-containing protein 100 [Sesamum indicum]	3.29242	3.82905	3.90864	12.6459	7.88415	10.2224	0.358674	-1.47925	3.67338e-21	4.06627e-20	down	yes
Sb01g35300	proteinaceous RNase P 1, chloroplastic/mitochondrial [Sesamum indicum]	5.48152	4.67879	5.01873	0.973605	0.724522	0.896774	5.84957	2.54833	3.1983e-17	2.68039e-16	up	yes
Sb07g03920	NAC domain-containing protein 92 [Sesamum indicum]	0.488802	1.04658	0.847745	2.95687	2.55782	2.43084	0.299934	-1.73728	1.27444e-13	7.97545e-13	down	yes
Sb02g23120	probable inactive ATP-dependent zinc metalloprotease FTSHI 4, chloroplastic isoform X1 [Sesamum indicum]	3.48214	3.89569	3.81273	0.850782	0.833387	1.28959	3.7631	1.91192	4.33323e-10	1.95887e-09	up	yes
Sb02g11610	probable inactive receptor-like protein kinase At3g56050 [Sesamum indicum]	0.273572	0.245545	0.445242	1.09032	0.88123	1.16067	0.307884	-1.69954	4.57547e-10	2.0649e-09	down	yes
Sb01g54140	PREDICTED: probable inactive receptor kinase At5g58300 [Nicotiana tomentosiformis]	4.07192	4.62701	3.98555	1.36158	0.949967	1.16005	3.65379	1.86939	4.42953e-09	1.8043e-08	up	yes
Sb02g00620	NAC domain-containing protein 79 [Sesamum indicum]	3.10801	1.89396	3.10347	7.17228	6.10159	7.69862	0.38648	-1.37153	4.92874e-09	1.99854e-08	down	yes
Sb01g58490	probable inactive leucine-rich repeat receptor-like protein kinase At3g03770 [Sesamum indicum]	5.50255	5.55199	5.25468	1.84336	1.37092	1.97443	3.14321	1.65224	1.21326e-08	4.73747e-08	up	yes
Sb01g24600	probable inactive ATP-dependent zinc metalloprotease FTSHI 5, chloroplastic [Sesamum indicum]	3.19909	2.88909	2.91786	0.947082	1.02094	1.11763	2.91869	1.54532	1.34774e-07	4.70658e-07	up	yes
Sb03g30100	probable inactive histone-lysine N-methyltransferase SUVR2 isoform X2 [Sesamum indicum]	2.1003	2.42121	2.75625	0.7543	0.46866	0.743292	3.70134	1.88805	2.8778e-07	9.69109e-07	up	yes
Sb06g15600	probable inactive receptor kinase At4g23740 [Sesamum indicum]	0.549294	0.393106	0.45038	0.041855	0.075704	0.05283	8.17412	3.03106	1.26746e-06	3.95927e-06	up	yes
Sb01g33420	inactive leucine-rich repeat receptor-like protein kinase CORYNE [Sesamum indicum]	2.51748	2.85425	2.55875	0.779124	0.543303	0.877416	3.60502	1.85001	2.05812e-06	6.25229e-06	up	yes
Sb04g06160	Dynactin, subunit p25 [Handroanthus impetiginosus]	8.96847	10.0176	7.93234	3.58879	2.52336	3.27854	2.8665	1.51929	2.08677e-05	5.54366e-05	up	yes
Sb06g12000	probable inactive shikimate kinase like 2, chloroplastic isoform X1 [Sesamum indicum]	4.22066	4.37901	5.19222	1.92646	1.62573	1.20422	2.89964	1.53588	9.93618e-05	0.000241259	up	yes
Sb04g06250	Dynactin, subunit p25 [Handroanthus impetiginosus]	5.46756	1.16266	5.56238	0.689252	0.693613	0.680874	5.90801	2.56267	0.000106388	0.000257124	up	yes
Sb01g55700	PREDICTED: inactive rhomboid protein 1 [Erythranthe guttata]	12.817	10.3323	12.9137	5.16566	4.48708	5.26394	2.41763	1.27359	0.000130643	0.000311769	up	yes
Sb02g31520	probable inactive leucine-rich repeat receptor kinase XIAO [Sesamum indicum]	2.13845	2.56376	2.35697	0.472959	0.848501	0.743559	3.41846	1.77335	0.000212472	0.000490343	up	yes
Sb01g52050	probable inactive shikimate kinase like 1, chloroplastic isoform X1 [Sesamum indicum]	9.30572	9.41215	8.66311	4.37783	2.98447	4.095	2.38983	1.25691	0.000368748	0.000820342	up	yes
Sb01g63470	NAC domain-containing protein 8-like [Dorcoceras hygrometricum]	2.21495	1.51768	1.53794	0.52752	0.586793	0.415539	3.44515	1.78457	0.000451075	0.000989308	up	yes
Sb06g15080	probable inactive ATP-dependent zinc metalloprotease FTSHI 1, chloroplastic [Sesamum indicum]	5.10105	4.49696	4.64775	2.33524	1.63599	2.14224	2.33023	1.22047	0.000475036	0.00103822	up	yes
Sb06g00290	probable inactive histone-lysine N-methyltransferase SUVR2 isoform X2 [Sesamum indicum]	2.53295	2.08015	2.09399	0.619872	0.71103	1.07773	2.7846	1.47747	0.000785944	0.00165939	up	yes
Sb07g13130	probable inactive receptor kinase At1g48480 [Sesamum indicum]	3.61295	3.25828	4.0075	1.32237	1.34576	1.6037	2.54663	1.34859	0.000808629	0.00170327	up	yes
Sb05g00670	inactive protein kinase SELMODRAFT_444075-like [Sesamum indicum]	1.21903	1.40131	1.34847	0.189822	0.375315	0.52664	3.63517	1.86202	0.000839558	0.00176327	up	yes
Sb09g10690	probable inactive DNA (cytosine-5)-methyltransferase DRM3 isoform X1 [Sesamum indicum]	3.6511	3.19456	3.4908	1.45673	1.06563	1.75815	2.41477	1.27189	0.00305786	0.00583773	up	yes
Sb02g28620	probable dolichyl pyrophosphate Man9GlcNAc2 alpha-1,3-glucosyltransferase [Sesamum indicum]	4.02673	3.69981	4.11402	1.61677	2.00907	1.44015	2.33727	1.22482	0.00367477	0.00692395	up	yes
Sb03g18080	PREDICTED: NAC domain-containing protein 89-like [Erythranthe guttata]	1.4364	1.35832	1.13698	0.414377	0.562711	0.290823	3.10094	1.6327	0.00905995	0.0158284	up	yes
Sb03g24500	PREDICTED: dol-P-Man:Man(5)GlcNAc(2)-PP-Dol alpha-1,3-mannosyltransferase isoform X1 [Erythranthe guttata]	3.2226	3.0663	3.85456	1.8165	1.28666	1.4833	2.21161	1.1451	0.0183462	0.0301614	up	yes
Sb01g51310	NAC domain-containing protein 62 [Sesamum indicum]	18.5618	19.2747	17.083	4.6132	0.0001	0.0001	11.9044	3.57342	0.0200059	0.0325949	up	yes
Sb08g17160	zinc-finger homeodomain protein 5-like [Sesamum indicum]	2.76766	3.15605	2.69039	1.23373	1.04311	1.31334	2.39935	1.26264	0.0227849	0.0367084	up	yes

## Sheet: SbPR_vs_SbW
Table S8 Differentially expressed transcription factors between SbPR_vs_SbW
Gene ID	Description	FPKM.SbPR_1	FPKM.SbPR_2	FPKM.SbPR_3	FPKM.SbW_1	FPKM.SbW_2	FPKM.SbW_3	Fold Change	log2(FC)	pval	qval	Regulation	Significant
Sb03g11900	Transcription factor, Myb superfamily [Handroanthus impetiginosus]	5.08453	4.91844	5.51577	0.049774	0.0001	0.0001	310.536	8.27862	6.91782e-55	4.28716e-53	up	yes
Sb08g01160	transcription factor MYB44 [Sesamum indicum]	34.7264	34.7959	33.3566	7.77986	7.75464	7.70607	4.4267	2.14623	1.61526e-37	5.62955e-36	up	yes
Sb02g41200	transcription factor MYB86 [Sesamum indicum]	26.198	26.5555	27.0632	6.29057	6.53653	5.95799	4.24894	2.0871	5.33938e-34	1.64048e-32	up	yes
Sb09g10610	Transcription factor, Myb superfamily [Handroanthus impetiginosus]	74.5746	72.3916	69.6644	159.818	174.862	149.503	0.447416	-1.16031	2.59459e-33	7.826e-32	down	yes
Sb06g12420	MYB19 [Scutellaria playfairii]	16.8667	14.8943	16.1132	41.8829	58.7738	45.3837	0.327815	-1.60905	8.79437e-30	2.278e-28	down	yes
Sb03g16500	MYB-related transcription factor [Salvia miltiorrhiza]	6.5765	6.34532	6.41102	1.48546	1.29802	1.66874	4.34229	2.11846	4.76323e-17	5.77375e-16	up	yes
Sb08g13930	R2R3-MYB protein [Rehmannia glutinosa]	3.39361	3.45998	2.80438	0.500899	0.675361	0.777297	4.94379	2.30562	7.70053e-14	7.2187e-13	up	yes
Sb01g27660	transcription factor MYB62 [Sesamum indicum]	5.33158	6.31164	6.34309	1.6859	1.35326	0.914013	4.54984	2.18582	2.38862e-11	1.79745e-10	up	yes
Sb01g29130	transcription factor MYB101 [Sesamum indicum]	14.933	13.825	15.0058	6.59925	3.48207	4.51789	2.99768	1.58384	1.89205e-10	1.29449e-09	up	yes
Sb01g60810	transcription factor MYBS3 [Sesamum indicum]	2.7263	2.60864	2.1111	6.33405	5.52236	5.20364	0.436461	-1.19608	2.22701e-10	1.51114e-09	down	yes
Sb01g31360	transcription factor MYB62 [Sesamum indicum]	5.46103	6.11494	6.57827	1.97075	1.43804	1.08085	4.04358	2.01563	3.47717e-10	2.32212e-09	up	yes
Sb01g66490	R2R3-MYB protein [Rehmannia glutinosa]	5.76524	4.34885	6.14215	13.941	8.74943	14.1003	0.441858	-1.17835	1.05066e-09	6.67057e-09	down	yes
Sb06g32660	myb family transcription factor EFM isoform X1 [Sesamum indicum]	10.2408	10.053	10.6135	5.12283	3.63094	3.91273	2.44009	1.28693	1.92322e-09	1.19106e-08	up	yes
Sb01g28980	transcription factor MYB101 [Sesamum indicum]	6.81912	8.08934	7.34551	2.30709	2.95028	2.32477	2.93505	1.55338	3.2068e-09	1.9326e-08	up	yes
Sb02g18530	myb-related protein 306 [Sesamum indicum]	6.75201	6.1532	5.35508	1.5703	0.723073	2.04341	4.21056	2.07401	9.46179e-09	5.3858e-08	up	yes
Sb05g04580	MYB-related transcription factor [Salvia miltiorrhiza]	64.6617	65.4686	65.5924	27.0418	36.4663	29.8484	2.09651	1.06799	2.43741e-08	1.3255e-07	up	yes
Sb07g07000	myb-related protein 306 [Sesamum indicum]	5.76293	6.40534	5.6145	2.39772	2.27568	2.45687	2.49399	1.31845	2.17145e-07	1.05595e-06	up	yes
Sb02g38340	transcription factor MYB63-like [Sesamum indicum]	6.51625	5.56271	6.01146	1.398	1.75633	0.641598	4.76574	2.2527	3.48078e-06	1.43125e-05	up	yes
Sb01g15900	myb-related protein 306 [Sesamum indicum]	1.1324	0.797286	1.33501	2.3576	1.96759	2.38945	0.486205	-1.04036	1.34365e-05	5.04195e-05	down	yes
Sb03g02650	Transcription factor, Myb superfamily [Handroanthus impetiginosus]	4.74806	5.79293	5.38799	1.15879	2.52891	2.13114	2.73748	1.45285	3.25348e-05	0.000114401	up	yes
Sb04g01280	MYB-related transcription factor [Salvia miltiorrhiza]	0.826794	0.603209	0.467167	1.38348	1.53107	1.7544	0.406337	-1.29925	3.52971e-05	0.00012335	down	yes
Sb01g18140	transcription factor MYB52-like [Olea europaea var. sylvestris]	1.54799	1.9184	2.51968	0.490112	0.52043	0.794414	3.31646	1.72964	7.77264e-05	0.00025508	up	yes
Sb05g05800	myb-like protein X isoform X1 [Sesamum indicum]	0.140859	0.249986	0.324882	0.493211	0.39479	0.618522	0.475085	-1.07374	0.00312988	0.00742325	down	yes
Sb06g29500	transcription factor bHLH63 isoform X1 [Sesamum indicum]	3.82577	4.46917	4.61848	0.674305	0.597387	0.576124	6.98847	2.80498	4.50803e-31	1.24025e-29	up	yes
Sb01g23910	transcription factor bHLH71 [Sesamum indicum]	5.94726	5.22723	5.80888	0.723177	0.691172	0.971256	7.1191	2.8317	2.62885e-24	5.06737e-23	up	yes
Sb01g63890	transcription factor bHLH49 isoform X1 [Sesamum indicum]	7.4603	8.02682	8.19674	2.46291	2.43949	2.89723	3.03654	1.60243	2.28824e-15	2.4171e-14	up	yes
Sb09g00200	transcription factor bHLH78 [Sesamum indicum]	24.0248	22.9392	22.2503	10.7597	9.61663	9.2397	2.33706	1.22469	2.16979e-14	2.12394e-13	up	yes
Sb09g10430	transcription factor bHLH148 [Sesamum indicum]	33.7629	31.1689	32.8718	16.3155	12.8535	12.8405	2.32813	1.21917	4.98708e-13	4.33072e-12	up	yes
Sb03g07240	WD40 repeat-containing protein [Handroanthus impetiginosus]	4.07308	4.99899	3.86239	1.37319	1.21725	1.14633	3.4614	1.79136	2.17929e-09	1.34323e-08	up	yes
Sb03g42080	Microtubule binding protein YTM1 (contains WD40 repeats) [Handroanthus impetiginosus]	1.92847	1.49921	1.70944	0.612303	0.762674	0.621239	2.57343	1.36369	0.000168867	0.000520947	up	yes
Sb01g50290	WD40-repeat-containing subunit of the 18S rRNA processing complex [Handroanthus impetiginosus]	1.72807	2.11745	1.21343	0.626899	0.685006	0.751542	2.4517	1.29378	0.000352564	0.0010255	up	yes
Sb08g10560	WD40 repeat protein [Handroanthus impetiginosus]	0.903251	0.840486	0.876397	0.526319	0.112828	0.08707	3.60792	1.85117	0.00656202	0.0142715	up	yes
Sb01g68320	AP2/ERF and B3 domain-containing transcription factor RAV1-like [Sesamum indicum]	13.1816	13.7638	14.8386	1.89907	2.27675	2.14798	6.60742	2.72409	5.61303e-40	2.14571e-38	up	yes
Sb09g11980	probable WRKY transcription factor 31 [Sesamum indicum]	3.13243	3.57567	2.97679	0.597601	0.359218	0.632135	6.09514	2.60766	4.42784e-16	4.95994e-15	up	yes
Sb01g64320	probable WRKY transcription factor 57 isoform X2 [Sesamum indicum]	1.40839	1.33184	1.54361	2.87946	3.92736	3.1602	0.429801	-1.21826	3.43924e-09	2.06582e-08	down	yes
Sb04g20080	WRKY transcription factor 6 [Sesamum indicum]	0.175263	0.070376	0.31245	1.26222	0.873885	1.06926	0.174111	-2.52192	4.31942e-08	2.28932e-07	down	yes
Sb03g06490	probable WRKY transcription factor 14 [Sesamum indicum]	0.839916	1.05847	1.26282	3.16939	3.0646	2.21101	0.374329	-1.41762	8.12506e-08	4.15708e-07	down	yes
Sb06g12530	probable WRKY transcription factor 23 [Jatropha curcas]	12.112	13.8891	12.3559	4.64013	5.35058	5.09652	2.54234	1.34616	9.68124e-08	4.89399e-07	up	yes
Sb03g14940	probable WRKY transcription factor 20 [Sesamum indicum]	6.97612	7.73479	5.9394	3.12945	3.17219	3.33366	2.14319	1.09976	7.357e-06	2.87844e-05	up	yes
Sb03g17310	WRKY protein [Salvia miltiorrhiza]	2.05854	1.30096	2.23697	0.609892	0.694987	0.543167	3.02832	1.59852	2.4297e-05	8.73635e-05	up	yes
Sb09g14380	probable WRKY transcription factor 69 [Sesamum indicum]	0.495473	0.9602	0.415572	1.12333	2.35646	1.50282	0.375555	-1.4129	0.000914521	0.00244096	down	yes
Sb06g24160	WRKY transcription factor [Catalpa bungei]	1.5822	1.47848	2.06987	0.899425	0.762886	0.606314	2.26152	1.17729	0.0152328	0.0301568	up	yes
Sb07g12850	MADS-box protein JOINTLESS [Sesamum indicum]	1.34611	1.25615	1.25289	81.601	60.8425	82.2776	0.0171553	-5.86521	2.6349e-229	1.77202e-226	down	yes
Sb07g12840	MADS-box protein JOINTLESS [Sesamum indicum]	12.6512	14.0178	14.221	121.607	149.972	117.324	0.105142	-3.24959	2.4051e-126	6.15095e-124	down	yes
Sb01g34610	MADS-box transcription factor 7-like isoform X2 [Sesamum indicum]	1.63389	1.72082	1.68651	8.07362	13.4342	10.508	0.15746	-2.66694	1.78322e-23	3.30405e-22	down	yes
Sb01g64100	MADS box transcription factor [Handroanthus impetiginosus]	6.72413	6.87646	6.38781	1.63335	1.58443	2.14033	3.73049	1.89937	5.14527e-15	5.28737e-14	up	yes
Sb08g13310	MADS box transcription factor [Handroanthus impetiginosus]	4.15759	4.54077	5.20326	12.6438	9.36449	11.0915	0.419992	-1.25157	2.46007e-13	2.18863e-12	down	yes
Sb02g36840	MADS-box transcription factor 6 [Sesamum indicum]	1.61724	1.05259	2.16363	5.85016	5.05672	5.82709	0.288841	-1.79165	3.97793e-11	2.92553e-10	down	yes
Sb01g13250	MADS-box transcription factor 23 [Sesamum indicum]	0.621664	0.467702	0.397695	2.06497	1.47832	1.89375	0.273506	-1.87036	1.24724e-07	6.24236e-07	down	yes
Sb06g30070	agamous-like MADS-box protein AGL23 [Sesamum indicum]	2.5176	2.53736	2.33059	0.787848	0.595483	0.765071	3.4377	1.78144	0.000322709	0.000944512	up	yes
Sb05g09290	MADS box transcription factor [Handroanthus impetiginosus]	1.41438	2.69044	1.88944	0.823459	0.851084	1.17231	2.10557	1.07421	0.0395068	0.0700689	up	yes
Sb01g25800	PREDICTED: probable inactive receptor kinase RLK902 [Erythranthe guttata]	3.71859	3.57015	3.76965	22.691	21.1616	23.0163	0.165374	-2.59619	1.93466e-104	3.47818e-102	down	yes
Sb01g05170	probable inactive receptor kinase At4g23740 [Sesamum indicum]	2.28997	2.3299	2.34813	11.8326	12.7719	13.0671	0.184967	-2.43466	9.21002e-67	8.2382e-65	down	yes
Sb02g09270	putative inactive cadmium/zinc-transporting ATPase HMA3 [Sesamum indicum]	8.56866	9.56257	9.89081	32.6456	27.2565	31.236	0.307468	-1.70149	1.35361e-60	1.03272e-58	down	yes
Sb06g31670	probable inactive leucine-rich repeat receptor kinase XIAO [Sesamum indicum]	20.7088	20.5956	21.3227	4.06536	5.24489	4.75833	4.45155	2.15431	1.34153e-30	3.59815e-29	up	yes
Sb07g06830	NAC domain-containing protein 79 [Sesamum indicum]	15.9613	16.4969	14.9568	38.9978	44.6956	34.8296	0.400049	-1.32175	9.79341e-29	2.39339e-27	down	yes
Sb01g52030	PREDICTED: NAC domain-containing protein 68 [Erythranthe guttata]	26.2026	24.5871	26.5292	7.27864	6.64866	6.86118	3.71932	1.89504	6.21876e-28	1.45516e-26	up	yes
Sb01g57040	probable inactive receptor kinase At4g23740 [Sesamum indicum]	3.9624	4.16345	4.17814	11.5105	9.35524	11.4438	0.380815	-1.39284	9.31287e-28	2.15418e-26	down	yes
Sb02g13660	probable inactive leucine-rich repeat receptor kinase XIAO [Sesamum indicum]	18.2268	19.1322	18.0784	3.64957	5.29099	4.51171	4.12104	2.04301	1.15614e-21	1.90329e-20	up	yes
Sb08g14240	NAC transcription factor 5 [Salvia miltiorrhiza]	2.06329	2.55451	2.44289	6.59057	8.50255	7.66214	0.310288	-1.68832	4.0047e-18	5.22394e-17	down	yes
Sb07g03920	NAC domain-containing protein 92 [Sesamum indicum]	0.59067	0.833066	0.562109	2.95687	2.55782	2.43084	0.249932	-2.00039	5.78238e-16	6.36919e-15	down	yes
Sb02g11610	probable inactive receptor-like protein kinase At3g56050 [Sesamum indicum]	0.196584	0.177201	0.167243	1.09032	0.88123	1.16067	0.17273	-2.53341	2.0391e-14	1.99925e-13	down	yes
Sb06g27500	NAC domain-containing protein 35 [Sesamum indicum]	13.7411	13.0771	13.4066	4.64916	4.57746	5.07597	2.81241	1.49181	3.94186e-14	3.77512e-13	up	yes
Sb07g13130	probable inactive receptor kinase At1g48480 [Sesamum indicum]	4.02619	3.8182	4.24744	1.32237	1.34576	1.6037	2.8306	1.50111	3.4884e-09	2.09466e-08	up	yes
Sb07g13020	probable inactive receptor kinase At1g48480 [Sesamum indicum]	0.449546	0.752862	0.781134	1.48618	1.96395	2.36348	0.341189	-1.55136	7.22886e-08	3.72057e-07	down	yes
Sb04g06160	Dynactin, subunit p25 [Handroanthus impetiginosus]	9.3003	6.70954	10.4684	3.58879	2.52336	3.27854	2.81963	1.4955	1.30002e-07	6.494e-07	up	yes
Sb06g15600	probable inactive receptor kinase At4g23740 [Sesamum indicum]	0.306885	0.468799	0.432217	0.041855	0.075704	0.05283	7.08908	2.8256	1.24432e-06	5.45362e-06	up	yes
Sb01g50960	NAC domain-containing protein 62 [Sesamum indicum]	0.0001	0.0001	0.704707	15.6117	11.3978	15.1974	0.0167012	-5.9039	6.75424e-06	2.65923e-05	down	yes
Sb01g35300	proteinaceous RNase P 1, chloroplastic/mitochondrial [Sesamum indicum]	2.14428	2.01696	2.77872	0.973605	0.724522	0.896774	2.67446	1.41925	1.59941e-05	5.92816e-05	up	yes
Sb02g23120	probable inactive ATP-dependent zinc metalloprotease FTSHI 4, chloroplastic isoform X1 [Sesamum indicum]	2.20396	2.02346	2.51338	0.850782	0.833387	1.28959	2.26676	1.18063	4.6853e-05	0.000159917	up	yes
Sb01g63470	NAC domain-containing protein 8-like [Dorcoceras hygrometricum]	1.07835	1.33612	0.938871	0.52752	0.586793	0.415539	2.19194	1.13221	0.0145654	0.0289839	up	yes
Sb01g51310	NAC domain-containing protein 62 [Sesamum indicum]	16.8327	15.7701	17.6868	4.6132	0.0001	0.0001	10.9008	3.44636	0.0155236	0.030699	up	yes
Sb05g00670	inactive protein kinase SELMODRAFT_444075-like [Sesamum indicum]	0.902122	0.996371	0.693078	0.189822	0.375315	0.52664	2.37372	1.24715	0.0170315	0.033333	up	yes
