# Supplementary material for: Metabolomic and Transcriptomic Profiling Uncover the Underlying Mechanism of Color Differentiation in Scutellaria baicalensis Georgi. Flowers
Source: Front Plant Sci. 2022 Jun 9;13:884957. doi: 10.3389/fpls.2022.884957 (PMC9218823; doi:10.3389/fpls.2022.884957)
Supplement: Supplementary file 9 [file Table_9.xlsx]

## Sheet: Sheet1
	Table S9 The candidate TFs involved in anthocyanin accumulation in flowers of Scutellaria baicalensis
	Transcription factor	Gene ID	Annotation	Correlation with total anthocyanin	p-value
	WRKY	Sb01g43400	probable WRKY transcription factor 4 [Sesamum indicum]	0.874216	0.00205064
		Sb03g08390	WRKY protein [Salvia miltiorrhiza]	-0.828098	0.005836
		Sb01g00290	probable WRKY transcription factor 40 [Sesamum indicum]	-0.914158	0.000560635
		Sb01g73060	WRKY protein [Salvia miltiorrhiza]	0.873973	0.00206403
		Sb01g00940	probable WRKY transcription factor 40 [Sesamum indicum]	-0.853355	0.00343459
		Sb01g05360	probable WRKY transcription factor 53 [Sesamum indicum]	0.940579	0.000158838
	WD40	Sb03g42080	Microtubule binding protein YTM1 (contains WD40 repeats) [Handroanthus impetiginosus]	0.848251	0.00385129
		Sb08g10560	WD40 repeat protein [Handroanthus impetiginosus]	0.911373	0.000625167
		Sb01g51470	WD40-repeat-containing subunit of the 18S rRNA processing complex [Handroanthus impetiginosus]	0.844564	0.004173
		Sb05g09220	Conserved WD40 repeat-containing protein [Handroanthus impetiginosus]	0.872011	0.00217432
		Sb03g16150	WD40 repeat protein [Handroanthus impetiginosus]	0.870944	0.002236
		Sb01g21450	Conserved WD40 repeat-containing protein AN11 [Handroanthus impetiginosus]	0.830189	0.0056034
		Sb01g24990	katanin p80 WD40 repeat-containing subunit B1 homolog isoform X2 [Sesamum indicum]	0.804829	0.00888336
		Sb03g24580	WD40 repeat protein [Handroanthus impetiginosus]	0.730181	0.0254986
		Sb03g10520	Microtubule severing protein katanin p80 subunit B (contains WD40 repeats) [Handroanthus impetiginosus]	0.772202	0.0147452
		Sb04g20640	Angio-associated migratory cell protein (contains WD40 repeats) [Handroanthus impetiginosus]	0.69815	0.0364741
		Sb06g10420	Conserved WD40 repeat-containing protein [Handroanthus impetiginosus]	0.932842	0.000241919
	NAC	Sb06g27500	NAC domain-containing protein 35 [Sesamum indicum]	0.74851	0.0203288
		Sb01g63470	NAC domain-containing protein 8-like [Dorcoceras hygrometricum]	0.773208	0.014534
		Sb06g26470	NAC domain-containing protein 104 isoform X1 [Sesamum indicum]	0.899002	0.00097544
		Sb04g21510	NAC domain-containing protein 100 [Sesamum indicum]	-0.81428	0.00754059
		Sb03g18080	PREDICTED: NAC domain-containing protein 89-like [Erythranthe guttata]	0.926626	0.000327753
	MYB	Sb01g66490	R2R3-MYB protein [Rehmannia glutinosa]	-0.69609	0.037269
		Sb01g28980	transcription factor MYB101 [Sesamum indicum]	0.889172	0.0013368
		Sb01g15900	myb-related protein 306 [Sesamum indicum]	0.853437	0.00342817
		Sb02g25460	PREDICTED: transcription repressor MYB6 [Vitis vinifera]	0.903037	0.000849155
		Sb02g36610	Transcription factor, Myb superfamily [Handroanthus impetiginosus]	0.752603	0.0192781
		Sb01g64490	Transcription factor, Myb superfamily [Handroanthus impetiginosus]	-0.845234	0.00411323
		Sb03g35910	myb-related protein 2 isoform X1 [Sesamum indicum]	0.727085	0.0264493
		Sb04g09160	myb family transcription factor APL isoform X3 [Sesamum indicum]	0.972201	1.15e-05
		Sb05g14540	myb-related protein Myb4-like [Sesamum indicum]	-0.81384	0.00759978
		Sb03g02100	Transcription factor, Myb superfamily [Handroanthus impetiginosus]	0.908266	0.000703101
		Sb03g36440	MYB7 [Scutellaria baicalensis]	-0.793438	0.0107057
		Sb01g69030	myb-related protein 2 isoform X1 [Sesamum indicum]	0.880241	0.00173752
		Sb06g32430	myb family transcription factor EFM isoform X1 [Sesamum indicum]	0.743379	0.0216987
		Sb06g33790	putative MYB-binding protein [Handroanthus impetiginosus]	0.708274	0.0327271
		Sb06g33800	myb-binding protein 1A-like protein [Sesamum indicum]	0.928587	0.000298681
		Sb02g00440	R2R3-MYB protein [Rehmannia glutinosa]	0.812693	0.00775572
		Sb06g13190	MYBC05 [Perilla frutescens var. crispa]	0.87575	0.00196748
		Sb01g01430	transcription factor MYB3R-1 isoform X1 [Sesamum indicum]	-0.802426	0.00924882
		Sb01g68290	myb family transcription factor EFM [Sesamum indicum]	0.809743	0.00816665
	MADS box	Sb06g22590	MADS box transcription factor [Handroanthus impetiginosus]	-0.962049	3.38e-05
		Sb02g29590	agamous-like MADS-box protein AGL66 [Sesamum indicum]	-0.879875	0.00175556
		Sb02g40080	agamous-like MADS-box protein AGL15 [Sesamum indicum]	-0.787731	0.0117068
		Sb02g02550	MADS box transcription factor [Handroanthus impetiginosus]	0.887558	0.00140387
		Sb01g05340	MADS box transcription factor [Handroanthus impetiginosus]	0.835108	0.00508135
		Sb05g09230	MADS box transcription factor [Handroanthus impetiginosus]	0.882454	0.00163142
		Sb07g06930	agamous-like MADS-box protein AGL65 isoform X2 [Sesamum indicum]	-0.862397	0.00277435
		Sb02g16200	agamous-like MADS-box protein AGL15 [Olea europaea var. sylvestris]	0.851393	0.00359085
		Sb02g16670	agamous-like MADS-box protein AGL15 [Olea europaea var. sylvestris]	0.669755	0.0484331
	bZIP	Sb08g05280	bZIP transcription factor 60 [Sesamum indicum]	0.835989	0.00499154
	bHLH	Sb06g29500	transcription factor bHLH63 isoform X1 [Sesamum indicum]	0.849895	0.00371342
		Sb01g63890	transcription factor bHLH49 isoform X1 [Sesamum indicum]	0.74319	0.0217503
		Sb09g10430	transcription factor bHLH148 [Sesamum indicum]	0.790439	0.0112244
		Sb01g72590	transcription factor bHLH150 [Sesamum indicum]	0.914704	0.000548548
		Sb02g32270	transcription factor bHLH143 isoform X1 [Sesamum indicum]	0.846172	0.0040305
		Sb07g11990	LOW QUALITY PROTEIN: transcription factor bHLH96-like [Sesamum indicum]	0.942925	0.000138275
		Sb03g23150	transcription factor bHLH90 [Sesamum indicum]	0.85263	0.00349181
		Sb01g54540	transcription factor bHLH118-like [Sesamum indicum]	0.908904	0.000686558
		Sb01g55410	transcription factor bHLH118-like [Sesamum indicum]	0.779282	0.0133016
		Sb03g37590	transcription factor bHLH61 isoform X1 [Sesamum indicum]	0.872472	0.00214807
		Sb01g61130	transcription factor bHLH68 isoform X2 [Sesamum indicum]	0.760056	0.0174589
	Other	Sb02g13660	probable inactive leucine-rich repeat receptor kinase XIAO [Sesamum indicum]	0.789042	0.0114716
		Sb07g13020	probable inactive receptor kinase At1g48480 [Sesamum indicum]	0.798631	0.00984641
		Sb01g35300	proteinaceous RNase P 1, chloroplastic/mitochondrial [Sesamum indicum]	0.83317	0.00528284
		Sb02g23120	probable inactive ATP-dependent zinc metalloprotease FTSHI 4, chloroplastic isoform X1 [Sesamum indicum]	0.701153	0.0353351
		Sb05g00670	inactive protein kinase SELMODRAFT_444075-like [Sesamum indicum]	0.680677	0.0435745
		Sb01g54140	PREDICTED: probable inactive receptor kinase At5g58300 [Nicotiana tomentosiformis]	0.840635	0.00453563
		Sb01g58490	probable inactive leucine-rich repeat receptor-like protein kinase At3g03770 [Sesamum indicum]	0.849425	0.00375253
		Sb01g24600	probable inactive ATP-dependent zinc metalloprotease FTSHI 5, chloroplastic [Sesamum indicum]	0.886436	0.00145185
		Sb03g30100	probable inactive histone-lysine N-methyltransferase SUVR2 isoform X2 [Sesamum indicum]	0.746111	0.0209621
		Sb01g33420	inactive leucine-rich repeat receptor-like protein kinase CORYNE [Sesamum indicum]	0.874347	0.00204341
		Sb06g12000	probable inactive shikimate kinase like 2, chloroplastic isoform X1 [Sesamum indicum]	0.705907	0.0335795
		Sb04g06250	Dynactin, subunit p25 [Handroanthus impetiginosus]	0.71798	0.0293788
		Sb01g55700	PREDICTED: inactive rhomboid protein 1 [Erythranthe guttata]	0.679342	0.0441508
		Sb02g31520	probable inactive leucine-rich repeat receptor kinase XIAO [Sesamum indicum]	0.79853	0.00986277
		Sb01g52050	probable inactive shikimate kinase like 1, chloroplastic isoform X1 [Sesamum indicum]	0.847736	0.00389512
		Sb06g15080	probable inactive ATP-dependent zinc metalloprotease FTSHI 1, chloroplastic [Sesamum indicum]	0.835831	0.00500754
		Sb06g00290	probable inactive histone-lysine N-methyltransferase SUVR2 isoform X2 [Sesamum indicum]	0.941903	0.000146985
		Sb09g10690	probable inactive DNA (cytosine-5)-methyltransferase DRM3 isoform X1 [Sesamum indicum]	0.791489	0.0110408
		Sb08g17160	zinc-finger homeodomain protein 5-like [Sesamum indicum]	0.898355	0.000996833
